# Supplementary material for: A genetic tradeoff for tolerance to moderate and severe heat stress in US hybrid maize
Source: PLoS Genet. 2023 Jul 6;19(7):e1010799. doi: 10.1371/journal.pgen.1010799 (PMC10325116; doi:10.1371/journal.pgen.1010799)
Supplement: S1 Table — Data underlying Fig 1A. Columns include American National Standards Institute (ANSI) county code, longitude (decimal), latitude (decimal), and total number of trials conducted in that county. (CSV) [file pgen.1010799.s019.csv]

County	Longitude	Latitude	n
00422190	-88.77031483	41.89352862	52
00424211	-88.19919185	40.14008385	47
00424225	-88.05326892	38.41653271	7
00424226	-88.58985733	39.05976977	3
00424227	-89.02414354	39.00019086	49
00424228	-88.22325865	40.59717696	4
00424231	-88.23050337	37.76274647	2
00424232	-90.39049434	39.35619924	16
00424235	-91.16469753	40.40377645	12
00424238	-90.13141731	41.35313329	7
00424239	-87.8243044	40.74722608	14
00424240	-89.38211566	37.78513965	34
00424242	-88.92400803	38.30052025	3
00424244	-90.21258644	42.36581608	3
00424247	-87.86180453	41.13770561	4
00424249	-90.21325868	40.93181746	28
00424254	-88.55771731	40.89155713	25
00424255	-89.36754586	40.12455699	7
00424258	-89.9051681	38.82985303	9
00424260	-89.3447772	41.03317423	2
00424261	-89.9167838	40.23964842	11
00424270	-90.20149591	39.71556485	3
00424277	-88.56158454	37.41276331	37
00424279	-89.28583276	41.20446936	2
00465191	-94.6991849	41.02898389	37
00465192	-91.37809229	43.28428379	41
00465195	-92.06569115	42.08018636	14
00465196	-92.30881971	42.47009574	5
00465197	-93.93164403	42.03650644	32
00465198	-92.31805483	42.77458725	7
00465199	-91.8378392	42.47077765	7
00465200	-95.15114897	42.73549364	19
00465203	-94.86055928	42.03623822	4
00465205	-91.13241248	41.77232073	54
00465206	-93.26081838	43.08155773	13
00465208	-92.31766374	43.06004135	6
00465211	-90.53197244	41.89803581	6
00465212	-95.38196775	42.03721246	61
00465216	-91.36735015	42.47121095	44
00465217	-91.18148559	40.92317517	10
00465219	-90.88252187	42.46882243	3
00465220	-94.67848026	43.37802248	12
00465221	-91.84432433	42.86259616	10
00465222	-92.7890033	43.05992082	41
00465223	-93.26247298	42.73254586	9
00465225	-94.39682363	42.03623779	6
00465226	-92.79141774	42.40186507	34
00465227	-94.50105501	41.68375481	4
00465229	-93.7342723	43.08188607	5
00465230	-93.2404025	42.38388032	8
00465231	-95.81692089	41.68285275	17
00465232	-91.54453455	40.98797122	56
00465233	-92.31719891	43.35676734	4
00465239	-91.94887289	41.03176207	7
00465240	-91.58808491	41.67155109	3
00465243	-94.20671993	43.20413003	5
00465247	-93.32772066	41.02937379	13
00465249	-94.01556195	41.33071422	31
00465250	-92.64090936	41.33520346	51
00465253	-95.62132672	41.03345226	48
00465254	-92.78903145	43.35641237	6
00465255	-95.95992348	42.05166625	14
00465258	-91.11275625	41.48392205	5
00465259	-95.62487834	43.08375265	69
00465261	-95.15017486	40.73914402	7
00465263	-96.2140274	42.73784732	12
00465264	-94.67874662	42.73413511	45
00465266	-95.54239351	41.33661231	16
00465267	-92.5314684	41.68644219	43
00465269	-95.10539456	42.38626036	6
00465270	-90.62324281	41.63709783	2
00465273	-93.46504477	42.03624149	31
00465274	-92.53254251	42.07981169	2
00465276	-94.24237916	41.0277304	18
00465279	-93.56135937	41.33437346	5
00465280	-91.7178702	41.33560019	4
00465283	-93.73419547	43.37756778	40
00465285	-96.04479491	42.38972916	34
00465287	-93.73514646	42.73311888	22
00465625	-95.15091942	43.0825804	50
00481812	-97.47655021	37.23727534	2
00484971	-95.29332853	38.21420483	16
00484972	-95.31344465	39.53174	4
00484975	-94.84929684	37.85522562	5
00484976	-95.56421966	39.82649892	17
00484980	-94.84626898	37.16930606	3
00484983	-97.16517237	39.34971644	2
00484984	-97.64928191	39.48029744	9
00484988	-94.85181137	37.50731511	8
00484989	-100.45989955	39.78475649	8
00484991	-95.14679424	39.78808061	62
00484995	-99.31723162	38.91475125	12
00484998	-95.28594824	38.56451745	46
00485002	-101.80596844	38.48053745	12
00485005	-97.42727144	38.04321848	16
00485007	-95.793663660000007	39.41682012	10
00485009	-98.21834087	39.78473208	3
00485010	-94.82226104	38.88376851	5
00485012	-98.13633259	37.55888482	2
00485014	-95.29757614	37.19132735	31
00485023	-96.52293675	39.78362605	4
00485027	-95.74287808	37.1925238	3
00485029	-96.01410166	39.78344761	4
00485030	-95.30679231	37.55848541	21
00485038	-96.342365	39.37900278	4
00485041	-98.08600665	37.95295287	2
00485042	-97.65062278	39.82779631	25
00485044	-96.73517702	39.29655297	25
00485047	-97.64993064	38.7838065	3
00485049	-97.46096868	37.68476156	4
00485051	-95.75653335	39.04151444	31
00485054	-98.71744502	38.03099854	6
00485057	-101.05553129	39.3509686	19
00485064	-95.74016771	37.88667021	3
00485326	-100.73699192	38.04430396	7
00835829	-98.76646211	42.89968489	8
00835832	-96.32860447	41.85156319	4
00835833	-97.13176885	41.22607747	14
00835834	-96.1408663	40.90972162	8
00835835	-97.252401	42.599261919999996	7
00835836	-101.69794699	40.52419576	2
00835839	-98.05128425	40.52443226	2
00835840	-97.08646475	41.57402187	15
00835841	-96.78740041	41.91640283	4
00835842	-99.72614379	41.39426403	4
00835844	-103.13543814	42.71972222	2
00835845	-99.81956571	40.86993611	3
00835847	-96.86772083	42.49309878	24
00835848	-96.6539834	41.57788629	19
00835851	-97.59650143	40.52466613	3
00835854	-99.91227324	40.17646588	4
00835855	-96.68944144	40.2619297	8
00835863	-99.40464408	40.17649576	3
00835864	-101.06184392	40.52478236	2
00835865	-101.04227243	40.17634692	5
00835866	-98.78384467	42.45571095	3
00835870	-96.26509689	40.39263157	3
00835875	-97.89189684	42.63678154	16
00835876	-96.68775551	40.78417355	11
00835877	-100.74523385	41.04776749	16
00835885	-95.84981606	40.38765487	13
00835886	-98.04718499	40.17637963	2
00835887	-96.13477542	40.648501	27
00835889	-101.64961326	40.85094141	9
00835891	-97.60129052	42.26437462	2
00835892	-97.521157	41.57128677	10
00835893	-97.56842113	41.18689688	5
00835894	-100.47686482	40.17583052	11
00835895	-95.71753054	40.1250639	40
00835899	-96.63740074	41.22637052	6
00835901	-97.13950973	40.87238584	5
00835910	-96.22202948	41.53103831	14
00835912	-98.49994738	40.17643321	2
00835914	-97.59710687	40.8727458	2
00835991	-103.08568193	42.21976726	16
01784729	-90.67791022	40.45621147	7
01784796	-87.63120915	42.32532348	9
01784815	-88.45244998	42.32438724	32
01784833	-88.847323	40.49089047	11
01784885	-88.61929917	39.64147938	16
01784894	-89.3206539	42.04264475	27
01784941	-90.88628671	39.62249602	30
01784967	-89.82531106	38.05212438	3
01784987	-89.9284095	38.47030709	13
01785010	-89.6588977	39.75817278	15
01785037	-90.61506652	40.15802765	4
01785113	-89.25508784	37.47122821	4
01785114	-87.73283489	40.18342194	4
01785134	-90.61502859	40.84883167	28
01785167	-89.91409238	41.75626497	16
01785190	-87.97864678	41.44505028	20
01785231	-89.21113667	40.78823213	15
