# Supplementary material for: A genetic tradeoff for tolerance to moderate and severe heat stress in US hybrid maize
Source: PLoS Genet. 2023 Jul 6;19(7):e1010799. doi: 10.1371/journal.pgen.1010799 (PMC10325116; doi:10.1371/journal.pgen.1010799)
Supplement: S2 Table — Data underlying Fig 2A. Columns include temperature (°C), bootstrap, and estimate (% yield/h exposure). (CSV) [file pgen.1010799.s020.csv]

Temperature	Bootstrap	Estimate
0	1	-1.616755060556399e-4
0	2	-1.3806276130539911e-4
0	3	-3.9139959419960124e-5
0	4	-1.2196663475107943e-4
0	5	-8.910161547627178e-5
0	6	-1.661787114630996e-4
0	7	-9.983180332674405e-5
0	8	-7.689982317781402e-5
0	9	-1.682438999049802e-4
0	10	-1.7859018305963476e-4
0	11	-1.4224945049944596e-4
0	12	-1.4841392743909857e-4
0	13	-1.2125525621308984e-4
0	14	-1.1700794547906959e-4
0	15	-1.3243680303701193e-4
0	16	-5.6418202377358755e-5
0	17	-2.956634814345963e-4
0	18	-1.8411994048419966e-4
0	19	-2.2072005221119992e-4
0	20	-1.236757931506996e-4
0	21	-2.6344105531568606e-4
0	22	-1.1658044918156798e-4
0	23	-1.1834116896689099e-4
0	24	-1.0410585652506173e-4
0	25	-9.317109377704581e-5
0	26	-1.743665647789961e-4
0	27	-1.6091380958624808e-4
0	28	-8.984585357926638e-5
0	29	-2.242614123597381e-4
0	30	-2.4380181620752288e-4
0	31	-2.503339004404172e-4
0	32	-1.5075549073035005e-4
0	33	-1.0183612714714025e-4
0	34	-1.2560894870740724e-4
0	35	-8.227176820392074e-5
0	36	-1.3273214944779297e-4
0	37	-6.459409030866881e-5
0	38	-7.224530619664212e-5
0	39	-1.635127002510708e-4
0	40	-2.09523284432258e-4
0	41	-2.772715400772457e-4
0	42	-2.892773708032963e-4
0	43	-1.6783483642144855e-4
0	44	-1.7436705306342527e-4
0	45	-2.06159681468121e-4
0	46	-2.0384793491188709e-4
0	47	-6.073066786211737e-5
0	48	-1.9337100257180382e-4
0	49	-7.350447273557292e-5
0	50	-2.372523809075788e-4
0	51	-1.662267980120374e-4
0	52	-1.443183903957506e-4
0	53	-1.6258021027042944e-4
0	54	-2.1739768014009274e-4
0	55	-1.2822190669876975e-4
0	56	-2.345000047595082e-4
0	57	-1.7847618565871218e-4
0	58	-1.2082490089233359e-4
0	59	-7.056542652929117e-5
0	60	-1.2725698040364048e-4
0	61	-1.2116990898818671e-4
0	62	-1.6636089216437184e-4
0	63	-5.814364124660602e-5
0	64	-1.1733037742325141e-4
0	65	-7.63094830805016e-5
0	66	-1.4479316399452856e-4
0	67	-1.520670480710676e-4
0	68	9.723928325187304e-6
0	69	-1.7979663091199203e-4
0	70	-2.0526912088398823e-4
0	71	-1.2956582674602374e-4
0	72	-1.620525161200651e-4
0	73	-1.813941186560187e-4
0	74	-1.8500591790079088e-4
0	75	-2.609802555056826e-4
0	76	-1.279220976596724e-4
0	77	-1.6784063973049242e-4
0	78	-1.976464293897244e-4
0	79	-1.5913187248791158e-4
0	80	-1.988553661997377e-4
0	81	-1.5027959876818587e-4
0	82	-1.7639301607314117e-4
0	83	-2.3067800947504196e-4
0	84	-9.307995971517172e-5
0	85	-2.340780887822964e-4
0	86	-1.2127948126109124e-4
0	87	-1.1873574799391013e-4
0	88	-1.2185685412910561e-4
0	89	-1.0912468812200992e-4
0	90	-1.92467311524049e-4
0	91	-1.7692799346014426e-4
0	92	-1.066265329249415e-4
0	93	-2.716336673017348e-5
0	94	-1.7555025094036122e-4
0	95	-1.6405826649302304e-4
0	96	-5.565469691658247e-5
0	97	-8.76062534472773e-5
0	98	-1.5065978397979645e-4
0	99	-9.305764542104751e-5
0	100	-1.7024117632906928e-4
0	101	-2.3131935876674346e-4
0	102	-1.651095801472297e-4
0	103	-1.1400456045006689e-4
0	104	-1.9949621175481113e-4
0	105	-8.700941703007076e-5
0	106	-2.3909809676517382e-4
0	107	-1.3758584876241595e-4
0	108	-1.1189015569059899e-4
0	109	-1.0358051905463309e-4
0	110	-2.618756880761346e-4
0	111	-3.152433670107147e-4
0	112	-1.1110163231955835e-4
0	113	-1.3197261408633078e-4
0	114	-2.0395024008742476e-4
0	115	-1.9917177078759753e-4
0	116	-5.5816027248070434e-5
0	117	-1.8733128618798967e-4
0	118	-6.899135029153465e-5
0	119	-2.205478826836159e-4
0	120	-1.0991361464119299e-4
0	121	-1.0953877180054031e-4
0	122	-1.6869761981978685e-4
0	123	-1.0372877990248615e-4
0	124	-9.672755684126775e-5
0	125	-1.628229095881299e-4
0	126	-1.4329985787692247e-4
0	127	-2.3087714932558393e-4
0	128	-1.1594470696246809e-4
0	129	-3.520769169351281e-5
0	130	-1.574261105170679e-4
0	131	-1.6939189439077988e-4
0	132	-1.5609474009746957e-4
0	133	-1.8629193348073433e-4
0	134	-1.242573815121879e-4
0	135	-6.0170378078094644e-5
0	136	-1.9505273065490193e-4
0	137	-1.5590021865329954e-4
0	138	-8.18877805645469e-5
0	139	-1.21319907029255e-4
0	140	-1.3385781955482817e-4
0	141	-2.7092619734706377e-4
0	142	-2.826622712970342e-4
0	143	-9.436784657044195e-5
0	144	-1.0342761425760142e-4
0	145	-1.409733645468108e-4
0	146	-6.995413416623986e-5
0	147	-1.714831376049059e-4
0	148	-1.5054931256727717e-4
0	149	-1.5168537766353994e-4
0	150	-1.9486204269352506e-4
0	151	-1.9920345903366311e-4
0	152	-8.411525530466907e-5
0	153	-1.5830598806709496e-4
0	154	-1.9307643106557023e-4
0	155	-1.526206502745352e-4
0	156	-1.8010106805610643e-4
0	157	-6.76306492012635e-5
0	158	-1.73983836138775e-4
0	159	-2.2543812638695757e-4
0	160	-9.319566292324282e-5
0	161	-1.0486866638851307e-4
0	162	-1.1983478595417713e-4
0	163	-8.626014706832794e-5
0	164	-2.2491093076941934e-4
0	165	-7.163619482547615e-5
0	166	-4.512514376470204e-5
0	167	-1.5045741975407834e-4
0	168	-1.1220255122507465e-4
0	169	-7.54973539831835e-5
0	170	-7.38538380235766e-5
0	171	-1.0746301143496833e-4
0	172	-9.770667165060872e-5
0	173	-2.0241814902352754e-4
0	174	-1.5633948906235002e-4
0	175	-1.7866730433918642e-4
0	176	-9.642800780561731e-5
0	177	-1.858731455082496e-4
0	178	-2.019399139101448e-4
0	179	-8.742650385967127e-5
0	180	-7.566477907952045e-5
0	181	-1.6623317027936334e-4
0	182	-1.809489540496199e-4
0	183	-1.6594849152026797e-4
0	184	-1.6532167769373515e-4
0	185	-1.5711913640631338e-4
0	186	-2.6577809033132086e-4
0	187	-7.987808970969819e-5
0	188	-7.052720406236438e-5
0	189	-2.1605906293566482e-4
0	190	-1.3883533975673107e-4
0	191	-1.6982782774473872e-4
0	192	-7.339391725880722e-5
0	193	-1.7324339678068243e-4
0	194	-7.526425341512199e-5
0	195	-2.2604623859366927e-4
0	196	-1.67343139620125e-4
0	197	-3.82955836534412e-5
0	198	-5.3592541623183645e-5
0	199	-2.5856252016152875e-4
0	200	-2.673227306618579e-4
0	201	-1.5157975598356174e-4
0	202	-7.42884030537235e-5
0	203	-1.4024286820645026e-4
0	204	-2.1675271770495486e-4
0	205	-1.837996819466541e-4
0	206	-1.777114621312904e-4
0	207	-9.19470206324819e-5
0	208	-1.8873021331659555e-4
0	209	-5.990937891871641e-5
0	210	-1.2018874749650668e-4
0	211	-1.820100934711558e-4
0	212	-1.0550536382311415e-4
0	213	-2.3102862434405897e-4
0	214	-1.432081325506803e-4
0	215	-1.2210551966856326e-4
0	216	-1.9803515301097073e-4
0	217	-9.297002864473089e-5
0	218	-3.5069813780048395e-4
0	219	-1.452639503893603e-4
0	220	-1.361953269790632e-4
0	221	-1.8450224955967578e-4
0	222	-1.0945195394398421e-4
0	223	-1.0472949814247641e-5
0	224	-1.8723512641447395e-4
0	225	-1.0920804771739277e-4
0	226	-2.4175910990205447e-4
0	227	-1.6320582145332957e-4
0	228	-1.7532417861415795e-4
0	229	-1.4225020155445673e-4
0	230	-1.66526930004704e-4
0	231	-8.826398616058053e-5
0	232	-9.9505376039385e-5
0	233	-1.282780185789157e-4
0	234	-2.3443619912012762e-4
0	235	-1.0876824634908817e-4
0	236	-1.3666770741553176e-4
0	237	-3.294029688948439e-4
0	238	-1.1342992750932482e-4
0	239	-9.375839574595533e-5
0	240	-2.472924098962091e-4
0	241	-8.182552970276678e-5
0	242	-1.6344898024306777e-4
0	243	-1.6809308993133277e-4
0	244	-1.5232630037833152e-4
0	245	-2.0776685892103737e-4
0	246	-1.9078986095093386e-4
0	247	-2.014548068935517e-4
0	248	-1.8187332390461777e-4
0	249	-1.3949316910920497e-4
0	250	-2.0922276194633386e-4
0	251	-8.09753890547171e-5
0	252	-1.7693494936682206e-4
0	253	-1.2889095585882216e-4
0	254	-1.801989005564573e-4
0	255	-1.0624857754232893e-4
0	256	-2.1630775041017305e-4
0	257	-8.460660800950603e-5
0	258	-1.076077589033668e-4
0	259	-2.364314803051847e-6
0	260	-2.312353899172863e-4
0	261	-8.343671448016222e-6
0	262	-1.050605454011515e-4
0	263	-1.9861571387108125e-4
0	264	-1.45236176822556e-4
0	265	-1.0395711661792117e-4
0	266	-1.8294712813233047e-4
0	267	-1.4419778486750984e-4
0	268	-1.4417689246132553e-4
0	269	-3.372452023646828e-5
0	270	-1.6258296722212746e-4
0	271	-1.5066586374194488e-4
0	272	-2.1789201943595547e-4
0	273	1.0414888087621289e-5
0	274	-6.914297849005697e-5
0	275	-9.634828798049058e-5
0	276	-2.2499054013347367e-4
0	277	-2.1550180012217722e-4
0	278	-1.7617709293328316e-4
0	279	-1.2683489944300858e-4
0	280	-9.329924235674514e-5
0	281	-1.5198736267765578e-4
0	282	-2.8433809116384386e-4
0	283	-8.43446392944441e-5
0	284	-1.515341848065774e-4
0	285	-1.0107034833189286e-4
0	286	-2.7467818408078343e-4
0	287	-2.690238390728373e-4
0	288	-1.5319924724971137e-4
0	289	-1.9123379724493458e-4
0	290	-1.0293156551508453e-4
0	291	-5.665075480522821e-5
0	292	-1.2124825559248751e-4
0	293	-2.3300314110998835e-4
0	294	-1.461678109562262e-4
0	295	-2.9099858518853255e-4
0	296	-1.472097550030766e-4
0	297	-1.551133569296285e-4
0	298	-7.934957280188104e-5
0	299	-1.6166823595547232e-4
0	300	-1.0965602572143988e-4
0	301	-1.2766838445630257e-4
0	302	-6.135260101729384e-5
0	303	-2.0600796011422236e-4
0	304	-1.4126450701414187e-4
0	305	-1.6630170324921217e-4
0	306	-2.2209033044108463e-4
0	307	-1.471335175205312e-4
0	308	-2.1469964915849432e-4
0	309	-1.7518994629893807e-4
0	310	-1.7351154907421603e-4
0	311	-1.8047032121058072e-4
0	312	-1.4694500186351257e-4
0	313	-7.889499009216495e-5
0	314	-8.249402525297614e-5
0	315	-7.820896363626408e-5
0	316	-1.7692549648728597e-4
0	317	-1.6443283675715833e-4
0	318	-1.3821681197829605e-4
0	319	-1.0410838537319279e-4
0	320	-8.025352461958175e-5
0	321	-9.738082612808816e-5
0	322	-8.086795573984206e-5
0	323	-2.0491939580588006e-4
0	324	-1.9412563365979086e-4
0	325	-1.5092221407643448e-4
0	326	-1.0352212060543077e-4
0	327	-2.061894782860356e-4
0	328	-1.0329630726982553e-4
0	329	-8.252578371323653e-5
0	330	-1.7093882694271229e-4
0	331	-1.5267887261913678e-4
0	332	-9.705314050968004e-5
0	333	-1.0744555555179266e-4
0	334	-1.6749132250600278e-4
0	335	-1.8745556928254444e-4
0	336	-1.4820809060261863e-4
0	337	-2.2990589220517004e-4
0	338	-1.9456035673263514e-4
0	339	-2.0175249448134235e-4
0	340	-1.5503377924526223e-4
0	341	-7.000208316898117e-5
0	342	-1.9712798187039417e-4
0	343	-1.2989601693529082e-4
0	344	-2.5965445911646376e-4
0	345	-7.878476113712714e-5
0	346	-2.280467193676492e-4
0	347	-2.2808972430304585e-4
0	348	-1.1930453417517967e-4
0	349	-1.8297086702683365e-4
0	350	-1.5544739503880073e-4
0	351	-1.3956292298041202e-4
0	352	-1.5553073617399478e-4
0	353	-9.304686796704763e-5
0	354	-7.632676420645482e-5
0	355	-1.5710546838159693e-4
0	356	-1.4261022983970683e-4
0	357	-5.5385485999891636e-5
0	358	-1.3370594114829617e-4
0	359	-2.1896514614319518e-4
0	360	-8.019966498599082e-5
0	361	-1.0351435805073893e-4
0	362	-1.8805862667595745e-4
0	363	-1.3667335068004088e-4
0	364	-8.337133069167132e-5
0	365	-1.6428175187175925e-4
0	366	-1.427808491954127e-4
0	367	-1.1156495621574433e-4
0	368	-2.288785153946961e-4
0	369	-1.435142428053138e-4
0	370	-1.8243942468986366e-4
0	371	-1.4252565094685448e-4
0	372	-1.8260007881864377e-4
0	373	-2.511433633560456e-4
0	374	-1.8379208589481153e-4
0	375	-1.7391189326452646e-4
0	376	-2.2181455717583376e-4
0	377	-1.7033194408289513e-4
0	378	-5.325143572999625e-5
0	379	-8.982859272095677e-5
0	380	-2.8450413324421605e-4
0	381	-2.1561697379530821e-4
0	382	-2.244420204805923e-4
0	383	-3.0449884969784317e-4
0	384	-1.904155867173992e-4
0	385	-2.637349876861942e-4
0	386	-1.484086499489386e-4
0	387	-1.1807491502860061e-4
0	388	-6.989878970272753e-5
0	389	-2.114053179758188e-4
0	390	-2.3749062685541534e-4
0	391	-1.0238368150701232e-4
0	392	-1.260235816366706e-4
0	393	-1.041611882867667e-4
0	394	-1.171022215880987e-4
0	395	-6.620800308436076e-5
0	396	-1.353407819777494e-4
0	397	-2.2181942135380411e-4
0	398	-2.1187059050739338e-4
0	399	-7.25088605830242e-5
0	400	-8.98449313847324e-5
0	401	-1.722630640238451e-4
0	402	-2.2753509479384588e-4
0	403	-1.3221913224240736e-4
0	404	-1.279066763047616e-4
0	405	-1.7014686366696066e-4
0	406	-1.3366885304078626e-4
0	407	-1.8425715838157723e-4
0	408	-1.5709358173290493e-4
0	409	-1.1765634793979845e-4
0	410	-1.4470414150621064e-4
0	411	-1.4980612211532138e-4
0	412	-1.3081292851428367e-4
0	413	-5.364606969588375e-5
0	414	-1.5353099932320806e-4
0	415	-2.555306517484867e-4
0	416	-1.2309700892300789e-4
0	417	-1.388751671336394e-4
0	418	-1.5548100633717507e-4
0	419	-2.5801903844835627e-4
0	420	-1.7241919899564767e-4
0	421	-1.5158967616529505e-4
0	422	-1.0446037003504655e-4
0	423	-1.9045048017521344e-4
0	424	-9.088083300211679e-5
0	425	-1.255383373273471e-4
0	426	-1.246129216779299e-4
0	427	-1.5044983975093603e-4
0	428	-1.6496972487884193e-4
0	429	-7.113344260524663e-5
0	430	-1.853793630814541e-4
0	431	-1.1359584325761921e-4
0	432	-1.3798829294394695e-4
0	433	-8.93256141669604e-5
0	434	-1.4513888240882305e-4
0	435	-1.8387985815947427e-4
0	436	-2.3113024730819204e-4
0	437	-9.965429829679317e-5
0	438	-1.732136579192436e-4
0	439	-8.913977297035244e-5
0	440	-7.84127003911805e-7
0	441	-6.309847015073097e-5
0	442	-2.707545976129719e-6
0	443	-1.1380528619630315e-4
0	444	-2.2170191668504483e-4
0	445	-1.93822171570318e-4
0	446	-7.825513200311748e-5
0	447	-7.769363566866643e-5
0	448	-2.13039916771801e-4
0	449	-1.6796182464006207e-4
0	450	-5.813254059904271e-5
0	451	-1.5043748508957748e-4
0	452	-1.230871084915431e-4
0	453	-1.3161961148062539e-4
0	454	-4.875742033836699e-5
0	455	-1.0221006412738637e-4
0	456	-2.0114809632298754e-4
0	457	-7.108954519169987e-5
0	458	-1.652851111785851e-4
0	459	-1.644355241193616e-4
0	460	-1.5400527445404104e-4
0	461	-1.9174941267525953e-4
0	462	-8.391853049538246e-5
0	463	-2.1267472595060038e-4
0	464	-1.5545728950450247e-4
0	465	-4.320431561543284e-5
0	466	-1.5573277377873123e-4
0	467	-1.723577942827624e-4
0	468	-1.168342255630541e-4
0	469	-1.9547223407421504e-4
0	470	-2.1868196301281609e-4
0	471	-1.703931227269656e-4
0	472	-7.067947767525884e-5
0	473	-1.0323430357170417e-4
0	474	-1.2471535699076398e-4
0	475	-1.1580859583201728e-4
0	476	-2.4412019972267017e-4
0	477	-1.1319881844381509e-4
0	478	-2.1281291115572245e-4
0	479	-4.984206803111677e-5
0	480	-1.4856691717645258e-4
0	481	-1.466026440940066e-4
0	482	-5.8879499907817544e-5
0	483	-1.0613746686852568e-4
0	484	-3.935117684093806e-5
0	485	-2.2368232627709474e-5
0	486	-1.603992650900597e-4
0	487	-1.0580592776688942e-4
0	488	-1.8882838073523204e-5
0	489	-1.3114805562708132e-4
0	490	-1.9352898699761072e-4
0	491	-9.03592740129024e-5
0	492	-8.787757091532853e-5
0	493	-7.358738866617045e-5
0	494	-1.0340277720709738e-4
0	495	-1.8033392893157107e-4
0	496	-1.9048353026896272e-4
0	497	-1.1374918336545812e-4
0	498	-8.269917665409234e-5
0	499	-1.673523464128214e-4
0	500	-1.770400509062391e-4
0	501	-3.434857302882341e-5
0	502	-9.879616499255233e-5
0	503	-1.1144691141306957e-4
0	504	-1.712733071154416e-4
0	505	-8.852610696957118e-5
0	506	-1.716006159624634e-4
0	507	-1.325221389807104e-4
0	508	-1.670606015267955e-4
0	509	-2.150000745776872e-4
0	510	-7.347295470535533e-5
0	511	-6.517399185921578e-5
0	512	-1.75419570618316e-4
0	513	-6.275011209051801e-5
0	514	-2.34292789522491e-4
0	515	-1.375489781081978e-4
0	516	-1.9703989140503245e-4
0	517	-1.8583455349601558e-4
0	518	-1.3264263269003722e-4
0	519	-1.7209932371619726e-4
0	520	-1.693247460682674e-4
0	521	-1.8668167626639202e-4
0	522	-8.092810636697506e-5
0	523	-1.7806869425523634e-4
0	524	-8.322239963278861e-5
0	525	-1.6088770887301272e-4
0	526	-9.237923026269802e-5
0	527	-1.705783176288653e-4
0	528	-1.0747577502380404e-4
0	529	-1.7925391500268526e-4
0	530	1.7297389477854525e-6
0	531	-1.0681056331940932e-4
0	532	-1.2310746385928793e-4
0	533	-1.5964349664313428e-4
0	534	-6.837488601525535e-5
0	535	-7.080513690047405e-5
0	536	-3.532299287809804e-5
0	537	-2.6272209775317775e-5
0	538	-1.319190772401512e-4
0	539	-3.1592581564053276e-4
0	540	-1.9182134665596566e-4
0	541	-1.5906274174143573e-4
0	542	-1.6428135432823638e-4
0	543	-1.2020184647085822e-4
0	544	-1.444533216690263e-4
0	545	-1.6861438463262955e-4
0	546	-1.59397718818616e-4
0	547	-1.7651304967464642e-4
0	548	-1.483847752750567e-4
0	549	-2.4777311142848614e-4
0	550	-6.844717506883786e-5
0	551	-1.3684231265724566e-4
0	552	-1.1440234843881843e-4
0	553	-1.4615887353750255e-4
0	554	-2.1121461471197955e-4
0	555	-1.6473002763030007e-4
0	556	-1.1408902113080742e-4
0	557	-1.285704051460092e-4
0	558	-8.123908871641625e-5
0	559	-1.7737777260908697e-4
0	560	-2.203869214695539e-4
0	561	-2.008856605098678e-4
0	562	-1.5347062256534035e-4
0	563	-1.4195490075799948e-4
0	564	-1.85097956185426e-4
0	565	-2.0822702021766048e-4
0	566	-2.7613018780205817e-4
0	567	-2.0312406385638584e-4
0	568	-2.783394008837994e-4
0	569	-2.1434997376639043e-4
0	570	-9.404887987251945e-5
0	571	-1.1350800007483284e-4
0	572	-3.819601136429249e-5
0	573	-1.3773864039562803e-4
0	574	-7.704854066862495e-5
0	575	-7.137764157902876e-5
0	576	-2.6187111570538565e-4
0	577	-1.2181881093502069e-4
0	578	-1.4395854041402567e-4
0	579	-9.872677964929401e-5
0	580	-1.4272892718448116e-4
0	581	-1.969061770375208e-4
0	582	-1.0787048427611474e-4
0	583	-7.494772814155593e-5
0	584	-1.561720558195526e-4
0	585	-5.45694984417178e-6
0	586	-1.5973296848466645e-4
0	587	-1.9785618663041915e-4
0	588	-1.7559988314914463e-4
0	589	-8.028702573624437e-5
0	590	-1.0727294891295693e-4
0	591	-2.749331955928681e-4
0	592	-7.17292908173084e-5
0	593	-1.564535473539585e-4
0	594	-6.740937980784295e-5
0	595	-2.7164504757336267e-4
0	596	-1.3591922363543303e-4
0	597	-1.479172268431427e-4
0	598	-1.1886445323463802e-4
0	599	-5.657554161497985e-5
0	600	-1.432699100918491e-4
0	601	-2.2550185567193123e-4
0	602	-2.0931614624913577e-4
0	603	-1.0957270289157512e-4
0	604	-3.2554560556120573e-4
0	605	-1.626997986523512e-4
0	606	-1.8480457342257234e-4
0	607	-2.1417933927739998e-4
0	608	-1.435432917411268e-4
0	609	-2.3618021080736465e-4
0	610	-1.4865166251299046e-4
0	611	-7.298040359478708e-5
0	612	-1.1445395303100135e-4
0	613	-7.786490240763311e-5
0	614	-1.292924157370371e-4
0	615	-7.424368901947606e-5
0	616	-1.816461408037161e-4
0	617	-1.0930655271040648e-4
0	618	-1.5177525792794182e-4
0	619	-1.1521978205996218e-4
0	620	-9.743134534863573e-5
0	621	-1.1862679987130532e-4
0	622	-6.592864742475116e-5
0	623	-1.8912739650724298e-4
0	624	-2.4812421672425417e-4
0	625	-1.2076837085260015e-4
0	626	-8.462839120412984e-5
0	627	-5.660720446293229e-5
0	628	-1.4247814900954e-4
0	629	-1.277575048500033e-4
0	630	-4.245263740845879e-5
0	631	-1.3597229755970286e-4
0	632	-2.514543736371387e-4
0	633	-1.1883924478694159e-4
0	634	-1.1174034764462016e-4
0	635	-1.1790696091644165e-4
0	636	-2.2200124798607137e-4
0	637	-7.809296272451343e-6
0	638	-1.5066764771779368e-4
0	639	-6.53561789280286e-5
0	640	-1.972864977952029e-4
0	641	-9.015933568464608e-5
0	642	-1.834474353148103e-4
0	643	-6.421139173506721e-5
0	644	-1.6352759791911803e-4
0	645	-1.3669387816087655e-4
0	646	-1.1564904816374668e-4
0	647	-1.087887445556896e-4
0	648	-1.602892728639547e-4
0	649	-1.5130969670764277e-4
0	650	-7.23397015750815e-5
0	651	-2.3691053348980713e-4
0	652	-1.9186806226936391e-4
0	653	-1.8291537500848595e-4
0	654	-9.040283668271215e-5
0	655	-2.764635613764689e-4
0	656	-1.7555115434618048e-4
0	657	-2.0891903397700408e-4
0	658	-2.083834172836755e-4
0	659	-2.0730232121045749e-4
0	660	-9.641557449702228e-5
0	661	-0.00018379128488025972
0	662	-1.6952931399543683e-4
0	663	-1.8350430234825076e-4
0	664	-1.6469476995719287e-4
0	665	-1.7575206469080384e-4
0	666	-3.383595693329831e-4
0	667	-1.4573405237465763e-4
0	668	-1.9186108431737257e-4
0	669	-2.5282504400454494e-4
0	670	-2.3326972515028997e-4
0	671	-7.168274319575243e-5
0	672	-1.2814422460323335e-4
0	673	-9.476259451985826e-5
0	674	-1.5481330400577765e-4
0	675	-1.8266557136556902e-4
0	676	-4.016427012831867e-5
0	677	-1.5259322031906203e-4
0	678	-4.484842320689443e-5
0	679	-2.3826642416743262e-4
0	680	-1.1144239407425193e-4
0	681	-1.4766772471522225e-4
0	682	-2.0495816683484838e-4
0	683	-1.9919890087106613e-4
0	684	-1.3006416170817947e-4
0	685	-1.0345901472282928e-4
0	686	-1.4606203542328824e-4
0	687	-1.503644221795518e-4
0	688	-1.5925953376398416e-4
0	689	-1.549017986349947e-4
0	690	-8.581109462166368e-5
0	691	-2.440309773777576e-4
0	692	-1.1431273029040135e-4
0	693	-6.893164626713557e-5
0	694	-1.876942898151813e-4
0	695	-6.481090720014935e-5
0	696	-1.4318522206440147e-4
0	697	-2.3745520350024332e-4
0	698	-5.401795332548714e-5
0	699	-1.5624426768468298e-4
0	700	-2.0119203709571332e-4
0	701	-1.915790066522323e-4
0	702	-1.6891323253254544e-4
0	703	-2.8168729318606543e-5
0	704	-8.976991426862449e-5
0	705	-1.892731104932695e-4
0	706	-8.927586561708977e-5
0	707	-1.3920839311207573e-4
0	708	-1.477226438434426e-4
0	709	-5.44222446030647e-5
0	710	-1.1543875676890651e-4
0	711	-2.37269044510732e-4
0	712	-1.3165875751970394e-4
0	713	-6.189740215266988e-5
0	714	-6.432836742541981e-5
0	715	-1.308149038349351e-4
0	716	-2.3089003358881305e-4
0	717	-0.00014546074310766027
0	718	-2.3354497719296438e-4
0	719	-1.6223177582040777e-4
0	720	-3.1843054027889744e-4
0	721	-2.4263815622785855e-4
0	722	-3.4904970220998583e-6
0	723	-1.5247411837271237e-4
0	724	-1.221359910730372e-4
0	725	8.408368801908071e-7
0	726	-5.4498445875129264e-5
0	727	-2.3487687226746487e-4
0	728	-2.094652444301611e-4
0	729	-1.5012542429567604e-4
0	730	-1.2096121257815775e-4
0	731	-1.2364277626586103e-4
0	732	-1.6643630836697166e-4
0	733	-8.65899592451851e-5
0	734	-1.1364891980130993e-4
0	735	-2.1564827182258886e-4
0	736	-1.1925084933761993e-4
0	737	-2.2634026054187917e-4
0	738	-1.7397728666556102e-4
0	739	-1.6341138818201865e-4
0	740	-8.517248108724669e-5
0	741	-1.9795745662627297e-4
0	742	-1.6748846549756953e-4
0	743	-8.926327122660422e-5
0	744	-2.7330975869454703e-4
0	745	-1.3929904878896908e-4
0	746	-1.7382297963504143e-4
0	747	-1.945960282601966e-4
0	748	-1.63591440652392e-4
0	749	-1.569232148406295e-4
0	750	-1.7766527449773135e-4
0	751	-1.280010351256686e-4
0	752	-7.009580623302492e-5
0	753	-1.8710874741364772e-4
0	754	-1.2889040009882372e-4
0	755	-1.9864774062142436e-4
0	756	-1.5397840709021878e-4
0	757	1.829066116842559e-5
0	758	-2.1813341448001203e-5
0	759	-1.7379527442769584e-4
0	760	-1.451941196375276e-4
0	761	-2.4582690862163387e-4
0	762	-2.1263304384142582e-4
0	763	-1.7659195636876197e-4
0	764	-1.4959054153130337e-4
0	765	-2.1586982625291894e-4
0	766	-1.4164229743576778e-4
0	767	-1.7421929498285447e-4
0	768	-7.363572953693544e-5
0	769	-1.5437525672106286e-4
0	770	-5.542923116317834e-6
0	771	-1.4473885032077367e-4
0	772	-1.1057239013371813e-4
0	773	-1.8167762993801255e-4
0	774	-1.8379706094469404e-4
0	775	-1.2776900380691555e-4
0	776	-1.0567024285201099e-4
0	777	-9.013226691257621e-5
0	778	-5.956161229584088e-5
0	779	-8.496524300971749e-5
0	780	-1.0451357369396363e-4
0	781	-1.3381465376961448e-4
0	782	-1.1376807302241064e-4
0	783	-1.0435941384570684e-4
0	784	-1.7988683508258498e-4
0	785	-1.7564903008054163e-4
0	786	-1.7395506404412696e-4
0	787	-1.1242260053024912e-4
0	788	-1.1159406707591375e-4
0	789	-2.3590270965946674e-4
0	790	-1.0984870704738763e-4
0	791	-2.032677029405568e-4
0	792	-1.00627557770286e-4
0	793	-8.995271627759051e-5
0	794	-1.6429754603754533e-4
0	795	-1.7865322820932847e-4
0	796	-1.2929239624806578e-4
0	797	-1.8595378926920431e-4
0	798	-1.1195807325723922e-4
0	799	-1.0871568230395024e-4
0	800	-1.359512105559549e-4
0	801	-1.5716335609004752e-4
0	802	-1.6985899867493295e-4
0	803	-1.9320706773721472e-4
0	804	-1.1591552609494988e-4
0	805	-8.401995202576779e-5
0	806	-2.457477628033945e-4
0	807	-9.2584553348176e-5
0	808	-2.034263210919461e-4
0	809	-2.2885956826783186e-4
0	810	-7.181897280929882e-5
0	811	-4.3236892261248316e-5
0	812	-1.5568884606634463e-4
0	813	-1.7548195239078807e-4
0	814	-1.944966417397948e-4
0	815	-2.152864572343244e-4
0	816	-1.221631637725011e-4
0	817	-1.423964906121221e-4
0	818	-9.330437839139897e-5
0	819	-2.0484696572468326e-4
0	820	-1.7207310476830413e-4
0	821	-2.1746615930289448e-4
0	822	-2.3280239838178795e-4
0	823	-1.5528487076248311e-4
0	824	-1.1344246560795454e-4
0	825	-2.629565680380202e-4
0	826	4.723085959549253e-6
0	827	-1.951034565318707e-4
0	828	-1.0262531280111406e-4
0	829	-7.957340695276416e-5
0	830	-1.3024628134992717e-4
0	831	-1.3667698804042884e-4
0	832	-1.78919883301312e-4
0	833	-1.2985869169184126e-4
0	834	-1.3188571212896868e-5
0	835	-1.2913561301288842e-4
0	836	-4.6424338139173286e-5
0	837	-1.3943873136370972e-4
0	838	-1.2190929960175993e-4
0	839	-7.794724235516048e-5
0	840	-1.4569593809022545e-4
0	841	-6.16300020927295e-5
0	842	-1.7948343116901908e-4
0	843	-9.967260185138193e-5
0	844	-1.649303761617988e-4
0	845	-8.214788465872902e-5
0	846	-2.4395856698068623e-4
0	847	-1.2404557828174186e-4
0	848	-1.330863588910144e-4
0	849	-1.33206433646218e-4
0	850	-1.9416597009517712e-4
0	851	-1.6214688578494545e-4
0	852	-1.1606609253424739e-4
0	853	-9.143532436521288e-5
0	854	-1.6114904688093246e-4
0	855	-1.490247950250477e-4
0	856	-1.6942236532224556e-4
0	857	-1.325568854968625e-4
0	858	-2.4142885013368238e-4
0	859	-1.425650051431525e-4
0	860	-1.2823106483971368e-4
0	861	-1.3007090688294855e-4
0	862	-8.801430379498018e-5
0	863	-1.4552790606365483e-4
0	864	-1.4393096011822902e-4
0	865	-1.326340343542031e-4
0	866	-1.0173088206448182e-4
0	867	-1.4106783057906062e-4
0	868	-1.3153501042534294e-4
0	869	8.371566494723457e-6
0	870	-1.860800919431158e-4
0	871	-1.738924644529862e-4
0	872	-2.4048422946329657e-4
0	873	-1.5040549011277236e-4
0	874	-1.979799173386918e-4
0	875	-1.7380361244027394e-4
0	876	-1.2353778815291878e-4
0	877	-2.1772687102516154e-4
0	878	-1.0652978064365423e-4
0	879	-2.477807488463153e-4
0	880	-1.7181634903796147e-4
0	881	-7.429912817204854e-5
0	882	-9.506752924100744e-5
0	883	-8.275394925937508e-5
0	884	-5.471595714568028e-6
0	885	-1.8849852061976285e-4
0	886	-2.2871786055179372e-4
0	887	-2.015273163398103e-4
0	888	-1.8866354889646484e-4
0	889	-2.1128918781194387e-4
0	890	7.857484560708886e-5
0	891	-1.372015558944597e-4
0	892	-1.66019986143032e-4
0	893	-1.6950712825586822e-4
0	894	-2.1330866554425957e-4
0	895	-8.62685269107489e-5
0	896	-2.4838924761495156e-4
0	897	-6.872176429364978e-5
0	898	-1.3387533652447643e-4
0	899	-1.6738114936620352e-4
0	900	-1.3903796707291047e-4
0	901	-2.5280875789071214e-4
0	902	-1.1155148590787415e-4
0	903	-1.5358666423858765e-4
0	904	-1.2538899628860545e-4
0	905	-1.8757739993494017e-4
0	906	-2.0844004102753605e-4
0	907	-2.6357900428131326e-4
0	908	-1.1935223657204499e-4
0	909	-2.049518184570213e-4
0	910	-1.4211179035236173e-4
0	911	-1.5221023067936955e-4
0	912	-1.952414303201068e-4
0	913	-7.755040741014437e-5
0	914	-1.5356576198085681e-4
0	915	-1.8053826704678757e-4
0	916	-1.873980113581206e-4
0	917	-1.2227914715929649e-5
0	918	-1.2388310709905606e-4
0	919	1.11890661368058e-5
0	920	-1.612566016724489e-4
0	921	-9.503287237574417e-5
0	922	-1.1777194375856404e-4
0	923	-2.079506846007695e-4
0	924	-1.3860303115278418e-4
0	925	-2.10799684646243e-4
0	926	-0.00023434455818465122
0	927	-1.407971062037284e-4
0	928	-1.5531501141931065e-4
0	929	-7.195929746644229e-5
0	930	-1.3220129672405952e-4
0	931	-9.655905156555892e-5
0	932	-1.4399743398203505e-4
0	933	-1.002125065473385e-4
0	934	-1.2716551184364502e-4
0	935	-8.659923086228066e-5
0	936	-1.4706445547695972e-4
0	937	-4.591698889420595e-5
0	938	-1.24421914270195e-4
0	939	-2.0606105922670902e-4
0	940	-1.0370585623466906e-4
0	941	-2.0933054505557842e-4
0	942	-1.396215495765024e-4
0	943	-1.915796250664035e-4
0	944	-1.79854201994311e-4
0	945	-2.782952582595577e-4
0	946	-1.954937572308332e-4
0	947	-1.5539106841464515e-4
0	948	-2.0624684447605312e-4
0	949	-1.1888327309745465e-4
0	950	-1.3909741444214778e-4
0	951	-2.631930717824048e-4
0	952	-1.2899948060152177e-4
0	953	-7.607277755845295e-5
0	954	-1.7250116309599993e-4
0	955	-1.5326732582468045e-4
0	956	-1.696625405987291e-4
0	957	-1.4093056831170373e-4
0	958	-7.872574553016498e-5
0	959	-5.58347051039817e-5
0	960	-2.0830733713916372e-4
0	961	-1.9905175054743554e-4
0	962	-1.7336238382716326e-4
0	963	-1.733601121591247e-4
0	964	-7.815061945471619e-5
0	965	-1.0154400851628559e-4
0	966	-1.4903702034774555e-4
0	967	-2.741244029180173e-4
0	968	1.2979060898663417e-5
0	969	-1.1881067911143306e-4
0	970	-2.143815980177122e-4
0	971	-1.6073408785278933e-4
0	972	-1.026034931037106e-4
0	973	-1.2950194417256982e-4
0	974	-1.737672489351078e-4
0	975	-2.985333184951346e-4
0	976	-2.0624205824077568e-4
0	977	-1.1763952176556871e-4
0	978	-1.2818641863235117e-4
0	979	-1.314144973023613e-4
0	980	-1.647938595062482e-4
0	981	-2.5351324731576755e-4
0	982	-1.506893930244864e-4
0	983	-1.5984957989811097e-4
0	984	-3.053504134693669e-5
0	985	-1.2464568501530573e-4
0	986	-2.1681127163441718e-5
0	987	-1.4895370034295923e-4
0	988	-2.2727971089370132e-4
0	989	-1.125208049468275e-4
0	990	-1.3059783690884345e-4
0	991	-9.004001815637904e-5
0	992	-8.013717049752806e-5
0	993	-1.0101543999983696e-4
0	994	-1.3574131812365864e-4
0	995	-1.8645736145063608e-4
0	996	-2.498040234125488e-4
0	997	-1.4787545611001787e-4
0	998	-2.1446827834033659e-4
0	999	-1.431140660384962e-4
0	1000	-1.2476475080350148e-4
0	1001	-1.2671637449999858e-4
0	1002	-1.606776961481572e-4
0	1003	-2.1291137728824002e-4
0	1004	-9.341296989868855e-5
0	1005	-9.320054784244275e-5
0	1006	-2.3292901159149775e-4
0	1007	-2.7515357932643414e-4
0	1008	-1.1019854859074075e-4
0	1009	-1.0219760442421552e-4
0	1010	-3.192448192946482e-4
0	1011	-1.620208229948585e-4
0	1012	-1.9324408312745693e-4
0	1013	-1.6059748738098454e-4
0	1014	-1.5294839064361362e-4
0	1015	8.524757509024546e-7
0	1016	-1.8909887350364134e-4
0	1017	-1.4984744835362697e-4
0	1018	-7.17173342043476e-5
0	1019	-1.4598079695982017e-4
0	1020	-4.1133818731184155e-5
0	1021	-2.4623734505128226e-4
0	1022	-1.5618818461644532e-4
0	1023	-1.2049588376378731e-4
0	1024	-6.706640543510664e-5
0	1025	-2.9599317087656836e-4
0	1026	-1.1807985850540219e-4
0	1027	-1.475073879073489e-4
0	1028	-1.7051512641232073e-4
0	1029	-1.1300078456465198e-4
0	1030	-1.0073664674801519e-4
0	1031	-1.2154430856686867e-4
0	1032	-1.34460845898754e-4
0	1033	-2.0268282711258758e-4
0	1034	-5.740519382354587e-5
0	1035	-1.6363071918329989e-4
0	1036	-9.08218028134681e-5
0	1037	-2.1623648835228845e-4
0	1038	-1.2145626313794502e-4
0	1039	-1.5025567076108295e-4
0	1040	-1.6027410228709572e-4
0	1041	-1.3715754641587192e-4
0	1042	-1.063370848537726e-4
0	1043	-1.3654296251698717e-4
0	1044	-1.552498742012983e-4
0	1045	-4.0946432895939836e-5
0	1046	-2.1324091061774471e-4
0	1047	-1.5452636352610404e-4
0	1048	-1.598552208644552e-4
0	1049	-1.1994171380052252e-4
0	1050	-1.5217621585194546e-4
0	1051	-1.9826789783359284e-4
0	1052	-1.2448271591191211e-4
0	1053	-2.588180243348611e-4
0	1054	-2.203677052598425e-4
0	1055	-1.7484039527917221e-4
0	1056	-1.4534199375115775e-4
0	1057	-1.9571355723495748e-4
0	1058	-6.551934569746999e-5
0	1059	-6.59847745494379e-5
0	1060	-2.4225424264892403e-4
0	1061	-1.4752350962398759e-4
0	1062	-1.9632064210910833e-4
0	1063	-5.902130595708553e-5
0	1064	-1.4002619503590642e-4
0	1065	-8.660881459882025e-5
0	1066	-1.1215561551922752e-4
0	1067	-1.72435909727546e-4
0	1068	-1.3621973987869895e-4
0	1069	-1.4367857810663258e-4
0	1070	-2.2847803671866444e-4
0	1071	-1.7478849744598303e-4
0	1072	-2.225772212925463e-4
0	1073	-4.994916491709685e-5
0	1074	-1.66179019458988e-4
0	1075	-1.3062659489342131e-4
0	1076	-1.8424295799359584e-5
0	1077	-1.0014320760447752e-4
0	1078	-1.063807911995028e-4
0	1079	-2.160415460921342e-4
0	1080	-1.7595198818833285e-4
0	1081	-4.032093407208384e-5
0	1082	-1.8950520818612128e-4
0	1083	-1.1746790066759692e-4
0	1084	-9.974794469531196e-5
0	1085	-6.778763043062664e-5
0	1086	-1.0936372874176998e-4
0	1087	-1.4583834531670204e-4
0	1088	-2.61755292123476e-4
0	1089	-7.799842121709305e-5
0	1090	-1.504181063256951e-4
0	1091	-1.3034719622400395e-4
0	1092	-1.3366901526028704e-4
0	1093	1.3318875438407235e-5
0	1094	-1.301286323019141e-4
0	1095	-1.379120303988025e-4
0	1096	-6.921405125535802e-5
0	1097	-1.5571920055054158e-4
0	1098	-1.0746078119958216e-4
0	1099	-2.5395723108735245e-4
0	1100	-1.5473003148772847e-4
0	1101	-1.383441495820349e-4
0	1102	-6.488829359493431e-5
0	1103	-2.10318904273146e-4
0	1104	-1.6780998491251373e-4
0	1105	-1.736711988231495e-4
0	1106	-7.924713032521317e-5
0	1107	-1.3744619725494371e-4
0	1108	-6.500697284687552e-5
0	1109	-6.0922307825746166e-5
0	1110	-2.1192941234773622e-4
0	1111	-1.816906453791567e-4
0	1112	-2.0349900528115043e-4
0	1113	-1.2826634362131546e-4
0	1114	-8.375839022491779e-5
0	1115	-1.700604971032047e-4
0	1116	-1.3409518099932716e-4
0	1117	-1.726654118153821e-4
0	1118	-7.926891723748073e-5
0	1119	-2.0741501540778049e-4
0	1120	-1.5376480528257066e-4
0	1121	-1.2919388843792587e-4
0	1122	-1.6502324026984984e-4
0	1123	-2.6944031289502946e-4
0	1124	-1.503668186810225e-4
0	1125	-1.3758023775214953e-4
0	1126	-1.0500227073094664e-4
0	1127	-1.6397421040715144e-4
0	1128	-1.5805033653811676e-4
0	1129	-3.413830531399931e-5
0	1130	-1.0067564628841221e-4
0	1131	-1.2136178858917893e-4
0	1132	-1.3901533199919244e-4
0	1133	-1.9091424462059655e-4
0	1134	-2.736324071618397e-4
0	1135	-1.1916666340924809e-4
0	1136	-1.343465575564818e-4
0	1137	-8.860668711901762e-5
0	1138	-1.2614285330824542e-4
0	1139	-1.6539799715318136e-4
0	1140	-9.388041884076471e-5
0	1141	-2.4157669618734363e-4
0	1142	-1.2566721885222114e-4
0	1143	-1.3169476636595097e-4
0	1144	-8.505804259348916e-5
0	1145	-1.2542166219317225e-4
0	1146	-1.2987931259557912e-4
0	1147	-1.0286448408084204e-4
0	1148	-2.505289216993225e-4
0	1149	-3.248146033508791e-5
0	1150	-2.2368145990003634e-4
0	1151	-1.3696658570158207e-4
0	1152	-1.560863741070599e-4
0	1153	-2.1498668076913685e-4
0	1154	-1.9248995955384698e-4
0	1155	-1.9421639207262576e-4
0	1156	-9.676026666480881e-5
0	1157	-1.4258201771702296e-4
0	1158	-1.5701262206275747e-4
0	1159	-2.4825633783767025e-4
0	1160	-1.8028554203036276e-4
0	1161	-2.0801752562028407e-4
0	1162	-5.2753407376184985e-5
0	1163	-1.2490570875935692e-4
0	1164	-8.903516636102133e-5
0	1165	-1.0706939207010722e-4
0	1166	-1.7750758866034855e-4
0	1167	-3.7135273929669396e-5
0	1168	-1.5895421712442542e-4
0	1169	-7.04808279620942e-5
0	1170	-1.5024552564250063e-4
0	1171	-2.2522270565538752e-4
0	1172	-1.6858595839589461e-4
0	1173	-1.3193617677707028e-4
0	1174	-1.4889049635233298e-4
0	1175	-1.4883727687557149e-4
0	1176	-1.7946549940217553e-4
0	1177	-1.5659643774227494e-4
0	1178	-1.33580359935295e-4
0	1179	-7.207706538848024e-5
0	1180	-1.800623898110673e-4
0	1181	-1.696004241589742e-5
0	1182	-2.3547829531034192e-4
0	1183	-1.7801129884915435e-4
0	1184	-1.1553023286529232e-4
0	1185	-1.4466546158689627e-4
0	1186	-2.1924085689961517e-4
0	1187	-3.819842362273789e-5
0	1188	-2.3506196659964538e-4
0	1189	-2.50789435191845e-4
0	1190	-1.4938635163689928e-4
0	1191	-2.1110248354261435e-4
0	1192	-2.23001037167622e-4
0	1193	-1.1250528547241461e-4
0	1194	-7.294029878886095e-5
0	1195	-1.4424547092838351e-4
0	1196	-1.573832973721032e-4
0	1197	-1.6399525236318206e-4
0	1198	-1.4111067148692857e-4
0	1199	-1.2638120030906757e-4
0	1200	-1.383695956758558e-4
0	1201	-2.1291326573247296e-4
0	1202	-1.2261496804827766e-4
0	1203	-1.0654243529294348e-4
0	1204	-1.9441697810255193e-4
0	1205	-6.811019082673325e-5
0	1206	-1.958650572806718e-4
0	1207	-4.241248250472018e-5
0	1208	-1.1947522735696502e-4
0	1209	-1.63714226770985e-4
0	1210	-1.7310289415182686e-4
0	1211	-6.239352343626078e-5
0	1212	-4.4680972206048684e-5
0	1213	-1.0655370000518906e-4
0	1214	-3.478126808820415e-4
0	1215	-2.255502759330762e-4
0	1216	-2.425179187985849e-4
0	1217	-1.5938725514268165e-4
0	1218	-2.1155214861953768e-4
0	1219	-1.6748803983419574e-4
0	1220	-1.2598406628695782e-4
0	1221	-1.4346547972684474e-4
0	1222	-1.6822346033428692e-4
0	1223	-2.3318195498918664e-4
0	1224	-2.1027022400791162e-4
0	1225	-1.4386939356541886e-4
0	1226	-1.3250883401927084e-4
0	1227	-1.505775360816701e-4
0	1228	-1.2195616952599407e-4
0	1229	-1.5413959919470627e-4
0	1230	-1.7109880323476004e-4
0	1231	-8.356653697323475e-5
0	1232	-9.879797635808457e-5
0	1233	-9.87289803956865e-5
0	1234	-2.5236538547325596e-4
0	1235	-1.3814460346761787e-4
0	1236	-1.0008133146562618e-4
0	1237	-6.551192182971288e-5
0	1238	-5.396356708536235e-5
0	1239	-1.0545837155411341e-4
0	1240	-1.785034872648369e-4
0	1241	-1.098704407650562e-4
0	1242	-2.1556079192232422e-4
0	1243	-1.7428309193240587e-4
0	1244	-6.936762998921997e-5
0	1245	-1.321309264191423e-4
0	1246	-9.061413086385852e-5
0	1247	-1.7645328575796427e-4
0	1248	-1.299415849441602e-4
0	1249	-1.1927326197644978e-4
0	1250	-2.0521980624523884e-4
0	1251	-1.355052224013126e-4
0	1252	-1.4859790612526064e-4
0	1253	-1.2423423625287775e-4
0	1254	-1.8544046034002216e-4
0	1255	-8.839964766688434e-5
0	1256	-9.099266060405442e-5
0	1257	-1.5839599273079384e-4
0	1258	-1.4121818746424763e-4
0	1259	-9.596203877729324e-5
0	1260	-1.4491634985080296e-4
0	1261	-1.1278815119639392e-4
0	1262	-1.185506301356127e-4
0	1263	-1.3014192104330476e-4
0	1264	-1.7835236090114637e-4
0	1265	-2.8091520933067664e-5
0	1266	-1.5089671631580314e-4
0	1267	-9.977117256652635e-5
0	1268	-1.155278368403132e-4
0	1269	-1.9337010858890173e-4
0	1270	-2.3092469336859618e-4
0	1271	-1.342140993849994e-4
0	1272	-5.463753495579844e-5
0	1273	-1.1799703520129085e-4
0	1274	-1.760939256816104e-4
0	1275	-3.452726962009312e-5
0	1276	-6.039699477465167e-5
0	1277	-1.636822529117863e-4
0	1278	-1.1731681247714092e-4
0	1279	-1.6569870828295004e-4
0	1280	-1.723010974337599e-4
0	1281	-1.0192803307866537e-4
0	1282	-5.5627819880969615e-5
0	1283	-1.7302431594861092e-4
0	1284	-2.1610398413218762e-4
0	1285	-1.233058385997109e-4
0	1286	-1.7514070919622153e-4
0	1287	-1.1346057160862808e-4
0	1288	-2.3337874426863822e-4
0	1289	-2.3138379221213518e-4
0	1290	-1.7479721145947737e-4
0	1291	-2.126166144259166e-4
0	1292	-1.646204347474654e-4
0	1293	-1.345357757799644e-4
0	1294	-2.23959641937762e-4
0	1295	-2.0191049588245025e-4
0	1296	-2.820934238572158e-4
0	1297	-1.862598350741532e-4
0	1298	-1.9494556974432336e-4
0	1299	-4.7532225639730856e-5
0	1300	-1.2255600226101417e-4
0	1301	-1.6355035291705687e-4
0	1302	-2.2076728881096082e-4
0	1303	-7.6810828632648207e-05
0	1304	-1.3603627200422735e-4
0	1305	-1.5905930764702677e-4
0	1306	-2.2080011483870685e-4
0	1307	-6.10841490539449e-5
0	1308	-3.6999869712096675e-5
0	1309	-1.7101696736792049e-4
0	1310	-1.348686816707014e-4
0	1311	-1.586862584713481e-4
0	1312	-6.61110226659007e-5
0	1313	-5.174622443486522e-5
0	1314	-1.5743120134666122e-4
0	1315	-5.932633557994416e-5
0	1316	-2.3940933721199506e-4
0	1317	-8.026136168565851e-5
0	1318	-1.1073706613393978e-4
0	1319	-2.182821355767625e-4
0	1320	-1.0762207436160233e-4
0	1321	-1.8488001437508118e-4
0	1322	-1.067151429961412e-4
0	1323	-1.3152865137963624e-4
0	1324	-1.9758627690973386e-4
0	1325	-2.1585329371309097e-4
0	1326	-1.8958182077345666e-4
0	1327	-1.1128069720788692e-4
0	1328	-9.955233894305614e-5
0	1329	-2.6252069316079187e-4
0	1330	-1.6890116001345125e-4
0	1331	-1.056347822140151e-4
0	1332	-2.3002678839756325e-4
0	1333	-3.94340952503012e-5
0	1334	-7.536650124626944e-5
0	1335	-0.00017204782403781201
0	1336	-1.5879328659523638e-4
0	1337	-1.321221256131965e-4
0	1338	-1.1492200921701179e-4
0	1339	-1.8819099455744595e-4
0	1340	-1.2045627985682604e-4
0	1341	-2.4633612158096496e-4
0	1342	-2.1047003741654557e-4
0	1343	-1.538693121519966e-4
0	1344	-8.544094047132657e-5
0	1345	-1.8490810437245397e-4
0	1346	-1.0469374936791552e-4
0	1347	-1.5221579046337827e-4
0	1348	-7.902253052523894e-5
0	1349	-6.114274609820328e-5
0	1350	-1.607407675888547e-4
0	1351	-1.2390956700874205e-4
0	1352	-1.6189152528910944e-4
0	1353	-1.4660166083586864e-4
0	1354	-1.517731744378467e-4
0	1355	-1.0203982223829753e-4
0	1356	-1.4395882545188612e-4
0	1357	-8.912368384326001e-5
0	1358	-1.9975059210235115e-4
0	1359	-5.932464162514432e-5
0	1360	-1.9045460183705646e-4
0	1361	-1.5077144103564047e-4
0	1362	-1.7547570689961116e-4
0	1363	-1.5743277812575534e-4
0	1364	-1.5393878039166581e-4
0	1365	-1.609401244270837e-4
0	1366	-8.432943814247576e-5
0	1367	-1.4861373581819725e-4
0	1368	-1.4014345506246638e-4
0	1369	-1.6538870857952658e-4
0	1370	-1.8945112544642624e-4
0	1371	-2.1523740388915987e-4
0	1372	-2.046344142975855e-4
0	1373	-3.0555356044824914e-4
0	1374	-3.0088843228872036e-4
0	1375	-2.520052252877155e-4
0	1376	-1.2144676069430089e-4
0	1377	-2.0570009790534538e-4
0	1378	-1.3041155875108588e-4
0	1379	-1.3184506724971451e-4
0	1380	-7.13781854983046e-5
0	1381	-9.214126540705973e-5
0	1382	-1.163736455910576e-4
0	1383	-1.9594001478534832e-4
0	1384	-2.031121940257337e-4
0	1385	-1.2476321525505286e-4
0	1386	-2.046836343662049e-4
0	1387	-1.8083655528543303e-4
0	1388	-1.8204594883176114e-4
0	1389	-1.6688458440606804e-4
0	1390	-2.288093541122041e-4
0	1391	-1.0821016320730833e-4
0	1392	-1.335595463810262e-4
0	1393	-1.3894910715943446e-4
0	1394	-1.6006064244452765e-4
0	1395	-1.7156159549874217e-4
0	1396	-1.4783977351502032e-4
0	1397	-7.456520595359309e-5
0	1398	-1.3177770491690203e-4
0	1399	-2.9787163106685606e-4
0	1400	-8.207283666182334e-5
0	1401	-7.134067380810673e-5
0	1402	-1.2339064952941045e-4
0	1403	-3.106076093159728e-4
0	1404	-9.60113870618948e-5
0	1405	-2.1813345825172906e-4
0	1406	-1.838872233581904e-4
0	1407	-1.373226214572549e-4
0	1408	-2.2700558854270558e-4
0	1409	-1.1729955618153494e-4
0	1410	-1.6141739769508982e-4
0	1411	-1.2341644650789525e-4
0	1412	-7.12324515372363e-5
0	1413	-1.0699891845673373e-4
0	1414	-7.247047543218027e-5
0	1415	-1.4126130000114884e-4
0	1416	-1.5761182335997142e-4
0	1417	-1.8887939602392514e-4
0	1418	-1.1735211900242397e-4
0	1419	-1.7922344787381069e-4
0	1420	-1.5772898142712448e-4
0	1421	-7.065185555454032e-5
0	1422	-2.3130153301250197e-4
0	1423	-1.1325985537069385e-4
0	1424	-1.0112340918196757e-4
0	1425	-1.0790317788220112e-4
0	1426	-1.9076131727706252e-4
0	1427	-1.5632395418755347e-4
0	1428	-1.5554612224879703e-4
0	1429	-2.532430028470827e-4
0	1430	-2.3814685834086202e-4
0	1431	-6.234142191709942e-5
0	1432	-1.523837580748592e-4
0	1433	-7.983107120654819e-5
0	1434	-2.2296636790752495e-4
0	1435	-2.8312344813154894e-4
0	1436	-2.0849518341111803e-4
0	1437	-7.048246431503689e-5
0	1438	-1.64101850988792e-4
0	1439	-1.3103918631516285e-4
0	1440	-1.9391925473838333e-4
0	1441	-2.4683320525086016e-4
0	1442	-2.3661671277810343e-4
0	1443	-1.3594346415920721e-4
0	1444	-1.2096579957627343e-4
0	1445	-1.2824273347807288e-4
0	1446	-1.5126054559838566e-4
0	1447	-7.74586698436093e-5
0	1448	-1.3833789296166816e-4
0	1449	-1.8611903338516746e-4
0	1450	-2.0649544412235473e-4
0	1451	-1.0684735267819718e-4
0	1452	-1.116125359177586e-4
0	1453	-2.46751340911035e-4
0	1454	-1.291622485489414e-4
0	1455	-2.0730910865139176e-4
0	1456	-9.769238760672421e-5
0	1457	-1.1844773674001996e-4
0	1458	-6.295851618348342e-5
0	1459	-1.4940586982789002e-4
0	1460	-1.9231449784456648e-4
0	1461	-1.499817273305981e-4
0	1462	-1.1053264927690426e-4
0	1463	-1.2920515424577988e-4
0	1464	-1.8811106467182213e-4
0	1465	-2.6810031690989195e-4
0	1466	-2.7781704297846706e-4
0	1467	-1.5002335735036352e-4
0	1468	-1.9998064387032445e-4
0	1469	-1.1414284926845956e-4
0	1470	-1.3131307432538627e-4
0	1471	-1.3180471378453296e-4
0	1472	-1.7057132813881858e-4
0	1473	-1.533316045776055e-4
0	1474	-1.0537860346654345e-4
0	1475	-1.7562925321821057e-4
0	1476	-1.4196049059604006e-4
0	1477	-1.1836135991104243e-4
0	1478	-1.5362647767507367e-4
0	1479	-1.673006464149553e-4
0	1480	-1.475287475920609e-4
0	1481	-1.9876595274990796e-4
0	1482	-2.0977280437998536e-4
0	1483	-1.8718726576440382e-4
0	1484	-1.393427796397589e-4
0	1485	-1.221690457983555e-4
0	1486	-2.2392741713065772e-4
0	1487	-9.793805436438438e-5
0	1488	-1.4430922751669986e-4
0	1489	-1.3257344291106078e-4
0	1490	-1.8634283293773274e-4
0	1491	-4.162635063230375e-5
0	1492	-1.1352148102666881e-4
0	1493	-1.7711684299515323e-4
0	1494	-1.5347209918833881e-4
0	1495	-8.117241355601014e-5
0	1496	-2.0995551099838437e-4
0	1497	-1.2216139181753493e-4
0	1498	-1.8386343789274375e-4
0	1499	-1.7777392753592174e-5
0	1500	-6.185766841215199e-5
0	1501	-1.5983941479021926e-4
0	1502	-1.525734038330937e-4
0	1503	-2.3409386736324882e-4
0	1504	-1.4984998285333729e-4
0	1505	-2.438416614432919e-4
0	1506	-1.6453935343220235e-4
0	1507	-2.4469523169644183e-4
0	1508	-1.3495352331565147e-4
0	1509	-1.0964730961373691e-4
0	1510	-1.527713279973507e-4
0	1511	-1.173130431863111e-4
0	1512	-2.1190454919494067e-4
0	1513	-1.671761759308232e-4
0	1514	-1.1436398686145543e-4
0	1515	-1.7444404998022113e-4
0	1516	-1.3569588683020828e-4
0	1517	-2.1283155869863588e-4
0	1518	-1.8546319028259277e-4
0	1519	-1.2859913717139425e-4
0	1520	-1.4047416081107748e-4
0	1521	-2.3232024383157784e-4
0	1522	-1.7416323182328474e-4
0	1523	-1.9638487703096155e-4
0	1524	-2.2767858404238638e-4
0	1525	-1.5718576382286163e-4
0	1526	-1.6050480753673256e-4
0	1527	-1.4821479586979178e-4
0	1528	-1.1396457226570177e-4
0	1529	-1.306175495798134e-4
0	1530	-4.2470847901060614e-5
0	1531	-1.9094767330600311e-4
0	1532	-1.9142948805022e-5
0	1533	-1.9500495343997831e-4
0	1534	-1.4204826646234156e-4
0	1535	-1.0499926451322678e-4
0	1536	-1.6456447372548881e-4
0	1537	-1.7237104380556757e-4
0	1538	-1.5040573224428901e-4
0	1539	-4.0416214504162825e-5
0	1540	-1.0067715304223603e-4
0	1541	-7.930166340338526e-5
0	1542	-2.2695694312687255e-4
0	1543	-1.0400635564066345e-4
0	1544	-1.2301711437405686e-4
0	1545	-1.6127088731650356e-4
0	1546	-1.617835402019967e-4
0	1547	-2.310345719570634e-5
0	1548	-2.100122035067821e-4
0	1549	-1.4604118943034188e-4
0	1550	-8.056748326950498e-5
0	1551	-1.8229389139218528e-4
0	1552	-2.0549790976964432e-4
0	1553	-1.8456660861475651e-4
0	1554	-1.8513424308486714e-4
0	1555	-2.3329600917234352e-4
0	1556	-2.7528977177011723e-5
0	1557	-2.0527228626319872e-4
0	1558	-2.2339823020511482e-4
0	1559	-6.964730953580766e-5
0	1560	-1.4438422147660055e-4
0	1561	-1.9255732037274265e-4
0	1562	-1.4237589395120007e-4
0	1563	-2.161290902142436e-4
0	1564	-1.3867147394011303e-4
0	1565	-2.3699123596360066e-4
0	1566	-2.2777266417807815e-4
0	1567	-1.9081984382804046e-4
0	1568	-9.236456230091006e-5
0	1569	-1.342865656214326e-4
0	1570	-2.457407386497186e-4
0	1571	-1.4948043105662254e-4
0	1572	-1.8436439131947215e-4
0	1573	-1.036831682477745e-4
0	1574	-2.2547179223701485e-4
0	1575	-1.603326834196128e-4
0	1576	-1.381663259588669e-4
0	1577	-1.690987034857867e-4
0	1578	-9.248224658278079e-5
0	1579	-2.0460031720570705e-4
0	1580	-1.0699614772951951e-4
0	1581	-1.5490843234120682e-4
0	1582	-1.1974834143963352e-4
0	1583	-4.503242429723382e-6
0	1584	-1.8990631078124562e-4
0	1585	-1.806707796182834e-4
0	1586	-1.8231917206021288e-4
0	1587	-1.0533992410109426e-4
0	1588	-1.1643353845341459e-4
0	1589	-2.2386802307203425e-4
0	1590	-1.6277222187875947e-4
0	1591	-2.0435762336430463e-4
0	1592	-1.783200979550439e-4
0	1593	-2.1042682851392627e-4
0	1594	-1.5005174092744695e-4
0	1595	-6.473230048395353e-5
0	1596	-6.432326247160803e-5
0	1597	-2.8161578488622267e-5
0	1598	-1.107064172872935e-4
0	1599	-1.1047929185348723e-4
0	1600	-1.1257330723121475e-4
0	1601	-1.1944393257736815e-4
0	1602	-1.3047843202193763e-4
0	1603	-8.853315880341944e-5
0	1604	-1.1131770307387385e-4
0	1605	-6.539559858115866e-5
0	1606	-3.564399651132414e-5
0	1607	-9.038851419678295e-5
0	1608	-1.2977547101955279e-4
0	1609	-2.135513109759974e-4
0	1610	-6.255083934036337e-5
0	1611	-1.230237274270803e-4
0	1612	-8.061432792711222e-5
0	1613	-1.0155925248456335e-4
0	1614	-1.7093447800799007e-4
0	1615	-2.111924192083762e-4
0	1616	-9.989228234964927e-5
0	1617	-1.8473474891603824e-4
0	1618	-1.1147483168007263e-4
0	1619	-1.0309128187207157e-4
0	1620	-1.2723048251370435e-4
0	1621	1.0277696102536224e-5
0	1622	-2.3031998604686492e-4
0	1623	-2.2276838029290926e-4
0	1624	-2.566625013006717e-4
0	1625	-5.954548135403871e-5
0	1626	-1.5683431269579266e-4
0	1627	-1.5422835717127898e-4
0	1628	-6.624462787086283e-5
0	1629	-2.0793148674638564e-4
0	1630	-2.033106009775126e-4
0	1631	-1.3803606278919286e-4
0	1632	-5.368739355043678e-5
0	1633	-8.933854509850082e-5
0	1634	-4.4070409956332326e-5
0	1635	-1.7271099774642649e-4
0	1636	-2.8087487035242665e-4
0	1637	-8.483820581508801e-5
0	1638	-1.3365404607793946e-4
0	1639	-9.78392254077478e-5
0	1640	-3.592576760644361e-5
0	1641	-2.187051168947818e-4
0	1642	-1.2280073612178885e-4
0	1643	-1.2571861963439602e-4
0	1644	-1.3452997384212715e-5
0	1645	-1.7857981530725498e-4
0	1646	-1.1273281818703863e-4
0	1647	-2.093623326847587e-4
0	1648	-2.501511719940804e-4
0	1649	-8.519157540269396e-5
0	1650	-7.439686177301769e-5
0	1651	-1.951632200169354e-4
0	1652	-1.0204652078435225e-4
0	1653	-1.715334388311955e-4
0	1654	-1.871045305020338e-4
0	1655	-2.0952069113294448e-4
0	1656	-2.4035210193941355e-4
0	1657	-1.6470595490067393e-4
0	1658	-2.0355892584949164e-4
0	1659	-1.3866722263771304e-4
0	1660	-3.729536076443538e-5
0	1661	-6.850447938700066e-5
0	1662	-2.5406692480956015e-4
0	1663	-1.2569409483074263e-4
0	1664	-7.627615189052627e-5
0	1665	-6.688991664270757e-5
0	1666	-1.9580112378166187e-4
0	1667	-6.960993656766635e-5
0	1668	-2.0713447293870782e-4
0	1669	-1.6747805840920305e-4
0	1670	-5.859900264252084e-5
0	1671	-2.0577813123874485e-4
0	1672	-1.1013197507013903e-4
0	1673	-2.3528526082338845e-4
0	1674	-2.3087430569849538e-4
0	1675	-2.2313277923361708e-4
0	1676	-4.763049022876432e-5
0	1677	-1.9166225939219544e-4
0	1678	-5.098416053474725e-5
0	1679	-2.580966541944219e-4
0	1680	-8.887367832343632e-5
0	1681	-2.253324026022895e-4
0	1682	-6.0117005586500176e-5
0	1683	-1.856222230503213e-4
0	1684	-3.0001770463633322e-5
0	1685	-1.5264699598530214e-4
0	1686	-2.2904168554767113e-4
0	1687	-1.5958342979641691e-4
0	1688	-1.636897473933833e-4
0	1689	-2.0542217737706066e-4
0	1690	-9.299143701670755e-5
0	1691	-2.0315577992170152e-4
0	1692	-1.5373427953841739e-4
0	1693	-1.4770564796051406e-4
0	1694	-1.942052381646932e-4
0	1695	-1.0314755650873887e-4
0	1696	-1.83273899920424e-4
0	1697	-1.7271149539233128e-4
0	1698	-1.7074417761963207e-4
0	1699	-1.6380838998357144e-4
0	1700	-1.5806117868945457e-4
0	1701	-1.709786258001194e-4
0	1702	-1.1914928152634193e-4
0	1703	-2.1907777134431202e-4
0	1704	-1.1368525120250951e-5
0	1705	-1.4096195789651435e-4
0	1706	-1.0585796503094537e-4
0	1707	-2.8264627262849937e-4
0	1708	-1.6741080110578804e-4
0	1709	-1.6765854280248303e-4
0	1710	-1.2399365446053525e-4
0	1711	-1.0895532186785162e-4
0	1712	-2.649693263938843e-4
0	1713	-1.5483668605007552e-4
0	1714	-1.874946313016833e-4
0	1715	-2.724743771729458e-4
0	1716	-1.5457504178363135e-4
0	1717	-1.430894372456198e-4
0	1718	-1.271949242075499e-4
0	1719	-1.7165581361653967e-4
0	1720	-1.525743935660924e-4
0	1721	-2.2825960345612524e-4
0	1722	-1.2995373867081482e-4
0	1723	-1.5014905261526601e-4
0	1724	-1.434380943669626e-4
0	1725	-1.409072613608202e-4
0	1726	-1.7011572570978784e-4
0	1727	-1.702019958354492e-4
0	1728	-2.446767298805471e-4
0	1729	-9.721830666155236e-5
0	1730	-1.3499804430788846e-4
0	1731	-1.566039345287669e-4
0	1732	-1.2726504634105444e-4
0	1733	-1.6595620632920476e-4
0	1734	-2.3956983674646953e-4
0	1735	-5.142077312799272e-5
0	1736	-5.913536294094799e-5
0	1737	-1.0431517091699973e-4
0	1738	-2.3322280111189728e-4
0	1739	-1.237769570807444e-4
0	1740	-1.9637779410409048e-4
0	1741	-9.430657832208285e-5
0	1742	-1.0579983347917962e-4
0	1743	-2.1422049634430473e-4
0	1744	-1.3748873676908363e-4
0	1745	-1.258705917292314e-4
0	1746	-8.575214101719182e-5
0	1747	-2.9680222966191664e-4
0	1748	-1.7304538392130694e-4
0	1749	-1.3241991216366556e-4
0	1750	-1.4604427736834348e-4
0	1751	-9.166249987526583e-5
0	1752	-1.834361066975248e-4
0	1753	-1.2897547544993024e-4
0	1754	-9.398832950776655e-5
0	1755	-2.0538477516719058e-4
0	1756	-1.61088156193725e-4
0	1757	-6.4474252980476e-5
0	1758	-2.6819244875148325e-5
0	1759	-2.0939021830907847e-4
0	1760	-2.9878813126326683e-4
0	1761	-1.4160723587917307e-4
0	1762	-8.351200347875642e-5
0	1763	-1.12086389069211e-4
0	1764	-2.0819808317418403e-4
0	1765	-1.4975078897155205e-4
0	1766	-5.503736672421198e-5
0	1767	-1.477788209954103e-4
0	1768	-8.595156404251326e-5
0	1769	-7.957741749269413e-5
0	1770	-6.0716559948979456e-5
0	1771	-9.375889117887998e-5
0	1772	-1.6071944914385373e-4
0	1773	-1.645684346886241e-4
0	1774	-1.679178236046425e-4
0	1775	-1.2414429116620247e-4
0	1776	-1.2970428537912367e-4
0	1777	-1.7858141986647829e-4
0	1778	-2.234207112633179e-4
0	1779	-1.9691835628690146e-4
0	1780	-2.6212252561806724e-4
0	1781	-1.7285302219768794e-4
0	1782	-9.918003869997576e-5
0	1783	-6.990804171297626e-5
0	1784	-8.987892008061159e-5
0	1785	-3.13272254457244e-5
0	1786	-2.257113201371178e-4
0	1787	-1.1858292732769364e-4
0	1788	-8.517476890140456e-5
0	1789	-1.0350987414605524e-4
0	1790	-6.99101360007381e-5
0	1791	-1.1310999617723893e-4
0	1792	-1.9229697271495153e-4
0	1793	-1.1814314182225489e-4
0	1794	-2.421180471209367e-4
0	1795	-3.5093688007690076e-5
0	1796	-1.4641411845773674e-4
0	1797	-1.305662903926081e-4
0	1798	-2.592478832518171e-4
0	1799	-8.112312962017977e-5
0	1800	-1.98593411752617e-4
0	1801	-2.622249186114778e-5
0	1802	-2.5946733053108844e-4
0	1803	-1.2009296208229197e-4
0	1804	-1.2365690661104935e-4
0	1805	-1.0890209026168929e-4
0	1806	-5.9576991947047505e-5
0	1807	-4.683173813378228e-5
0	1808	-1.283759945231179e-4
0	1809	-2.1489706559548445e-4
0	1810	-2.4016264546292978e-4
0	1811	-1.821308384103536e-4
0	1812	-1.0342340965352253e-4
0	1813	-5.9156564823573554e-5
0	1814	-5.3244483833528676e-5
0	1815	-5.41686480136042e-5
0	1816	-1.1660552537044468e-4
0	1817	-1.8220053809640533e-4
0	1818	-1.3947146136480428e-4
0	1819	-1.31728798441362e-4
0	1820	-2.53952474607091e-4
0	1821	-1.8368273177598102e-4
0	1822	-1.014255967557193e-4
0	1823	-2.6321120415906033e-4
0	1824	-6.128562154606422e-5
0	1825	-1.274619418123235e-4
0	1826	-1.962400678307351e-4
0	1827	-9.548639815636126e-5
0	1828	-1.776453760306755e-4
0	1829	-9.720971405097418e-5
0	1830	-1.5112103637516053e-4
0	1831	-1.2167672293718511e-4
0	1832	-6.929224507207319e-5
0	1833	-1.0686600813177287e-4
0	1834	-1.0336473920010729e-4
0	1835	-1.0743063792737121e-4
0	1836	-1.6213197150825206e-4
0	1837	-1.9577702838539113e-4
0	1838	-9.952544517041902e-5
0	1839	-1.7012437100744171e-4
0	1840	-3.8554892937340094e-5
0	1841	-7.81606086360412e-5
0	1842	-1.8013592634105274e-4
0	1843	-1.7209358892455594e-4
0	1844	-1.263473722547253e-4
0	1845	-1.4185180453267455e-4
0	1846	-2.0388132411104247e-4
0	1847	-1.0244253811890536e-4
0	1848	-1.703041151078364e-4
0	1849	-1.6813805027271757e-4
0	1850	-6.492885937323605e-5
0	1851	-2.0313415796389644e-4
0	1852	-2.2323628466797406e-4
0	1853	-1.337585834773514e-4
0	1854	-1.437327408533357e-4
0	1855	-2.7067957798019696e-5
0	1856	-2.4866765674835014e-4
0	1857	-1.2667290224676418e-4
0	1858	-1.2065804873070149e-4
0	1859	-2.5415983714015836e-4
0	1860	-6.112253813766404e-6
0	1861	-9.33096417379613e-5
0	1862	-7.990061841373133e-5
0	1863	-9.684423937023865e-5
0	1864	-5.09781126848125e-5
0	1865	-1.964853272403906e-4
0	1866	-1.8214107947486303e-4
0	1867	-1.1540577631031667e-4
0	1868	-5.9867270599916756e-5
0	1869	-9.547635329433395e-5
0	1870	-2.89099773065174e-4
0	1871	-1.350566494726699e-4
0	1872	-7.735014370145542e-5
0	1873	-1.378371065090025e-4
0	1874	-2.2990318438133965e-4
0	1875	-8.339435297271672e-5
0	1876	-1.608862887830899e-4
0	1877	-2.424127203019101e-4
0	1878	-1.2405741944205981e-4
0	1879	-1.930621032026066e-4
0	1880	-1.5503989575447221e-4
0	1881	-9.510705440643011e-5
0	1882	-1.0090714717971469e-4
0	1883	-1.6482757469259938e-4
0	1884	-1.4764439095141788e-4
0	1885	-3.174541896824886e-4
0	1886	-4.718523305672198e-6
0	1887	-1.286969733526452e-4
0	1888	-9.390421011567593e-5
0	1889	-2.514876223020867e-4
0	1890	-2.0275207866588576e-4
0	1891	-2.1584935324864033e-4
0	1892	-1.5099612516097095e-4
0	1893	-7.639792521343681e-5
0	1894	-1.378304228381316e-4
0	1895	-1.8748985149990836e-4
0	1896	-2.28806023301615e-4
0	1897	-1.5508030421073788e-4
0	1898	-2.2383492045444924e-4
0	1899	-1.7616725028417942e-4
0	1900	-2.2323029579190135e-4
0	1901	-2.1995111388067474e-4
0	1902	-2.1167434027348617e-4
0	1903	-1.7965910300529647e-4
0	1904	-1.5969268924095336e-4
0	1905	-4.8415726831834184e-5
0	1906	-9.381665224543285e-5
0	1907	-7.515108267459624e-5
0	1908	-1.3658665746382414e-4
0	1909	-1.6006224356818904e-4
0	1910	-1.4722599462079028e-4
0	1911	-1.9985470781196352e-4
0	1912	-6.265284387839439e-5
0	1913	-8.780714265780878e-5
0	1914	-7.02106483164187e-5
0	1915	-1.7684949706920212e-4
0	1916	-2.887865862068771e-4
0	1917	-1.4794101653524484e-4
0	1918	-1.484039504226368e-4
0	1919	-1.2971271785648496e-4
0	1920	-2.9735119391268187e-4
0	1921	-1.1749300067737625e-4
0	1922	-2.583157295745869e-4
0	1923	-1.6854058928810403e-4
0	1924	-2.5266771280104344e-4
0	1925	-1.4001623139572018e-4
0	1926	-4.197857291007592e-5
0	1927	-5.8912717443244585e-5
0	1928	-1.0545748544542998e-4
0	1929	-1.7705901910701642e-4
0	1930	-8.531323383974955e-5
0	1931	-2.903976748725221e-4
0	1932	-1.4511342050409763e-4
0	1933	-1.311544490342209e-4
0	1934	-8.362116576917301e-5
0	1935	-2.600795408620535e-4
0	1936	-4.572285377412854e-5
0	1937	-5.8351483954891635e-5
0	1938	-1.8362002332905452e-4
0	1939	-1.6520926185637245e-4
0	1940	-7.476630547227247e-5
0	1941	-1.506156411651639e-4
0	1942	-1.1606599796195261e-4
0	1943	-1.5293033483247283e-4
0	1944	-1.9864964283875877e-4
0	1945	-1.8537275086685364e-4
0	1946	-2.796805746087815e-4
0	1947	-2.356887002855949e-4
0	1948	-1.1696421161145943e-4
0	1949	-9.345085143962514e-5
0	1950	-1.2157640683277908e-4
0	1951	-1.2541719883918796e-4
0	1952	-2.1824086560927466e-4
0	1953	-2.136526718414167e-4
0	1954	-8.585570348027594e-5
0	1955	-2.03792934337678e-4
0	1956	-1.425618455251177e-4
0	1957	-1.5840412751385585e-4
0	1958	-1.540107334656653e-4
0	1959	-7.814061040311532e-5
0	1960	-1.611341355817426e-4
0	1961	-1.8437538077561438e-4
0	1962	-3.329740350013475e-5
0	1963	-9.166991538461424e-5
0	1964	-1.6514709118983553e-4
0	1965	-8.0841124327032e-5
0	1966	-1.0154844395322405e-4
0	1967	-2.1332503864175166e-4
0	1968	-2.0642899214627373e-4
0	1969	-2.0700806162956596e-4
0	1970	-2.4864310677221455e-4
0	1971	-2.2105392864501305e-4
0	1972	-1.8958974896253058e-4
0	1973	-1.8818482978302063e-4
0	1974	-2.8631962519550886e-4
0	1975	-1.1451907291237157e-4
0	1976	-1.3340915965162194e-4
0	1977	-1.2161855910149225e-4
0	1978	-1.1141123382401185e-4
0	1979	-1.2081343003740966e-4
0	1980	-1.5955672849630456e-4
0	1981	-1.5204617579679642e-4
0	1982	-1.9418748264720957e-4
0	1983	-1.4959398760024033e-4
0	1984	2.7504385815499662e-5
0	1985	-1.4790159123748416e-4
0	1986	-8.931249590058099e-5
0	1987	-1.43424513709143e-4
0	1988	-6.099375573343194e-5
0	1989	-1.0092821202621529e-4
0	1990	-2.3047303148776815e-4
0	1991	-1.6196417790869132e-4
0	1992	-1.7190724138813873e-4
0	1993	-6.168730170830452e-5
0	1994	-1.6782038438643824e-4
0	1995	-2.173574593218351e-4
0	1996	-2.2555370169341876e-4
0	1997	-1.8995654335563817e-4
0	1998	-1.1190043485955988e-4
0	1999	-1.1111717942567903e-4
[truncated: 82,001 more rows]
