# Supplementary material for: A genetic tradeoff for tolerance to moderate and severe heat stress in US hybrid maize
Source: PLoS Genet. 2023 Jul 6;19(7):e1010799. doi: 10.1371/journal.pgen.1010799 (PMC10325116; doi:10.1371/journal.pgen.1010799)
Supplement: S3 Table — Data underlying Fig 2B, left panel. Columns include temperature (“Intercept” to distinguish it from the data in S4 Table), bootstrap, and regression coefficient (% yield/yr). (CSV) [file pgen.1010799.s021.csv]

Temperature	Bootstrap	Slope
Intercept	1	0.00299918548289996
Intercept	2	0.0058429707953351
Intercept	3	7.626592366443152e-5
Intercept	4	2.1917818712489053e-4
Intercept	5	0.00675169501080112
Intercept	6	9.312211241502444e-4
Intercept	7	0.00210867575783586
Intercept	8	0.00348721896751695
Intercept	9	0.00678567329829263
Intercept	10	0.00558540125141115
Intercept	11	0.00398016498345321
Intercept	12	0.00507118827161693
Intercept	13	0.00127754332995896
Intercept	14	0.00376031277434285
Intercept	15	0.00325961095216484
Intercept	16	7.673708439760852e-4
Intercept	17	0.00288748808821895
Intercept	18	6.960964098420816e-4
Intercept	19	0.00251153707706223
Intercept	20	0.00467692221096578
Intercept	21	0.00566764162963367
Intercept	22	0.00166364323234716
Intercept	23	0.00490838353593953
Intercept	24	0.00326779134874507
Intercept	25	0.00215981348582361
Intercept	26	0.0024510841784553
Intercept	27	0.00613994731679908
Intercept	28	0.00174992810138547
Intercept	29	0.00572352376377645
Intercept	30	0.00327979720666176
Intercept	31	0.0040008368968846
Intercept	32	0.00443418085700633
Intercept	33	0.00662775963696998
Intercept	34	7.87488089772096e-4
Intercept	35	0.00248045420899157
Intercept	36	0.0044009444636192
Intercept	37	0.00205848921912508
Intercept	38	7.200246458931598e-4
Intercept	39	2.1503286069243644e-4
Intercept	40	0.00404211983998264
Intercept	41	0.00345543058396933
Intercept	42	0.00108478986079099
Intercept	43	0.00556723325188548
Intercept	44	7.027357954768047e-4
Intercept	45	0.00560263447090334
Intercept	46	0.00103928526248101
Intercept	47	8.964740686448813e-4
Intercept	48	8.929882788119527e-4
Intercept	49	0.00241265401300027
Intercept	50	0.00613540351795288
Intercept	51	0.00575069451287649
Intercept	52	0.00187218597827999
Intercept	53	0.00183927145752236
Intercept	54	0.00443657105870827
Intercept	55	0.00276016333123628
Intercept	56	0.00566353620362172
Intercept	57	0.00628336971332457
Intercept	58	0.00108427555604032
Intercept	59	0.00218314206680193
Intercept	60	0.00367189442267407
Intercept	61	0.00667389596084056
Intercept	62	0.00128920823220716
Intercept	63	6.631346782844432e-4
Intercept	64	0.00691812955416485
Intercept	65	0.00345340065496473
Intercept	66	0.00605267639757459
Intercept	67	0.0063895276402578
Intercept	68	0.0010533390800896
Intercept	69	8.600797206241898e-4
Intercept	70	0.00629830370528397
Intercept	71	0.00284313976675408
Intercept	72	0.00251069699019481
Intercept	73	0.00695851020665139
Intercept	74	0.00213031291759487
Intercept	75	0.00531411080446463
Intercept	76	5.984501409040372e-4
Intercept	77	2.973439581766942e-4
Intercept	78	0.0040647840479424
Intercept	79	0.00151330578730808
Intercept	80	0.00708780469383114
Intercept	81	0.00136337485881196
Intercept	82	6.41400442252122e-4
Intercept	83	0.00213261204632329
Intercept	84	0.00349037065205277
Intercept	85	4.244755135364458e-4
Intercept	86	0.0020179046712763
Intercept	87	0.00228201597894308
Intercept	88	0.00720724613754265
Intercept	89	0.0014579037602933
Intercept	90	6.439240618127522e-4
Intercept	91	0.00428597838360237
Intercept	92	0.00132472813371321
Intercept	93	8.770553931695711e-4
Intercept	94	0.00182436297428945
Intercept	95	0.0032441231442503
Intercept	96	6.574870559757199e-4
Intercept	97	0.00111920762487824
Intercept	98	0.00291868155409103
Intercept	99	0.00284451361924877
Intercept	100	0.00181610529592972
Intercept	101	0.00684179384908941
Intercept	102	5.946191302900045e-4
Intercept	103	2.190378021847989e-4
Intercept	104	0.00544891092375282
Intercept	105	0.00450228071872749
Intercept	106	0.00230670720395317
Intercept	107	4.4722108337736055e-4
Intercept	108	0.00139365250757738
Intercept	109	0.00206992866045875
Intercept	110	0.00599289693535783
Intercept	111	0.0024038953808382
Intercept	112	0.00618102538555822
Intercept	113	0.00716046711146695
Intercept	114	0.00250945876216731
Intercept	115	0.00592148756272402
Intercept	116	0.00367029920043212
Intercept	117	0.00303707116852215
Intercept	118	0.00636354183637373
Intercept	119	9.90051636334335e-4
Intercept	120	0.0016554263484578
Intercept	121	0.00646596544480253
Intercept	122	0.00390672440385204
Intercept	123	0.00136964938885723
Intercept	124	1.2278863144379108e-4
Intercept	125	5.097984473041041e-4
Intercept	126	0.00696182755339869
Intercept	127	0.00366905236786856
Intercept	128	0.00277033838316282
Intercept	129	0.00594997236855202
Intercept	130	8.698696334221194e-4
Intercept	131	0.00192821767970329
Intercept	132	0.0027592459620687
Intercept	133	0.00268274606853616
Intercept	134	0.00255267908981309
Intercept	135	0.00626758413877732
Intercept	136	0.00664048733476916
Intercept	137	0.00364384599909027
Intercept	138	0.00581859198573914
Intercept	139	8.61343385214897e-5
Intercept	140	0.00190937036034677
Intercept	141	0.00620601018924494
Intercept	142	0.00332028519486449
Intercept	143	0.00529251239377087
Intercept	144	0.00118676884938165
Intercept	145	0.00668507227869409
Intercept	146	0.00311552863795638
Intercept	147	0.0055679447769081
Intercept	148	0.00632241432402469
Intercept	149	0.00117453052081224
Intercept	150	8.582493602129823e-4
Intercept	151	0.00702034466334141
Intercept	152	1.0039346496805208e-4
Intercept	153	0.00212954860376508
Intercept	154	0.00563094369329928
Intercept	155	0.00558654641619695
Intercept	156	0.00624447499333967
Intercept	157	0.00468309112863961
Intercept	158	0.00311282109884063
Intercept	159	0.00297544019607771
Intercept	160	4.174738292204139e-5
Intercept	161	9.53062135994204e-4
Intercept	162	0.00589569998587174
Intercept	163	7.9114614593127e-4
Intercept	164	0.00291981347244081
Intercept	165	0.00163010089322756
Intercept	166	7.474500940690887e-4
Intercept	167	0.00122324775014478
Intercept	168	0.002008335638653
Intercept	169	0.00223363978508722
Intercept	170	0.0069572892118291
Intercept	171	0.00439802156012147
Intercept	172	0.00196665120523146
Intercept	173	0.00196601633240305
Intercept	174	3.0115244048519905e-4
Intercept	175	0.00444819128385196
Intercept	176	0.0071758222758663
Intercept	177	0.00340379508942308
Intercept	178	0.0024758193947834
Intercept	179	0.00108370270525158
Intercept	180	0.00162224089206025
Intercept	181	1.85540888631205e-4
Intercept	182	0.00135020761037692
Intercept	183	0.00525699008660304
Intercept	184	0.00228270354767461
Intercept	185	5.282065241027289e-4
Intercept	186	0.00595953946038907
Intercept	187	0.00426906317474933
Intercept	188	8.796057918925909e-4
Intercept	189	0.00128583955791356
Intercept	190	0.00243601099563353
Intercept	191	2.1186672158432743e-4
Intercept	192	2.7091120545571052e-5
Intercept	193	0.0034625220932405
Intercept	194	1.8571665365021953e-4
Intercept	195	0.00586658437535516
Intercept	196	0.00547625716347669
Intercept	197	0.00489486418153732
Intercept	198	0.00701277806996836
Intercept	199	0.00468048368370268
Intercept	200	0.00167543858731138
Intercept	201	0.00351589345837916
Intercept	202	0.0056375220991137
Intercept	203	0.00126740111126456
Intercept	204	0.00272754045452672
Intercept	205	0.00580917979397495
Intercept	206	0.00188612024795521
Intercept	207	0.00401550658933462
Intercept	208	0.00140368964419793
Intercept	209	6.200025303145678e-4
Intercept	210	0.0031794840784454
Intercept	211	3.254938741350133e-4
Intercept	212	0.00141938005187698
Intercept	213	0.00577429070036971
Intercept	214	1.9840146927137703e-4
Intercept	215	5.99171768789958e-4
Intercept	216	0.00602488767564037
Intercept	217	1.838791815023907e-4
Intercept	218	0.00302715038999315
Intercept	219	0.00128168283750816
Intercept	220	0.00119885283975871
Intercept	221	0.00360239210435485
Intercept	222	0.00296312368303273
Intercept	223	0.00150269929993567
Intercept	224	0.00499065753700486
Intercept	225	0.00384249362244476
Intercept	226	0.00354212463805984
Intercept	227	0.00696276376604078
Intercept	228	0.00224198507038043
Intercept	229	0.00548879620293392
Intercept	230	0.00279213323881791
Intercept	231	0.00110730986001279
Intercept	232	0.00618107705786347
Intercept	233	0.00212798732763306
Intercept	234	0.00623949997442012
Intercept	235	0.00141738095482668
Intercept	236	0.00219028362093057
Intercept	237	0.00602745361378108
Intercept	238	0.00197741021252435
Intercept	239	0.00673265885303778
Intercept	240	0.00614366665047678
Intercept	241	0.00529694811000535
Intercept	242	0.00733619331748554
Intercept	243	0.00336777099471754
Intercept	244	0.00150512909380972
Intercept	245	0.00103445023100423
Intercept	246	6.857159634142848e-4
Intercept	247	0.00129528418361467
Intercept	248	0.00583418391049186
Intercept	249	0.00265512106785798
Intercept	250	0.00222441192142435
Intercept	251	0.0030995307429318
Intercept	252	0.00103581001772141
Intercept	253	0.00213553785362503
Intercept	254	0.00124377479152854
Intercept	255	0.00384520008399263
Intercept	256	6.684621428635255e-4
Intercept	257	1.3535010281617618e-4
Intercept	258	0.00104076574048388
Intercept	259	0.00253075899114025
Intercept	260	0.00107781414237008
Intercept	261	0.0022896300633539
Intercept	262	0.00202428897572957
Intercept	263	0.0014774378650868
Intercept	264	0.00400317769318446
Intercept	265	0.00603645607240018
Intercept	266	0.00272784475053334
Intercept	267	2.1496259395441123e-4
Intercept	268	0.00464633351381926
Intercept	269	0.0037197033665928
Intercept	270	0.00637936409494925
Intercept	271	0.00643522233450626
Intercept	272	0.00172513797096532
Intercept	273	0.00763804582076754
Intercept	274	0.00454886269137338
Intercept	275	0.00387524317560521
Intercept	276	0.0036447421285846
Intercept	277	0.0011142855005794
Intercept	278	0.00551617858128618
Intercept	279	0.00149427331744686
Intercept	280	0.00670420404397774
Intercept	281	5.74164608177313e-4
Intercept	282	0.00461943613245468
Intercept	283	6.394247707621817e-4
Intercept	284	3.0468573920284814e-4
Intercept	285	0.0021009979965438
Intercept	286	0.0052465007549047
Intercept	287	0.00652485424494888
Intercept	288	0.0010759116469944
Intercept	289	4.720184338613056e-4
Intercept	290	0.00333870258571799
Intercept	291	0.00352410294166021
Intercept	292	0.00253469519956936
Intercept	293	0.00660387551673602
Intercept	294	0.00403308060566136
Intercept	295	0.00562215663231167
Intercept	296	0.00214244537108529
Intercept	297	0.00592191540280225
Intercept	298	6.308063729023096e-4
Intercept	299	0.00153964707210939
Intercept	300	0.00590545715265506
Intercept	301	0.00605863596942244
Intercept	302	0.00235059213012104
Intercept	303	9.24810870762953e-4
Intercept	304	0.00436614419509541
Intercept	305	2.2109763095475165e-4
Intercept	306	0.0052524715817722
Intercept	307	6.068747289897482e-4
Intercept	308	9.979900308313234e-4
Intercept	309	0.00582201408171712
Intercept	310	0.00105222873814167
Intercept	311	0.00624640495148621
Intercept	312	0.00646982779401973
Intercept	313	0.00161411728555683
Intercept	314	0.00149694230264876
Intercept	315	0.00164800386648893
Intercept	316	0.00706885668862274
Intercept	317	0.00468829575982315
Intercept	318	0.00676531130529953
Intercept	319	0.00201238831682585
Intercept	320	0.00145232164491528
Intercept	321	0.00668095066497814
Intercept	322	0.00475999383946641
Intercept	323	0.00133490168711357
Intercept	324	0.00673274583778353
Intercept	325	0.00357812449737414
Intercept	326	0.0013392506632633
Intercept	327	0.00170345783646368
Intercept	328	0.00624740960061923
Intercept	329	0.0045484895671035
Intercept	330	0.00238280371426022
Intercept	331	0.00503402771912761
Intercept	332	0.00361623421292864
Intercept	333	0.00635032944547259
Intercept	334	0.00135182465568801
Intercept	335	5.993513334730207e-4
Intercept	336	0.00179296242273507
Intercept	337	1.4667441737800045e-4
Intercept	338	0.00670063684234595
Intercept	339	9.3414235718127e-4
Intercept	340	0.00691894986718518
Intercept	341	0.00144537400603865
Intercept	342	0.0018155441190061
Intercept	343	0.00138827229414251
Intercept	344	0.00367033828877195
Intercept	345	0.00222236725721638
Intercept	346	6.020512680201771e-4
Intercept	347	0.00212822752933816
Intercept	348	0.00672493416977321
Intercept	349	0.00166721784744246
Intercept	350	0.00660389404092914
Intercept	351	0.00447078590160662
Intercept	352	0.00630435988859919
Intercept	353	5.767265300309039e-4
Intercept	354	4.703741007380091e-4
Intercept	355	9.702155464716702e-4
Intercept	356	6.330468909826418e-4
Intercept	357	0.00223541794265203
Intercept	358	0.00106311002643264
Intercept	359	0.00103104369741185
Intercept	360	0.00196516521683237
Intercept	361	0.00294882514284155
Intercept	362	0.00148305687621508
Intercept	363	0.00259655225947415
Intercept	364	0.00228362638149406
Intercept	365	0.00737614789957329
Intercept	366	0.00209453698612707
Intercept	367	0.00413861898508066
Intercept	368	0.00696776209048595
Intercept	369	0.00392328110956783
Intercept	370	0.00147259753303248
Intercept	371	0.00580754361725838
Intercept	372	0.00430548942231313
Intercept	373	0.00300187662984153
Intercept	374	0.00246007293120188
Intercept	375	-1.6712052961424906e-4
Intercept	376	0.006660797034408
Intercept	377	9.696661547210832e-4
Intercept	378	0.00305658218516058
Intercept	379	2.3551666836856344e-4
Intercept	380	0.00628993663696448
Intercept	381	0.00592661343234824
Intercept	382	0.00448437530531459
Intercept	383	0.00385544107150835
Intercept	384	0.00144053137347399
Intercept	385	0.00149628886144491
Intercept	386	6.212685570646839e-4
Intercept	387	6.411128623396307e-4
Intercept	388	4.95473236269449e-4
Intercept	389	0.0010682374733687
Intercept	390	0.00515456288063612
Intercept	391	0.00435362092079055
Intercept	392	0.0020767174490695
Intercept	393	0.00179639258776916
Intercept	394	0.0064864824935403
Intercept	395	0.00637876297119705
Intercept	396	0.00152257587850069
Intercept	397	0.00134109525716915
Intercept	398	0.00144311032380613
Intercept	399	0.00350438266798571
Intercept	400	0.00179797622359816
Intercept	401	0.00507117972823134
Intercept	402	0.00207493373538452
Intercept	403	0.0023288193004445
Intercept	404	0.00274260558099343
Intercept	405	0.00244945565139132
Intercept	406	1.6641058538970497e-4
Intercept	407	0.00551527183562515
Intercept	408	0.00311895421033452
Intercept	409	0.00655409585643734
Intercept	410	0.00314238933876663
Intercept	411	0.00110701985766989
Intercept	412	0.00344756575187534
Intercept	413	0.00633458226863294
Intercept	414	0.00659329635446837
Intercept	415	0.002244544028458
Intercept	416	0.00645944181823644
Intercept	417	0.00248897336517984
Intercept	418	0.0059707825142699
Intercept	419	9.29453455091078e-4
Intercept	420	0.00342817113047794
Intercept	421	0.00198650124878778
Intercept	422	0.00270881395371842
Intercept	423	0.00229594558138677
Intercept	424	0.00342547920573397
Intercept	425	0.00577759098978301
Intercept	426	0.00377296526474542
Intercept	427	0.00286549301024626
Intercept	428	0.00227345921579334
Intercept	429	0.00142883225421922
Intercept	430	0.00199234110108834
Intercept	431	0.00388742154767236
Intercept	432	0.00446381914468585
Intercept	433	0.00581231362465397
Intercept	434	4.24289341602986e-4
Intercept	435	0.00293936539800947
Intercept	436	7.71321168525458e-4
Intercept	437	0.0067265765959144
Intercept	438	0.00643234599979666
Intercept	439	0.00213645422104983
Intercept	440	5.575009946789118e-4
Intercept	441	0.00182511249673048
Intercept	442	0.00603887880222538
Intercept	443	0.00256753364983938
Intercept	444	5.294720232929814e-4
Intercept	445	0.00685864846819048
Intercept	446	0.00348634215717131
Intercept	447	0.00621984512501648
Intercept	448	0.00505619005152754
Intercept	449	0.00226842147595683
Intercept	450	0.00171055518048764
Intercept	451	0.001382050522879
Intercept	452	0.00191806116846509
Intercept	453	0.00164784967097027
Intercept	454	7.947060507885346e-4
Intercept	455	0.00129499979664603
Intercept	456	0.00104163236150158
Intercept	457	6.26763803701697e-4
Intercept	458	0.00202940158289216
Intercept	459	9.76803087810622e-4
Intercept	460	0.00395657823344885
Intercept	461	0.007047413252254
Intercept	462	0.00617083642042502
Intercept	463	0.00339931898755833
Intercept	464	4.755888578669332e-4
Intercept	465	0.00120341262539305
Intercept	466	0.00219568262320123
Intercept	467	0.00122821796570033
Intercept	468	0.00310168805858468
Intercept	469	0.0069614648363354
Intercept	470	0.00557247017623212
Intercept	471	0.00632248371501659
Intercept	472	0.00574976002099712
Intercept	473	0.00353108850346894
Intercept	474	0.00296240522116856
Intercept	475	0.00304716581008822
Intercept	476	0.00235696449008864
Intercept	477	0.00113479161238104
Intercept	478	0.00652166356608586
Intercept	479	0.00286564493527282
Intercept	480	0.00693060313786279
Intercept	481	0.00646149934288264
Intercept	482	0.00221090466170759
Intercept	483	3.913523974183099e-4
Intercept	484	0.00347612969163413
Intercept	485	0.00177735820801565
Intercept	486	0.00300133007720982
Intercept	487	0.00172116937365949
Intercept	488	5.613931977759948e-4
Intercept	489	0.00677611641019836
Intercept	490	0.00183783971710877
Intercept	491	0.00243968781919796
Intercept	492	0.00709710134391568
Intercept	493	0.00687754906774092
Intercept	494	0.00160980458012266
Intercept	495	0.00170948592242286
Intercept	496	0.00591404896848406
Intercept	497	0.00579691974559947
Intercept	498	0.00601064743578727
Intercept	499	0.0021740581447074
Intercept	500	0.0032299545155901
Intercept	501	0.00654733740303917
Intercept	502	0.00288773417087964
Intercept	503	0.00542050497369061
Intercept	504	0.00147025264098612
Intercept	505	6.815441332732975e-4
Intercept	506	0.00300264547404218
Intercept	507	0.00437678071539994
Intercept	508	0.00630688841230869
Intercept	509	0.00690098699532154
Intercept	510	0.00424238989551352
Intercept	511	0.00583412864430419
Intercept	512	0.00156742427239141
Intercept	513	0.00368517532245079
Intercept	514	0.00633512317276228
Intercept	515	0.00625329400583234
Intercept	516	0.00645935780768328
Intercept	517	0.00310186359649525
Intercept	518	8.756875370988893e-4
Intercept	519	0.00556289341541965
Intercept	520	0.00361903465335838
Intercept	521	0.00212756305608327
Intercept	522	0.00191905620804514
Intercept	523	0.00445969517440344
Intercept	524	0.00351911096877265
Intercept	525	0.00182650376617839
Intercept	526	0.00271357207493347
Intercept	527	0.00624007618518602
Intercept	528	0.00434259317477261
Intercept	529	0.00165700911853824
Intercept	530	0.00368364260929785
Intercept	531	0.00507447380692948
Intercept	532	0.00182339563131251
Intercept	533	0.0049848656019424
Intercept	534	0.00602428398651446
Intercept	535	0.00633053985883453
Intercept	536	0.00158815004057725
Intercept	537	0.00666243639105457
Intercept	538	0.00689379015598748
Intercept	539	0.00609069296164214
Intercept	540	0.00638878372289298
Intercept	541	8.522363063856219e-4
Intercept	542	0.00551020367501888
Intercept	543	0.0061522268386508
Intercept	544	0.00208568766950602
Intercept	545	0.00132695669852774
Intercept	546	0.00651993842771599
Intercept	547	6.507031960113521e-4
Intercept	548	4.792891650660482e-4
Intercept	549	0.00215766890089528
Intercept	550	0.00467475663622533
Intercept	551	0.00200118561570813
Intercept	552	0.00135969310940479
Intercept	553	0.00126820963311712
Intercept	554	0.00572910686437755
Intercept	555	9.695471319869922e-4
Intercept	556	6.621631445615463e-4
Intercept	557	0.00429902769292562
Intercept	558	0.0047679560259326
Intercept	559	0.00461652944451247
Intercept	560	8.112426486933451e-4
Intercept	561	0.00107082699301288
Intercept	562	0.00381377832200069
Intercept	563	1.101568544726848e-4
Intercept	564	0.00149102358800351
Intercept	565	0.00538011212037726
Intercept	566	0.0023570951048007
Intercept	567	0.00196865622058907
Intercept	568	0.00120994429507012
Intercept	569	0.00613652537782351
Intercept	570	9.414434735758516e-4
Intercept	571	0.0067802122978385
Intercept	572	0.00414812480855608
Intercept	573	0.00734680425195106
Intercept	574	0.0029750666604029
Intercept	575	0.00599055308366939
Intercept	576	0.00295704895126217
Intercept	577	0.00210901207838957
Intercept	578	0.00389517571836964
Intercept	579	0.00112953051478728
Intercept	580	0.00128100079766229
Intercept	581	0.00675184054869989
Intercept	582	0.00116025258837998
Intercept	583	0.00674333721217318
Intercept	584	0.00709688744565123
Intercept	585	8.843046610801574e-4
Intercept	586	6.069584162798862e-4
Intercept	587	0.00600234213291709
Intercept	588	0.00168053269375877
Intercept	589	0.00625573528657455
Intercept	590	0.00194851832015628
Intercept	591	0.00280997185780028
Intercept	592	0.00295500115810245
Intercept	593	1.5281678551570444e-4
Intercept	594	0.00590130269234678
Intercept	595	0.00595794566322976
Intercept	596	0.00565484514440265
Intercept	597	7.687066769918552e-4
Intercept	598	0.00163911987782057
Intercept	599	0.00519877364606052
Intercept	600	0.0062296517182844
Intercept	601	0.00494879973063221
Intercept	602	0.00313187612019485
Intercept	603	0.00678398275934454
Intercept	604	0.00566492516716138
Intercept	605	0.00549747589577424
Intercept	606	0.00433474790974856
Intercept	607	0.00653874222658175
Intercept	608	0.00491528261283247
Intercept	609	0.00461367209103006
Intercept	610	0.00630568252919211
Intercept	611	0.00118928437741361
Intercept	612	0.00202436523487625
Intercept	613	0.00449767506677761
Intercept	614	0.0062784737758712
Intercept	615	0.00604416336980401
Intercept	616	0.00454728411241844
Intercept	617	0.00159907705743592
Intercept	618	0.00116498850525435
Intercept	619	0.00593139059496111
Intercept	620	1.948698769014647e-4
Intercept	621	9.295045067910688e-4
Intercept	622	7.398932582518714e-4
Intercept	623	0.00111395502836404
Intercept	624	5.612174767368061e-4
Intercept	625	0.00641490600388157
Intercept	626	8.481774253984098e-4
Intercept	627	0.00686383664290567
Intercept	628	0.00156724437985846
Intercept	629	1.2188766335914204e-4
Intercept	630	0.0070902753455311
Intercept	631	-3.0901936874757286e-5
Intercept	632	0.00610668972108942
Intercept	633	0.00666461368704575
Intercept	634	0.00237923032878936
Intercept	635	6.980307636955019e-4
Intercept	636	0.0068868219319323
Intercept	637	0.00226133616380565
Intercept	638	0.00128359778935576
Intercept	639	0.00347388603193039
Intercept	640	0.00342245234372892
Intercept	641	9.80394155577021e-4
Intercept	642	0.00121582450606236
Intercept	643	0.0065534020812108
Intercept	644	0.00544933488009616
Intercept	645	3.171177448713021e-4
Intercept	646	0.00213693281186378
Intercept	647	0.00277325531036197
Intercept	648	0.00259782569444911
Intercept	649	0.00634217040669039
Intercept	650	0.00187912882836845
Intercept	651	0.00506787709537446
Intercept	652	0.00525374073130275
Intercept	653	0.00183823233136315
Intercept	654	0.00311420997863514
Intercept	655	0.00319656039709621
Intercept	656	6.85104976945859e-4
Intercept	657	8.344596479918483e-4
Intercept	658	0.00652970422392067
Intercept	659	0.00188947623247585
Intercept	660	0.00117787092063276
Intercept	661	0.00194526940144795
Intercept	662	9.092866017571968e-4
Intercept	663	0.00365942254541476
Intercept	664	0.00568680545411978
Intercept	665	0.00240017203141968
Intercept	666	0.00683104643179765
Intercept	667	0.00197150523422196
Intercept	668	0.00153040998417919
Intercept	669	0.00136378980668335
Intercept	670	8.979380752769064e-5
Intercept	671	9.647320475580524e-5
Intercept	672	0.00638069051775467
Intercept	673	0.00128468222423854
Intercept	674	0.00171561201915957
Intercept	675	7.888085497940867e-4
Intercept	676	8.338470446139989e-5
Intercept	677	0.00246113466756771
Intercept	678	0.00398539121921058
Intercept	679	0.00291420771171031
Intercept	680	0.00132174703957248
Intercept	681	0.00665727599175371
Intercept	682	0.00279255769014597
Intercept	683	0.001309126550167
Intercept	684	0.00297426929107401
Intercept	685	0.00105879424404185
Intercept	686	0.00271400353760052
Intercept	687	0.00667537354176603
Intercept	688	0.00325514491519328
Intercept	689	0.00234544667997387
Intercept	690	0.00349452950067239
Intercept	691	0.00514296695061159
Intercept	692	0.00130455237588441
Intercept	693	0.00190878234021596
Intercept	694	0.00552615251866471
Intercept	695	6.295334243475535e-4
Intercept	696	0.00263229397903553
Intercept	697	0.00198425011885357
Intercept	698	6.450138773073214e-4
Intercept	699	0.00647702398647357
Intercept	700	0.00275491829847671
Intercept	701	9.39428543882844e-4
Intercept	702	0.00604184236481943
Intercept	703	9.462273084278212e-4
Intercept	704	0.00174423456111237
Intercept	705	0.00330655353264815
Intercept	706	0.0061899038455671
Intercept	707	0.00243804168684761
Intercept	708	0.00108316287027737
Intercept	709	0.0024449280710841
Intercept	710	0.00230088219549852
Intercept	711	0.00362451569578149
Intercept	712	0.00209738413887244
Intercept	713	0.00645958401829781
Intercept	714	0.00646000055554604
Intercept	715	0.00141213703971387
Intercept	716	0.00106670853181791
Intercept	717	0.00194516471490463
Intercept	718	9.505974400100276e-4
Intercept	719	8.703410705521952e-4
Intercept	720	0.00241167323796527
Intercept	721	0.00556925236615881
Intercept	722	0.00195460596825671
Intercept	723	0.00328904409512079
Intercept	724	0.00635027474543489
Intercept	725	0.00156412444493857
Intercept	726	0.0029269139404577
Intercept	727	6.60022058969397e-4
Intercept	728	0.00284050364874431
Intercept	729	8.729632638037246e-4
Intercept	730	0.00171858517003114
Intercept	731	0.00680118076380029
Intercept	732	0.00217850223612209
Intercept	733	0.00274901897757077
Intercept	734	0.00270672615623247
Intercept	735	0.00662186695297182
Intercept	736	0.00211650826851791
Intercept	737	0.002973709942317
Intercept	738	0.0045723322964013
Intercept	739	0.0040891160556313
Intercept	740	0.00458922498261371
Intercept	741	0.00624550575949445
Intercept	742	0.00565449337876449
Intercept	743	0.00371481794246749
Intercept	744	0.00188015461672212
Intercept	745	0.00615918906148525
Intercept	746	0.00178439876644308
Intercept	747	0.00200258031888239
Intercept	748	0.00637656262739293
Intercept	749	0.00647615869486667
Intercept	750	0.00495272603019686
Intercept	751	0.00155358298437656
Intercept	752	0.00218783452817069
Intercept	753	0.00587576926219944
Intercept	754	0.00142308469791196
Intercept	755	0.00455035479753307
Intercept	756	0.00611793674744927
Intercept	757	0.00508304160471891
Intercept	758	8.895454839875155e-4
Intercept	759	0.00656983941983222
Intercept	760	0.003089163812349
Intercept	761	0.00130366207579117
Intercept	762	0.00169132205219217
Intercept	763	0.00462880014386659
Intercept	764	0.00715024290531001
Intercept	765	0.00173970605055483
Intercept	766	0.00682951520518769
Intercept	767	0.00110996242164833
Intercept	768	0.0016985354948879
Intercept	769	0.00141587260853459
Intercept	770	0.00115588655822754
Intercept	771	0.0022573239228764
Intercept	772	7.152694130598346e-4
Intercept	773	0.00641264392637296
Intercept	774	0.00362377526188677
Intercept	775	0.00593972669450486
Intercept	776	0.00673195624876912
Intercept	777	2.0876410572598136e-4
Intercept	778	0.00310275546237269
Intercept	779	0.00506652240990588
Intercept	780	0.00625103155029626
Intercept	781	9.631140075868968e-4
Intercept	782	0.00736743536611104
Intercept	783	0.00346250543621703
Intercept	784	0.0054043228765829204
Intercept	785	0.00590548358611175
Intercept	786	0.0021089831661068
Intercept	787	8.96317133457506e-4
Intercept	788	0.00324098975608676
Intercept	789	0.00493105150693017
Intercept	790	0.0045259840602862
Intercept	791	0.00652805982366462
Intercept	792	0.00689745236696643
Intercept	793	0.00139314070123464
Intercept	794	0.00187042405762301
Intercept	795	0.00549425266177488
Intercept	796	-1.780713713571565e-5
Intercept	797	0.00171670055684465
Intercept	798	0.00668081475997969
Intercept	799	8.873751460738629e-4
Intercept	800	0.00183215527239006
Intercept	801	0.00281373697427512
Intercept	802	0.00157725618207979
Intercept	803	0.00310325482682163
Intercept	804	8.356994414814563e-4
Intercept	805	0.00255080303345244
Intercept	806	0.0053400454117195
Intercept	807	0.00128557051401587
Intercept	808	1.13764594002868e-4
Intercept	809	0.00589630793399679
Intercept	810	7.940930778693792e-5
Intercept	811	0.00161590267140652
Intercept	812	0.00239998419937681
Intercept	813	0.00352025315099004
Intercept	814	0.00636527898866844
Intercept	815	0.00445100554867472
Intercept	816	0.00304516246567141
Intercept	817	0.00147831219578056
Intercept	818	0.00617190347889849
Intercept	819	2.5199417133916986e-4
Intercept	820	0.00101809038807701
Intercept	821	0.00631709474164795
Intercept	822	0.00268053321097065
Intercept	823	0.00517640318596933
Intercept	824	9.99481251840774e-4
Intercept	825	0.00710553335579861
Intercept	826	8.569539811531256e-4
Intercept	827	0.00583206573343064
Intercept	828	0.00198095927893267
Intercept	829	0.00448491708644628
Intercept	830	9.444688082318512e-4
Intercept	831	0.0067910180284039
Intercept	832	0.00379992279160129
Intercept	833	0.00550386715128214
Intercept	834	0.00504916650093151
Intercept	835	0.00234324191178781
Intercept	836	0.00444726197566559
Intercept	837	0.00159112741586905
Intercept	838	0.00451067763069427
Intercept	839	0.00146396673695384
Intercept	840	0.0035724112076275
Intercept	841	0.00524985729403732
Intercept	842	0.00629333015407647
Intercept	843	0.00343949122896195
Intercept	844	0.00194011115707563
Intercept	845	0.0038019377794227
Intercept	846	0.00595468225244779
Intercept	847	0.0024931791513121402
Intercept	848	3.5458504549762854e-4
Intercept	849	0.0025063580836817
Intercept	850	9.9373175602376e-4
Intercept	851	0.00342200084120254
Intercept	852	2.6396711044321e-4
Intercept	853	0.00247681841128915
Intercept	854	7.907264869588617e-4
Intercept	855	0.00647433861523183
Intercept	856	0.0030828424884853
Intercept	857	8.896700306279739e-4
Intercept	858	0.00242252056686558
Intercept	859	0.00205946646366247
Intercept	860	0.00274679780687855
Intercept	861	6.113743532458277e-4
Intercept	862	0.00288392553788542
Intercept	863	1.9880781228138737e-4
Intercept	864	0.00405902627451562
Intercept	865	0.0048576308469082
Intercept	866	0.00112389946747866
Intercept	867	0.00495606247382597
Intercept	868	0.00581058905725337
Intercept	869	0.00289643880254254
Intercept	870	4.888468478379918e-4
Intercept	871	0.00311715081045309
Intercept	872	0.00224457876254989
Intercept	873	9.964168054253306e-4
Intercept	874	0.00598909774507861
Intercept	875	0.00674540477001149
Intercept	876	0.00713170616418271
Intercept	877	0.00545253754511368
Intercept	878	0.0018808929017565
Intercept	879	0.00622628924384548
Intercept	880	0.00155698647781913
Intercept	881	4.904581031771765e-5
Intercept	882	0.00144569710508309
Intercept	883	0.00747180153031617
Intercept	884	0.00277519527321034
Intercept	885	0.00573698388593079
Intercept	886	0.00714869896444269
Intercept	887	0.00340775752079236
Intercept	888	0.00456417688502686
Intercept	889	0.00665684524491654
Intercept	890	6.959569233141081e-4
Intercept	891	0.00680155782054647
Intercept	892	0.00533802099062922
Intercept	893	0.00126341761768878
Intercept	894	0.00564949951985381
Intercept	895	1.578100413261213e-4
Intercept	896	0.00695457568974088
Intercept	897	0.00161482329214338
Intercept	898	0.00683237116349885
Intercept	899	0.00462266788812317
Intercept	900	0.00362760798182072
Intercept	901	8.502686087653469e-5
Intercept	902	6.875452906486844e-5
Intercept	903	0.0023837705748351
Intercept	904	0.00426219751923977
Intercept	905	0.00600108263436321
Intercept	906	0.00389820954132846
Intercept	907	0.00468414006289985
Intercept	908	7.842152723446623e-4
Intercept	909	0.00613766643581012
Intercept	910	0.00620715437958273
Intercept	911	0.0026988473396703898
Intercept	912	0.00253010240284817
Intercept	913	0.00128414028210559
Intercept	914	0.00173112282062795
Intercept	915	0.00135173139665057
Intercept	916	0.00664346059532231
Intercept	917	6.148436378690156e-4
Intercept	918	1.4845774199272093e-4
Intercept	919	2.0927406866942072e-4
Intercept	920	0.00457437191139407
Intercept	921	0.00533915975383575
Intercept	922	0.00105198118018551
Intercept	923	0.00580341630159114
Intercept	924	0.00173763883254485
Intercept	925	0.00156357246662428
Intercept	926	0.0041125635770187
Intercept	927	0.00626093714109727
Intercept	928	0.00691086291673413
Intercept	929	0.00101636063263259
Intercept	930	0.00144245179657016
Intercept	931	6.927531426055343e-4
Intercept	932	8.455568915742153e-4
Intercept	933	0.00540162358800319
Intercept	934	0.00364734702545878
Intercept	935	9.920753656095316e-4
Intercept	936	0.00156150161096426
Intercept	937	0.00103929786225559
Intercept	938	0.00682422606917774
Intercept	939	7.787258357442007e-4
Intercept	940	0.00615523909847642
Intercept	941	0.00284382950756994
Intercept	942	0.00478064718496583
Intercept	943	0.00507073713582412
Intercept	944	0.00106917076063583
Intercept	945	0.0060143418598625
Intercept	946	0.00652870220581111
Intercept	947	0.00161766532299868
Intercept	948	0.00596394318447312
Intercept	949	0.00255181407664251
Intercept	950	0.00384663712502592
Intercept	951	0.00615204005643945
Intercept	952	0.00659356658305708
Intercept	953	0.00440470472948582
Intercept	954	0.00183245530135858
Intercept	955	0.00153688138817893
Intercept	956	0.00610820955110574
Intercept	957	0.00552485599546174
Intercept	958	0.00198308177011674
Intercept	959	0.00586945641846981
Intercept	960	0.0025061128326505
Intercept	961	0.00141409647598809
Intercept	962	0.00195470232316171
Intercept	963	0.00247746295715176
Intercept	964	0.00234368391447054
Intercept	965	4.4970379818548193e-4
Intercept	966	0.00641752852461669
Intercept	967	0.00640021727555244
Intercept	968	2.3119447583915768e-4
Intercept	969	0.0054454285336177
Intercept	970	0.00242656809892606
Intercept	971	0.0028615792631671
Intercept	972	1.7059917247782817e-4
Intercept	973	0.00158866227124235
Intercept	974	0.00649166722070157
Intercept	975	0.00183266192304452
Intercept	976	7.741463102146379e-4
Intercept	977	4.8742794488378175e-4
Intercept	978	0.00139179436788923
Intercept	979	0.0024598561103463
Intercept	980	0.00503482267059108
Intercept	981	0.00529897684952448
Intercept	982	6.964241743526777e-4
Intercept	983	0.00599721070754937
Intercept	984	0.00569119650395986
Intercept	985	0.00603618556592187
Intercept	986	0.00659839341294538
Intercept	987	0.00165626425471275
Intercept	988	0.00660985234081641
Intercept	989	0.00487345689263108
Intercept	990	0.00579586035267983
Intercept	991	0.00164339593514413
Intercept	992	8.86646897006796e-4
Intercept	993	0.0060907335090607
Intercept	994	0.00701765585774027
Intercept	995	0.00134893155056224
Intercept	996	0.00500700892280917
Intercept	997	0.00597452785633543
Intercept	998	6.504466758015467e-4
Intercept	999	0.00166059221630268
Intercept	1000	0.00376342148803942
Intercept	1001	0.0055867464721072
Intercept	1002	5.364355347511796e-5
Intercept	1003	0.00176876538051048
Intercept	1004	0.0048489143221035
Intercept	1005	0.00668062667746305
Intercept	1006	0.00407652473054302
Intercept	1007	0.0050012681888974
Intercept	1008	0.00417268379197984
Intercept	1009	0.0019960592992128
Intercept	1010	0.00571143041992414
Intercept	1011	0.00106259952777236
Intercept	1012	0.00437058797149744
Intercept	1013	0.0033200081697207
Intercept	1014	0.00665169495297975
Intercept	1015	3.270544247584202e-4
Intercept	1016	0.00669639235035574
Intercept	1017	0.00103284236498967
Intercept	1018	1.724949895334259e-4
Intercept	1019	0.00191823376139711
Intercept	1020	0.00503082056132124
Intercept	1021	0.00303292422289491
Intercept	1022	0.00669035837636895
Intercept	1023	0.00328677755145091
Intercept	1024	0.00597869389654441
Intercept	1025	0.00608080487706093
Intercept	1026	0.00349699866129545
Intercept	1027	2.3757040692957076e-4
Intercept	1028	0.00598556135849991
Intercept	1029	0.00145279849749856
Intercept	1030	0.00554704998785227
Intercept	1031	0.001076949929845
Intercept	1032	0.0043997942793193
Intercept	1033	0.00270016689063344
Intercept	1034	0.00237830227538361
Intercept	1035	0.00633446244044393
Intercept	1036	7.269869626237201e-4
Intercept	1037	0.00252158592077232
Intercept	1038	0.00472574340153796
Intercept	1039	6.320003645838588e-4
Intercept	1040	0.00140164618718727
Intercept	1041	0.00609396973364944
Intercept	1042	0.00105075593110568
Intercept	1043	0.00165962764284925
Intercept	1044	0.00587295202943195
Intercept	1045	0.00114460372923169
Intercept	1046	0.00116548703344249
Intercept	1047	0.00224910246994494
Intercept	1048	-8.777901971484331e-5
Intercept	1049	0.00272231972840737
Intercept	1050	6.418328277479479e-4
Intercept	1051	0.00332799849846081
Intercept	1052	0.00371248219258956
Intercept	1053	0.00440707026183289
Intercept	1054	0.00142101844623967
Intercept	1055	0.00102889214608841
Intercept	1056	0.00237305621183827
Intercept	1057	0.00403935570835042
Intercept	1058	8.578042865433284e-4
Intercept	1059	0.00455411172841017
Intercept	1060	0.00149108046881077
Intercept	1061	0.00506481642662615
Intercept	1062	0.00601229347190621
Intercept	1063	0.0040734001766607
Intercept	1064	0.00583614339409816
Intercept	1065	0.00266597575692319
Intercept	1066	0.00181156363630425
Intercept	1067	0.00712122180925122
Intercept	1068	0.00752738922127278
Intercept	1069	8.358889397099623e-4
Intercept	1070	0.00321326289291662
Intercept	1071	0.00406239708575671
Intercept	1072	0.00273680952309125
Intercept	1073	0.00137920206680233
Intercept	1074	0.00343626765790732
Intercept	1075	0.00183591417354656
Intercept	1076	0.00715617222136636
Intercept	1077	0.00262116725103723
Intercept	1078	0.00249681633318475
Intercept	1079	0.00186949524221828
Intercept	1080	0.00581356181362742
Intercept	1081	9.61952802822073e-4
Intercept	1082	0.0073391512508118
Intercept	1083	0.00634205986927458
Intercept	1084	0.00421325249251046
Intercept	1085	7.773395170341263e-4
Intercept	1086	0.00238407862181084
Intercept	1087	0.00177675248606337
Intercept	1088	0.00708181051849013
Intercept	1089	8.485703475475491e-4
Intercept	1090	4.75273424860565e-4
Intercept	1091	0.0024121935754911
Intercept	1092	0.00213196523875122
Intercept	1093	0.0016187852630654
Intercept	1094	0.00530510316303083
Intercept	1095	0.00160592861373816
Intercept	1096	0.00102674349332065
Intercept	1097	0.00166693836263425
Intercept	1098	0.00208355289789625
Intercept	1099	0.00252611518733612
Intercept	1100	0.00222217421208815
Intercept	1101	0.00532790905278914
Intercept	1102	0.00481214760523551
Intercept	1103	0.00718389591266288
Intercept	1104	0.00383879922604745
Intercept	1105	0.00207831260260943
Intercept	1106	4.399232334489896e-4
Intercept	1107	0.00525460473767173
Intercept	1108	0.00148573020186745
Intercept	1109	0.00512420777175214
Intercept	1110	0.00470662878165996
Intercept	1111	0.00448701460210984
Intercept	1112	0.00127363877386019
Intercept	1113	0.00554976336979531
Intercept	1114	0.00252738189020272
Intercept	1115	0.00359341632777053
Intercept	1116	0.00550076648499501
Intercept	1117	9.969034195866454e-5
Intercept	1118	0.00587617987136595
Intercept	1119	0.00161454625528327
Intercept	1120	0.00125358874516127
Intercept	1121	0.00359021378546785
Intercept	1122	0.00410987616769038
Intercept	1123	2.486359693778102e-4
Intercept	1124	1.7918191761889113e-4
Intercept	1125	0.00388246613381415
Intercept	1126	0.00599348444740712
Intercept	1127	0.0034100654045528
Intercept	1128	0.00418051003490391
Intercept	1129	0.00468127586726136
Intercept	1130	0.00468236680241599
Intercept	1131	0.00101017174212761
Intercept	1132	0.00272518430081753
Intercept	1133	0.00628173708063823
Intercept	1134	0.00516428687880633
Intercept	1135	0.00145592582532495
Intercept	1136	7.233259157625631e-4
Intercept	1137	0.00399100196320025
Intercept	1138	0.00111107628900902
Intercept	1139	0.00424598794293108
Intercept	1140	2.303505738687135e-4
Intercept	1141	6.841844672065781e-4
Intercept	1142	0.00167234519923679
Intercept	1143	9.638525395589572e-4
Intercept	1144	0.00357287123122924
Intercept	1145	0.001498856604164
Intercept	1146	0.0034050501811949
Intercept	1147	0.00139590205906805
Intercept	1148	0.00419908724729419
Intercept	1149	0.00375897877496881
Intercept	1150	0.00514752307784383
Intercept	1151	0.00540340872520842
Intercept	1152	0.0028858590991217
Intercept	1153	0.00203985733256064
Intercept	1154	0.00298739953756001
Intercept	1155	0.00337869869748478
Intercept	1156	7.44343942778892e-4
Intercept	1157	0.00126506116073918
Intercept	1158	0.00156665197328092
Intercept	1159	7.785509458591982e-4
Intercept	1160	0.00570238177931765
Intercept	1161	9.887430412007503e-4
Intercept	1162	0.00699287374740141
Intercept	1163	8.922366532564734e-4
Intercept	1164	0.00631367416688009
Intercept	1165	0.00638651283657907
Intercept	1166	0.00438556067043184
Intercept	1167	0.00344567879134988
Intercept	1168	0.00188694001006632
Intercept	1169	0.00368139426198014
Intercept	1170	0.00156272832116417
Intercept	1171	0.00529475144069674
Intercept	1172	0.00427918474235049
Intercept	1173	0.0018469759662687
Intercept	1174	0.00107374569392008
Intercept	1175	0.00604095054187526
Intercept	1176	0.00462884581039662
Intercept	1177	0.00283511292530576
Intercept	1178	0.00143876653040524
Intercept	1179	0.00219855504961931
Intercept	1180	2.5171874365890437e-4
Intercept	1181	0.00625777404778749
Intercept	1182	0.00108544898863921
Intercept	1183	0.0049527031928831
Intercept	1184	0.00115401936648698
Intercept	1185	0.00546336919778763
Intercept	1186	0.0020229163674345
Intercept	1187	0.00517606111496481
Intercept	1188	0.00694201271021618
Intercept	1189	0.00612790877800384
Intercept	1190	0.00578289614104775
Intercept	1191	0.00273001937261999
Intercept	1192	0.00100473246526801
Intercept	1193	0.00235217868085526
Intercept	1194	0.00508617534324158
Intercept	1195	0.00656415253244266
Intercept	1196	0.00150172822414958
Intercept	1197	0.00598051580345107
Intercept	1198	0.00612474356998254
Intercept	1199	0.00290599325159586
Intercept	1200	0.00274046901913643
Intercept	1201	0.00170905431375488
Intercept	1202	2.1826510118080783e-4
Intercept	1203	0.00118582564789055
Intercept	1204	0.00193060619935029
Intercept	1205	0.00672571800893726
Intercept	1206	0.0062777622220562
Intercept	1207	6.58556772942374e-4
Intercept	1208	0.00671887105871613
Intercept	1209	0.0014515004302396
Intercept	1210	0.00458368216960539
Intercept	1211	0.00604053309615738
Intercept	1212	0.0032281702239497
Intercept	1213	0.00502455312699443
Intercept	1214	0.00584129871054192
Intercept	1215	0.00596666814200711
Intercept	1216	0.00625361923461219
Intercept	1217	0.00494934536893538
Intercept	1218	0.00106300964366268
Intercept	1219	0.00508265749870105
Intercept	1220	0.00285989411533245
Intercept	1221	0.00580909826821252
Intercept	1222	0.00598804387336735
Intercept	1223	0.0011126226953052
Intercept	1224	6.411496787507955e-4
Intercept	1225	0.00418899124154244
Intercept	1226	0.00232338790474427
Intercept	1227	0.00107557154178705
Intercept	1228	0.0041939129283195
Intercept	1229	0.00155198264849123
Intercept	1230	0.00230058070142531
Intercept	1231	0.00209101150964936
Intercept	1232	0.00461950523969105
Intercept	1233	0.00102701774966845
Intercept	1234	8.118829952628245e-4
Intercept	1235	0.00185216533285551
Intercept	1236	0.00472174021973097
Intercept	1237	0.00129790987909525
Intercept	1238	0.00247834873690977
Intercept	1239	0.00207682707853484
Intercept	1240	4.083434348898179e-5
Intercept	1241	0.00592223487610828
Intercept	1242	0.00231789179816587
Intercept	1243	0.00122123921913918
Intercept	1244	0.00238846839968318
Intercept	1245	0.00361871351210603
Intercept	1246	0.00109716690329228
Intercept	1247	0.00241662684691716
Intercept	1248	6.980249551579196e-4
Intercept	1249	5.621393458228713e-4
Intercept	1250	0.00550954554374156
Intercept	1251	0.00439062378032259
Intercept	1252	9.344242203514632e-4
Intercept	1253	0.00537478823558222
Intercept	1254	0.00636438652230064
Intercept	1255	0.00259422285464615
Intercept	1256	0.00114187544523752
Intercept	1257	8.794619997880885e-4
Intercept	1258	8.880743759177239e-4
Intercept	1259	0.00152927826321109
Intercept	1260	0.00596378740050867
Intercept	1261	0.00698298348704183
Intercept	1262	0.00245857010066703
Intercept	1263	3.357393307440219e-4
Intercept	1264	0.00143910728471428
Intercept	1265	8.423346480116534e-4
Intercept	1266	5.148992199831256e-4
Intercept	1267	0.00101667044954763
Intercept	1268	0.002712630960648
Intercept	1269	0.00582863775303023
Intercept	1270	0.0016075505280135501
Intercept	1271	0.00125105871903916
Intercept	1272	4.704903159658503e-4
Intercept	1273	8.311090946875737e-4
Intercept	1274	0.00595458553942244
Intercept	1275	0.00246544076817481
Intercept	1276	0.00290276472646369
Intercept	1277	0.00307627301826071
Intercept	1278	0.0053097705886283
Intercept	1279	0.00169471098475698
Intercept	1280	1.0728765866802292e-4
Intercept	1281	0.00145021262573664
Intercept	1282	4.883063966980886e-5
Intercept	1283	0.00139889211585701
Intercept	1284	0.00591852587215583
Intercept	1285	3.689320185810181e-4
Intercept	1286	0.00141734690445375
Intercept	1287	6.24120340654385e-4
Intercept	1288	6.174625530330367e-4
Intercept	1289	0.00190887281757686
Intercept	1290	0.00440249903565276
Intercept	1291	0.00341575231904605
Intercept	1292	0.00555970086598274
Intercept	1293	0.00527143983321048
Intercept	1294	0.00146631623736029
Intercept	1295	0.00443628992671
Intercept	1296	0.00195695237569152
Intercept	1297	0.003144858373059
Intercept	1298	0.00644352527263437
Intercept	1299	0.00136173035171263
Intercept	1300	0.00112415048024993
Intercept	1301	0.00449242634664613
Intercept	1302	0.00508715784568134
Intercept	1303	8.555195873916019e-5
Intercept	1304	9.414549898099572e-4
Intercept	1305	0.00213261710293664
Intercept	1306	0.00213794396057685
Intercept	1307	0.00185522060301229
Intercept	1308	2.998273475778655e-4
Intercept	1309	0.00677811165802499
Intercept	1310	0.00669238605617678
Intercept	1311	6.407759969198931e-4
Intercept	1312	0.0029301604135779
Intercept	1313	0.00274052362149856
Intercept	1314	0.00579652966823456
Intercept	1315	0.00106301495558386
Intercept	1316	0.00390192419995694
Intercept	1317	0.00569542680538482
Intercept	1318	1.0998140624015363e-4
Intercept	1319	0.00157237302093912
Intercept	1320	0.00100951129295784
Intercept	1321	0.00280736812293692
Intercept	1322	8.611342768860381e-4
Intercept	1323	0.00665108107704258
Intercept	1324	0.00494979242259393
Intercept	1325	0.00605331410360174
Intercept	1326	0.0024269004510631
Intercept	1327	8.65488443850663e-4
Intercept	1328	0.00673964413904355
Intercept	1329	3.6284715141542394e-4
Intercept	1330	0.00633406925432989
Intercept	1331	0.00492714964056107
Intercept	1332	0.00626646141900734
Intercept	1333	0.00672192736708912
Intercept	1334	0.00353268650086374
Intercept	1335	0.00654002020104707
Intercept	1336	0.00166860246176824
Intercept	1337	0.00403974274106928
Intercept	1338	6.252643058188946e-4
Intercept	1339	0.00209589615913476
Intercept	1340	0.00198112504555768
Intercept	1341	1.4078706221243016e-4
Intercept	1342	0.00427485504998631
Intercept	1343	0.00415217552947396
Intercept	1344	9.07082439486767e-4
Intercept	1345	0.00524898132332214
Intercept	1346	0.00392914856174143
Intercept	1347	0.00151248987382181
Intercept	1348	0.00117504891020118
Intercept	1349	0.00316674964182505
Intercept	1350	5.714198368625426e-4
Intercept	1351	9.035927336009486e-4
Intercept	1352	6.80858121244683e-4
Intercept	1353	0.00300800252329482
Intercept	1354	0.0014639937017877
Intercept	1355	6.052510725555715e-4
Intercept	1356	0.00399192858272817
Intercept	1357	0.00661017679556714
Intercept	1358	0.00233977391922191
Intercept	1359	0.00345528972959344
Intercept	1360	6.454653238616718e-4
Intercept	1361	-7.801608023922454e-6
Intercept	1362	0.00422645228062348
Intercept	1363	0.00472153602382462
Intercept	1364	0.00185729446586423
Intercept	1365	0.00262367220017131
Intercept	1366	6.175168228708158e-4
Intercept	1367	5.386578460623661e-4
Intercept	1368	0.00315379826287469
Intercept	1369	0.0022818219070039
Intercept	1370	7.805720965041664e-4
Intercept	1371	0.0041330470946394
Intercept	1372	0.00520822041144058
Intercept	1373	7.610216555821463e-4
Intercept	1374	0.00402416845066029
Intercept	1375	0.00400346551122075
Intercept	1376	0.00261646946038359
Intercept	1377	0.00585470307011598
Intercept	1378	0.00487961265275319
Intercept	1379	0.00166364134264514
Intercept	1380	0.00137331230075338
Intercept	1381	6.494901322151975e-4
Intercept	1382	0.00281996562427801
Intercept	1383	7.099432771349242e-4
Intercept	1384	0.00278999644143844
Intercept	1385	0.00247246352035067
Intercept	1386	0.00535151609119302
Intercept	1387	0.00625829839984374
Intercept	1388	0.0069377101881276
Intercept	1389	0.00678484874154921
Intercept	1390	0.00652340868696545
Intercept	1391	0.00591325217836203
Intercept	1392	0.00462406813594334
Intercept	1393	0.00574077693132446
Intercept	1394	0.00192727180409206
Intercept	1395	0.00155817945615229
Intercept	1396	4.984547773504282e-4
Intercept	1397	5.496985623368846e-4
Intercept	1398	0.00652745594706329
Intercept	1399	0.0054376940814425
Intercept	1400	8.9566468039254e-5
Intercept	1401	0.00614443260197535
Intercept	1402	0.00221241297700108
Intercept	1403	0.00181009046147025
Intercept	1404	0.00704020317229497
Intercept	1405	0.00605969765694202
Intercept	1406	0.00357323553633892
Intercept	1407	0.00142709226105841
Intercept	1408	0.0063382502573727
Intercept	1409	0.00136857149926878
Intercept	1410	5.92548883740336e-4
Intercept	1411	0.00128377292826152
Intercept	1412	8.78107362271276e-4
Intercept	1413	0.00131078156419725
Intercept	1414	0.00529357946507314
Intercept	1415	0.00188915513821497
Intercept	1416	0.0024815906820228
Intercept	1417	0.00296921077161507
Intercept	1418	0.00245767378495418
Intercept	1419	0.00201216830272116
Intercept	1420	0.0012929626311751
Intercept	1421	0.00641541757600763
Intercept	1422	0.00108065794786493
Intercept	1423	0.00132171683000598
Intercept	1424	0.00107345816103878
Intercept	1425	0.00175115093260378
Intercept	1426	0.00556546303539502
Intercept	1427	0.00215675606174623
Intercept	1428	0.00184897366057149
Intercept	1429	0.00279984092424265
Intercept	1430	0.0067976554085123
Intercept	1431	0.00101675690380021
Intercept	1432	0.00297988089113275
Intercept	1433	8.58831443611181e-4
Intercept	1434	6.049258140873167e-4
Intercept	1435	0.00669722175758313
Intercept	1436	0.00621210609390511
Intercept	1437	0.00280405361184851
Intercept	1438	0.0012193788978117
Intercept	1439	7.8110004454184e-4
Intercept	1440	0.0010165882293294
Intercept	1441	0.00526366975917794
Intercept	1442	0.0014511304901111
Intercept	1443	0.00119201853840995
Intercept	1444	0.00155350253956004
Intercept	1445	0.005474334700512
Intercept	1446	0.0016716240706877
Intercept	1447	0.00114334541803573
Intercept	1448	0.00526711194166482
Intercept	1449	0.00664862557434307
Intercept	1450	0.00102795630872956
Intercept	1451	0.00169007380384318
Intercept	1452	0.00154355138602698
Intercept	1453	0.00466564666684281
Intercept	1454	0.00141704346770571
Intercept	1455	0.00199299366251212
Intercept	1456	0.00143390959059751
Intercept	1457	0.00286935390163894
Intercept	1458	0.00537705766039433
Intercept	1459	0.00563517335535703
Intercept	1460	0.00293618042677045
Intercept	1461	0.00634184159839533
Intercept	1462	0.00680759379682776
Intercept	1463	0.00163674799254161
Intercept	1464	0.00602974610826242
Intercept	1465	0.00232692208415352
Intercept	1466	0.00109938905851503
Intercept	1467	9.790974945207837e-4
Intercept	1468	0.00465465717849041
Intercept	1469	0.00625555806465842
Intercept	1470	0.00128342406807354
Intercept	1471	0.00475128502850102
Intercept	1472	0.00262276944315725
Intercept	1473	0.00415598658985465
Intercept	1474	0.00246715121476102
Intercept	1475	0.00610897976213864
Intercept	1476	0.00157859435561035
Intercept	1477	0.00150805901984853
Intercept	1478	0.00650732097005785
Intercept	1479	0.00194307811848061
Intercept	1480	0.00253415388309587
Intercept	1481	0.00268165010473518
Intercept	1482	0.00266686674257189
Intercept	1483	0.00610476950842299
Intercept	1484	0.00653690330042077
Intercept	1485	0.0019232665323138001
Intercept	1486	0.00186657916106132
Intercept	1487	0.0026548362773735
Intercept	1488	0.00155688139193221
Intercept	1489	0.00137329442045614
Intercept	1490	0.00372371832057054
Intercept	1491	8.693743215909601e-4
Intercept	1492	0.00221913321398292
Intercept	1493	0.00335574457365798
Intercept	1494	0.00653508424471208
Intercept	1495	0.00666929996172703
Intercept	1496	0.0072155704916397
Intercept	1497	0.00255613263747269
Intercept	1498	0.00598733938044893
Intercept	1499	7.633711915275151e-4
Intercept	1500	0.00204681369607605
Intercept	1501	0.00606862373542056
Intercept	1502	0.00176493514622639
Intercept	1503	4.13213498728261e-4
Intercept	1504	0.00620988543508262
Intercept	1505	0.00340005362702432
Intercept	1506	0.00205057411974773
Intercept	1507	0.00281664238303231
Intercept	1508	9.533740517545688e-4
Intercept	1509	0.00134096476262968
Intercept	1510	0.00124966552815605
Intercept	1511	0.00105819221280448
Intercept	1512	0.0018163493096907
Intercept	1513	0.0064392913807394
Intercept	1514	7.214381177815272e-4
Intercept	1515	0.00292604934589591
Intercept	1516	0.00105749516207867
Intercept	1517	7.153006266552109e-4
Intercept	1518	0.0042637411886888
Intercept	1519	7.882241459024782e-4
Intercept	1520	0.00246833138768566
Intercept	1521	0.0016471334547433
Intercept	1522	0.00148368755223878
Intercept	1523	1.7387107462115786e-4
Intercept	1524	0.00351786784782415
Intercept	1525	0.00538847710308113
Intercept	1526	0.00566500227145171
Intercept	1527	6.775834732367155e-4
Intercept	1528	4.35025956261352e-4
Intercept	1529	0.00118564361427984
Intercept	1530	8.885454990128443e-4
Intercept	1531	0.0011839923862134
Intercept	1532	0.00726744497624112
Intercept	1533	0.00603509890862108
Intercept	1534	7.158594032560962e-4
Intercept	1535	0.00699340614629501
Intercept	1536	0.00123305468415269
Intercept	1537	0.00555407337374365
Intercept	1538	0.00667439435438427
Intercept	1539	0.00239927821070881
Intercept	1540	0.00639769973906627
Intercept	1541	0.00777107415626295
Intercept	1542	0.00216755749695838
Intercept	1543	0.00120075812755202
Intercept	1544	0.00350950892150372
Intercept	1545	0.0033948925932959
Intercept	1546	0.00123865566379157
Intercept	1547	0.00194148901034934
Intercept	1548	0.00171162128878288
Intercept	1549	0.00390815279219743
Intercept	1550	0.00215627443268996
Intercept	1551	0.00255758769824975
Intercept	1552	0.00286028997594861
Intercept	1553	0.00301798192896764
Intercept	1554	8.218591043290937e-4
Intercept	1555	0.00262242625043006
Intercept	1556	8.770435163164125e-4
Intercept	1557	0.00287953176712545
Intercept	1558	0.0044021365516915
Intercept	1559	9.643662469681716e-4
Intercept	1560	0.00333132301954286
Intercept	1561	0.0018978728259208
Intercept	1562	0.00223161392057586
Intercept	1563	0.00268233112735783
Intercept	1564	0.00187638206224774
Intercept	1565	0.006669082663634
Intercept	1566	0.00605629957681298
Intercept	1567	0.00248519935869808
Intercept	1568	0.00112708137890582
Intercept	1569	0.00718612651717815
Intercept	1570	5.594748345351133e-4
Intercept	1571	0.00582166210058278
Intercept	1572	0.00176626539445057
Intercept	1573	0.00396946519330192
Intercept	1574	0.0011431623606359
Intercept	1575	0.0048941218277148
Intercept	1576	0.00679114895712371
Intercept	1577	8.128825260135167e-4
Intercept	1578	0.0017869711445907
Intercept	1579	1.0597291987275884e-4
Intercept	1580	7.152537148528761e-4
Intercept	1581	0.00629002066910891
Intercept	1582	0.00157726906061006
Intercept	1583	0.00244362924389779
Intercept	1584	0.00324637947698701
Intercept	1585	0.0011875176520169
Intercept	1586	0.00213615611434152
Intercept	1587	0.00427188097552612
Intercept	1588	0.00133479070933086
Intercept	1589	0.00117634122080064
Intercept	1590	0.00611640248703419
Intercept	1591	0.00234233852908846
Intercept	1592	4.365501798852446e-4
Intercept	1593	0.00346310068730775
Intercept	1594	0.00125504767076694
Intercept	1595	0.00252473613670777
Intercept	1596	0.00202094389332261
Intercept	1597	0.00134684754977219
Intercept	1598	0.0067832021037561
Intercept	1599	0.00164229881119412
Intercept	1600	0.0040510537651332
Intercept	1601	0.00586127241165553
Intercept	1602	0.00201033505231611
Intercept	1603	0.00181398591543978
Intercept	1604	0.00192831330454499
Intercept	1605	0.0037387150788919
Intercept	1606	0.0016730080533926
Intercept	1607	0.00391654358937173
Intercept	1608	0.00183773009795654
Intercept	1609	0.0028308450969486
Intercept	1610	0.00120672286146493
Intercept	1611	0.00128840138969492
Intercept	1612	0.00104368336543218
Intercept	1613	0.00151174766865349
Intercept	1614	0.00221543519790391
Intercept	1615	0.00242469751412229
Intercept	1616	5.702246724621128e-4
Intercept	1617	0.00183298923183482
Intercept	1618	7.953769202842058e-4
Intercept	1619	0.00117430267996655
Intercept	1620	0.00102589839737324
Intercept	1621	0.00145239640526425
Intercept	1622	0.0060398533362246
Intercept	1623	0.00528527453185921
Intercept	1624	0.00236525612716031
Intercept	1625	7.2954625050242e-4
Intercept	1626	0.00262668865531533
Intercept	1627	0.0019593690865097
Intercept	1628	0.00305376377247429
Intercept	1629	0.00660159950965986
Intercept	1630	0.00613075639632818
Intercept	1631	0.00268095173490204
Intercept	1632	0.00423486154180337
Intercept	1633	0.00245605837969943
Intercept	1634	0.00220467038524379
Intercept	1635	0.00630022724299473
Intercept	1636	0.00511614268395266
Intercept	1637	0.0065246252508196
Intercept	1638	0.00335365298620806
Intercept	1639	5.280735571322587e-4
Intercept	1640	8.697192188144943e-4
Intercept	1641	0.00741510962222669
Intercept	1642	0.00264265531977708
Intercept	1643	0.00210890758986127
Intercept	1644	8.57314991891396e-4
Intercept	1645	0.00632486901847026
Intercept	1646	0.00229466532894046
Intercept	1647	0.0011669155013497
Intercept	1648	0.00195406296699179
Intercept	1649	0.0016944902200857
Intercept	1650	0.00474980925274859
Intercept	1651	0.00732587498715706
Intercept	1652	0.00171846044704062
Intercept	1653	0.00156478133168552
Intercept	1654	0.00149409018065702
Intercept	1655	0.00144919584265935
Intercept	1656	0.00266957579747591
Intercept	1657	4.970814378675381e-4
Intercept	1658	9.101560800413386e-4
Intercept	1659	0.00211394842972072
Intercept	1660	0.00357541826380829
Intercept	1661	0.00260795981923853
Intercept	1662	0.00592983718850492
Intercept	1663	0.00715365298314603
Intercept	1664	0.00243833095740944
Intercept	1665	0.00686982642613717
Intercept	1666	0.00458429177450099
Intercept	1667	0.00670909513500586
Intercept	1668	0.00395161256164039
Intercept	1669	0.00592140145223083
Intercept	1670	0.00265992217005299
Intercept	1671	0.00112792824516
Intercept	1672	0.00686877803911887
Intercept	1673	8.303265802626661e-4
Intercept	1674	0.0048015049220126
Intercept	1675	0.00194521548137405
Intercept	1676	3.896011951217513e-4
Intercept	1677	6.481785716757936e-4
Intercept	1678	0.00242680848162565
Intercept	1679	9.863444221615363e-4
Intercept	1680	0.00148680577548666
Intercept	1681	0.00152784460299633
Intercept	1682	0.00280811705877434
Intercept	1683	0.00662789548330087
Intercept	1684	0.00513827368092105
Intercept	1685	9.668150542872167e-4
Intercept	1686	0.00469953904247476
Intercept	1687	0.00318918253312184
Intercept	1688	0.00570261004760839
Intercept	1689	0.00580498526937805
Intercept	1690	0.00686128465711501
Intercept	1691	9.718927507675518e-4
Intercept	1692	0.00631469266044884
Intercept	1693	0.00559835487368204
Intercept	1694	0.00201337910181819
Intercept	1695	0.00296856263407274
Intercept	1696	0.00197980173784725
Intercept	1697	0.00323138680708985
Intercept	1698	0.00640457204561546
Intercept	1699	0.00604762392470202
Intercept	1700	0.0062244143327466
Intercept	1701	0.00115938060045818
Intercept	1702	0.00685356492487875
Intercept	1703	0.00621858566646971
Intercept	1704	0.00290428760584424
Intercept	1705	0.00230013710827335
Intercept	1706	1.89756318537042e-4
Intercept	1707	0.0060643037175781
Intercept	1708	0.00399975602522494
Intercept	1709	0.00184811215821921
Intercept	1710	0.0040324137093294
Intercept	1711	4.664668828817822e-4
Intercept	1712	0.00450331271814008
Intercept	1713	0.00120491160099428
Intercept	1714	0.0011446975318202
Intercept	1715	8.011625994311872e-4
Intercept	1716	0.00125992316150134
Intercept	1717	0.00161643729844156
Intercept	1718	0.00441394218205265
Intercept	1719	0.00433686324740023
Intercept	1720	0.00570971452747008
Intercept	1721	0.0046212171096722
Intercept	1722	0.00307715786453925
Intercept	1723	4.2654898608511207e-4
Intercept	1724	0.00696267335524868
Intercept	1725	0.00386657841064726
Intercept	1726	0.00183391808498594
Intercept	1727	0.00310429019570395
Intercept	1728	4.3536038812537486e-4
Intercept	1729	0.00422304945115585
Intercept	1730	0.00418200195245109
Intercept	1731	0.00672130729508768
Intercept	1732	0.00213568074507141
Intercept	1733	0.00305513019418245
Intercept	1734	0.00143883032625216
Intercept	1735	0.00221007061600813
Intercept	1736	2.7103109886532264e-4
Intercept	1737	0.00122642975650684
Intercept	1738	0.00158714216362391
Intercept	1739	2.7802380979251193e-4
Intercept	1740	0.00403408620934768
Intercept	1741	0.00536395126072306
Intercept	1742	0.00162295555154803
Intercept	1743	0.00300353527175427
Intercept	1744	7.726460290482671e-4
Intercept	1745	0.00599829544849452
Intercept	1746	0.00681266372302374
Intercept	1747	0.00679363931673631
Intercept	1748	0.00119285867520618
Intercept	1749	0.00216082551243156
Intercept	1750	0.00450842858381746
Intercept	1751	0.00426354046676008
Intercept	1752	0.00409798817479444
Intercept	1753	0.0066103148562352
Intercept	1754	0.00495874261310156
Intercept	1755	0.00224063441478165
Intercept	1756	7.731053011739368e-4
Intercept	1757	0.00642930855646463
Intercept	1758	0.00301668791232761
Intercept	1759	7.699891891164827e-4
Intercept	1760	0.00633242391922895
Intercept	1761	0.0018444279485507
Intercept	1762	0.00248580214426359
Intercept	1763	7.640367355288386e-4
Intercept	1764	0.00199117971305656
Intercept	1765	0.00621850776175734
Intercept	1766	0.00122988809396623
Intercept	1767	0.00168788057083567
Intercept	1768	0.00646088438004421
Intercept	1769	0.00129105588926795
Intercept	1770	0.00182651558575874
Intercept	1771	0.00219120650028184
Intercept	1772	0.00112891407895673
Intercept	1773	0.0040893237384714
Intercept	1774	0.00368817582691924
Intercept	1775	0.00150991977486605
Intercept	1776	0.00313441531259574
Intercept	1777	0.00255955226991666
Intercept	1778	0.00618515924907908
Intercept	1779	0.00280645713785091
Intercept	1780	0.00471327906346461
Intercept	1781	0.00131137715743761
Intercept	1782	6.615716351550523e-4
Intercept	1783	0.0031386136681308
Intercept	1784	0.00165336543130749
Intercept	1785	0.0013572849541018
Intercept	1786	0.00467947530991444
Intercept	1787	0.00506198412214573
Intercept	1788	0.00584791045677515
Intercept	1789	0.0013186588030108
Intercept	1790	0.00577656336747617
Intercept	1791	0.00692781364830141
Intercept	1792	0.00267192847043787
Intercept	1793	0.00223469989683045
Intercept	1794	0.00529601114999671
Intercept	1795	0.00623430919541834
Intercept	1796	0.00662918734456917
Intercept	1797	0.00355962992568819
Intercept	1798	0.00193724338463183
Intercept	1799	5.595320661248419e-4
Intercept	1800	0.00532045450428559
Intercept	1801	0.00300646208164672
Intercept	1802	0.00627373551957531
Intercept	1803	0.00415157439775603
Intercept	1804	0.00626601714206313
Intercept	1805	0.00652759708071018
Intercept	1806	0.00307352249681948
Intercept	1807	0.00470506350299501
Intercept	1808	0.00640310975844852
Intercept	1809	0.00197798763394771
Intercept	1810	0.00618286378609043
Intercept	1811	0.00646268698244172
Intercept	1812	0.00128984805758551
Intercept	1813	0.00262675476397243
Intercept	1814	0.00642587618889774
Intercept	1815	8.60752466163944e-4
Intercept	1816	0.00297180632739951
Intercept	1817	9.132157786687468e-4
Intercept	1818	-2.5735023238529224e-6
Intercept	1819	0.00651581163270398
Intercept	1820	0.00562779481382466
Intercept	1821	0.00235540762312302
Intercept	1822	7.698884471676693e-4
Intercept	1823	0.00152592683957776
Intercept	1824	0.00225726626897454
Intercept	1825	0.00178735227422936
Intercept	1826	0.00196095265581055
Intercept	1827	0.00525490412271774
Intercept	1828	2.821693050488361e-4
Intercept	1829	0.00124013690815273
Intercept	1830	0.00293055491828692
Intercept	1831	0.00317765780784426
Intercept	1832	0.00580040221374116
Intercept	1833	0.00152714906919044
Intercept	1834	1.1192407542709264e-4
Intercept	1835	0.00224125146282628
Intercept	1836	0.00121894276409169
Intercept	1837	0.00620432736874922
Intercept	1838	5.127917992485437e-4
Intercept	1839	0.00247723376710995
Intercept	1840	0.00204295933277195
Intercept	1841	0.00206403649922811
Intercept	1842	4.38319841358097e-4
Intercept	1843	0.00265932847734441
Intercept	1844	0.00262389158950146
Intercept	1845	0.00402598868370585
Intercept	1846	0.00622048614988938
Intercept	1847	0.00135827000076481
Intercept	1848	3.3900242585849054e-4
Intercept	1849	0.00497877381611573
Intercept	1850	9.337415956520364e-4
Intercept	1851	0.00644712659609902
Intercept	1852	0.00522098929185731
Intercept	1853	0.00784825126383733
Intercept	1854	0.00143083562588487
Intercept	1855	0.00167753784753816
Intercept	1856	0.00444676446804429
Intercept	1857	8.641353180688048e-4
Intercept	1858	0.00124030503574932
Intercept	1859	0.00270905135623494
Intercept	1860	0.00165396469806836
Intercept	1861	0.0064165290170304
Intercept	1862	0.00491872167444151
Intercept	1863	0.00267962152226972
Intercept	1864	9.42278950465628e-4
Intercept	1865	0.00356859970066095
Intercept	1866	0.0012957234885233
Intercept	1867	0.00224431901916825
Intercept	1868	0.00458806264909556
Intercept	1869	0.00106683249449111
Intercept	1870	0.005144210484176
Intercept	1871	0.0063215422190304
Intercept	1872	8.633445200550069e-4
Intercept	1873	0.005968955288148
Intercept	1874	1.3299662126269477e-4
Intercept	1875	0.00111112015193609
Intercept	1876	1.501057642967716e-4
Intercept	1877	0.00239574621038432
Intercept	1878	0.00195929535336612
Intercept	1879	0.0021790369846967
Intercept	1880	0.00316172215085401
Intercept	1881	0.00181092435425817
Intercept	1882	0.00656328493675028
Intercept	1883	0.00366320936039433
Intercept	1884	0.00503372343940697
Intercept	1885	0.00663249933506975
Intercept	1886	0.00283918391790271
Intercept	1887	0.00221929643877423
Intercept	1888	8.156380440255272e-4
Intercept	1889	0.00426042361101272
Intercept	1890	0.00383242396754672
Intercept	1891	0.00387812598415626
Intercept	1892	2.2322102686016116e-4
Intercept	1893	0.00233934972010863
Intercept	1894	0.00618073228094935
Intercept	1895	0.00576780254395529
Intercept	1896	0.00102530989311193
Intercept	1897	0.0038169590121954
Intercept	1898	0.0064882854354183
Intercept	1899	0.00395484681130177
Intercept	1900	0.00643254797590319
Intercept	1901	0.003518685311803
Intercept	1902	0.00649151838507173
Intercept	1903	0.00445189445952824
Intercept	1904	0.00651478385214341
Intercept	1905	0.00387083101396034
Intercept	1906	0.00220547750987921
Intercept	1907	0.00100765626576939
Intercept	1908	0.00281148395506984
Intercept	1909	2.7379366863233536e-4
Intercept	1910	0.00221238330784336
Intercept	1911	9.54633640446598e-4
Intercept	1912	0.00193652120492129
Intercept	1913	0.00675851550593644
Intercept	1914	0.00407738852800558
Intercept	1915	0.00290290614949279
Intercept	1916	0.00373710694989294
Intercept	1917	0.00462262047086067
Intercept	1918	0.00629515597108224
Intercept	1919	0.00375900157908563
Intercept	1920	0.00217311653779487
Intercept	1921	0.00280591185567914
Intercept	1922	0.003987430705821
Intercept	1923	0.00110709860390061
Intercept	1924	0.0028329234675713
Intercept	1925	4.975208841796851e-4
Intercept	1926	0.00471060582537919
Intercept	1927	0.00358773180875246
Intercept	1928	7.51216899167923e-4
Intercept	1929	9.864229494553323e-4
Intercept	1930	0.00366310885044816
Intercept	1931	0.00547427798753734
Intercept	1932	0.00219294802975358
Intercept	1933	0.00654160698114657
Intercept	1934	8.004807090115538e-4
Intercept	1935	0.00666812986284133
Intercept	1936	0.00436677704253488
Intercept	1937	6.195609822464673e-4
Intercept	1938	0.0056920562902083
Intercept	1939	0.003264393059442
Intercept	1940	0.00445088231255433
Intercept	1941	0.00635253603955507
Intercept	1942	0.00424764828436551
Intercept	1943	6.310380824263208e-4
Intercept	1944	7.750004919464257e-4
Intercept	1945	0.00153654562907725
Intercept	1946	0.00247494595587071
Intercept	1947	2.3031469168931608e-4
Intercept	1948	0.00638545455663947
Intercept	1949	3.699189001845453e-4
Intercept	1950	2.4081467079878417e-4
Intercept	1951	0.00596109710393277
Intercept	1952	8.667280885206814e-4
Intercept	1953	0.00239625419685348
Intercept	1954	0.00724216853941498
Intercept	1955	0.00189279634330911
Intercept	1956	0.00186027512889232
Intercept	1957	0.00569599063405782
Intercept	1958	0.00355327827773809
Intercept	1959	0.00221224104444563
Intercept	1960	1.3002455194214058e-4
Intercept	1961	0.00255035886565528
Intercept	1962	0.00558838302146032
Intercept	1963	0.00449681800416315
Intercept	1964	0.00215032592082157
Intercept	1965	0.00693794319589258
Intercept	1966	0.00106238625252711
Intercept	1967	5.614608004798839e-4
Intercept	1968	0.00444190731322954
Intercept	1969	0.00631093967587399
Intercept	1970	0.00247220236045538
Intercept	1971	0.0065594354035884
Intercept	1972	0.00478988640307948
Intercept	1973	5.864138811163794e-4
Intercept	1974	0.00195185983463574
Intercept	1975	0.00662338028319712
Intercept	1976	0.00626918131851633
Intercept	1977	0.00197143604779754
Intercept	1978	0.00279598726501099
Intercept	1979	0.00136860011485861
Intercept	1980	0.00102471353436673
Intercept	1981	0.00412510642599527
Intercept	1982	6.558401898455499e-4
Intercept	1983	0.00650366722165675
Intercept	1984	3.867268318309238e-4
Intercept	1985	0.00676237757809529
Intercept	1986	0.00142836721624773
Intercept	1987	0.0064599859489362
Intercept	1988	2.15829062749713e-4
Intercept	1989	0.00119960595940663
Intercept	1990	0.00544830503455294
Intercept	1991	0.00177071123405367
Intercept	1992	5.258225928006821e-4
Intercept	1993	0.00355049858258736
Intercept	1994	5.29018268608712e-4
Intercept	1995	0.00413198651652164
Intercept	1996	0.00611035963097389
Intercept	1997	6.164254832731251e-4
Intercept	1998	0.00157283085328471
Intercept	1999	0.00211030482541025
[truncated: 1 more rows]
