# Supplementary material for: A genetic tradeoff for tolerance to moderate and severe heat stress in US hybrid maize
Source: PLoS Genet. 2023 Jul 6;19(7):e1010799. doi: 10.1371/journal.pgen.1010799 (PMC10325116; doi:10.1371/journal.pgen.1010799)
Supplement: S4 Table — Data underlying Fig 2B, right panel. Columns include temperature (°C), bootstrap, and regression coefficient (% yield/h exposure/yr). (CSV) [file pgen.1010799.s022.csv]

Temperature	Bootstrap	Slope
0	1	-8.107932984181218e-7
1	1	-1.4775296547580306e-6
2	1	-2.0069384837882477e-6
3	1	-2.4057492002772854e-6
4	1	-2.680691218993664e-6
5	1	-2.8384939547058917e-6
6	1	-2.8858868221824975e-6
7	1	-2.829599236191979e-6
8	1	-2.676360611502869e-6
9	1	-2.4329003628836712e-6
10	1	-2.1063622287822587e-6
11	1	-1.7134193922713415e-6
12	1	-1.2802744810484845e-6
13	1	-8.33544446490638e-7
14	1	-3.998462399747122e-7
15	1	-5.796812877629784e-9
16	1	3.2198688342368504e-7
17	1	5.568878975523088e-7
18	1	6.722892781313178e-7
19	1	6.415740737837915e-7
20	1	4.3812533313280754e-7
21	1	5.2966987286494395e-8
22	1	-4.5231350270681035e-7
23	1	-9.984877933137054e-7
24	1	-1.506327541000807e-6
25	1	-1.896604402234709e-6
26	1	-2.0900900334820416e-6
27	1	-2.00755609120937e-6
28	1	-1.5697742318833342e-6
29	1	-6.975161119705393e-7
30	1	6.884466120624243e-7
31	1	2.648586221625703e-6
32	1	4.811985569295142e-6
33	1	6.37633807881226e-6
34	1	6.5205811117953034e-6
35	1	4.423652029862592e-6
36	1	-7.355118053676599e-7
37	1	-9.777973032277112e-6
38	1	-2.3524794289247514e-5
39	1	-4.27970382146606e-5
40	1	-6.84157674468978e-5
41	1	-1.012020446243417e-4
0	2	-1.0529400419326438e-6
1	2	-1.979208164011407e-6
2	2	-2.7744941512081663e-6
3	2	-3.43448778849476e-6
4	2	-3.954878860843058e-6
5	2	-4.331357153224918e-6
6	2	-4.559612450612206e-6
7	2	-4.6353345379767515e-6
8	2	-4.554213200290463e-6
9	2	-4.311938222525199e-6
10	2	-3.905278876701769e-6
11	2	-3.3558326369683098e-6
12	2	-2.710025179600164e-6
13	2	-2.0153616679216296e-6
14	2	-1.3193472652570606e-6
15	2	-6.694871349307908e-7
16	2	-1.1328644026715348e-7
17	2	3.017496554095188e-7
18	2	5.2811598877489e-7
19	2	5.183073965046235e-7
20	2	2.2481871527438602e-7
21	2	-3.711784349864431e-7
22	2	-1.173805301333639e-6
23	2	-2.0585063475692503e-6
24	2	-2.9007260374953283e-6
25	2	-3.575908834913985e-6
26	2	-3.959499203627195e-6
27	2	-3.926941607437081e-6
28	2	-3.3536805101456803e-6
29	2	-2.115160375555043e-6
30	2	-8.682566746721846e-8
31	2	2.830784625677036e-6
32	2	6.159957448747547e-6
33	2	8.845805679924624e-6
34	2	9.808347672749868e-6
35	2	7.967601780765034e-6
36	2	2.243586357511708e-6
37	2	-8.443680243468434e-6
38	2	-2.517417966863384e-5
39	2	-4.9027893564442664e-5
40	2	-8.108480357735326e-5
41	2	-1.2242489135382413e-4
0	3	-5.66608324819695e-7
1	3	-9.788561655419886e-7
2	3	-1.251888400490298e-6
3	3	-1.4008499079880314e-6
4	3	-1.4408855663586149e-6
5	3	-1.387140253925456e-6
6	3	-1.2547588490119734e-6
7	3	-1.0588862299415837e-6
8	3	-8.14667275037699e-7
9	3	-5.372468626237401e-7
10	3	-2.416888412986238e-7
11	3	5.8806624002136843e-8
12	3	3.529030520064353e-7
13	3	6.293449911666681e-7
14	3	8.768769899352207e-7
15	3	1.084243596764488e-6
16	3	1.2401893601068462e-6
17	3	1.3334588284147109e-6
18	3	1.3527965501404465e-6
19	3	1.286947073736469e-6
20	3	1.1246549476551573e-6
21	3	8.633861288534928e-7
22	3	5.354922083068599e-7
23	3	1.820461854952325e-7
24	3	-1.558789401014159e-7
25	3	-4.372101690031113e-7
26	3	-6.208745017298745e-7
27	3	-6.657989388017427e-7
28	3	-5.309104807387313e-7
29	3	-1.751361280608712e-7
30	3	4.425971187118145e-7
31	3	1.355416934301496e-6
32	3	2.413708524000952e-6
33	3	3.285114623673579e-6
34	3	3.6293326444249306e-6
35	3	3.106059997360626e-6
36	3	1.3749940935862305e-6
37	3	-1.9041676557926788e-6
38	3	-7.07172783967046e-6
39	3	-1.4467989046941644e-5
40	3	-2.443325386650073e-5
41	3	-3.7307824887241745e-5
0	4	9.217865653062579e-10
1	4	-3.02465741203722e-8
2	4	-8.444765230229605e-8
3	4	-1.5262401822573914e-7
4	4	-2.2571824213596265e-7
5	4	-2.946728942782402e-7
6	4	-3.504305448978282e-7
7	4	-3.8393376423999426e-7
8	4	-3.861251225500134e-7
9	4	-3.479471900731474e-7
10	4	-2.6087244627342177e-7
11	4	-1.285612826463589e-7
12	4	3.3137997281028364e-8
13	4	2.078471807629675e-7
14	4	3.791880550536857e-7
15	4	5.307824074074092e-7
16	4	6.462520250783603e-7
17	4	7.092186953207723e-7
18	4	7.033042053888647e-7
19	4	6.121303425368713e-7
20	4	4.193188940190141e-7
21	4	1.191991646386042e-7
22	4	-2.5106947060471193e-7
23	4	-6.436201191622032e-7
24	4	-1.0105858884851368e-6
25	4	-1.304099886024778e-6
26	4	-1.4762952192324043e-6
27	4	-1.479304995559279e-6
28	4	-1.2652623224566743e-6
29	4	-7.863003073758524e-7
30	4	5.447942231906963e-9
31	4	1.149116047642401e-6
32	4	2.4829723908537505e-6
33	4	3.644420114586375e-6
34	4	4.262129090287836e-6
35	4	3.96476918940559e-6
36	4	2.381010283387139e-6
37	4	-8.604777563199827e-7
38	4	-6.1310250582683005e-6
39	4	-1.3801961751010297e-5
40	4	-2.4244617963098418e-5
41	4	-3.783032382308524e-5
0	5	4.068582065500269e-6
1	5	6.623760758591424e-6
2	5	7.887145262604568e-6
3	5	8.080344760870918e-6
4	5	7.42496843672166e-6
5	5	6.1426254734878146e-6
6	5	4.454925054500719e-6
7	5	2.583476363091458e-6
8	5	7.498885825912045e-7
9	5	-8.242291036688779e-7
10	5	-1.923922349105015e-6
11	5	-2.487298052323253e-6
12	5	-2.6055243571195376e-6
13	5	-2.376424244037126e-6
14	5	-1.897820693619382e-6
15	5	-1.2675366864095472e-6
16	5	-5.833952029509481e-7
17	5	5.6780776213118094e-8
18	5	5.551682705393551e-7
19	5	8.139442994844619e-7
20	5	7.352858825051322e-7
21	5	2.616042633381492e-7
22	5	-5.037524171594448e-7
23	5	-1.417201793850514e-6
24	5	-2.335161501597938e-6
25	5	-3.1140491752646016e-6
26	5	-3.610282449713332e-6
27	5	-3.6802789598070498e-6
28	5	-3.1804563404086243e-6
29	5	-1.9672322263808982e-6
30	5	1.0297574741321736e-7
31	5	3.147889877367776e-6
32	5	6.690450878786049e-6
33	5	9.658817885880483e-6
34	5	1.0955289964120397e-5
35	5	9.482166178975084e-6
36	5	4.141745595913981e-6
37	5	-6.163672719593549e-6
38	5	-2.253178970207819e-5
39	5	-4.606030628607057e-5
40	5	-7.784692340610128e-5
41	5	-1.1898934199670124e-4
0	6	-1.886987461214446e-6
1	6	-3.2057195187192025e-6
2	6	-4.0264618692554355e-6
3	6	-4.419480209564319e-6
4	6	-4.4550402363870496e-6
5	6	-4.203407646464753e-6
6	6	-3.734848136538626e-6
7	6	-3.11962740334985e-6
8	6	-2.428011143639566e-6
9	6	-1.730265054148961e-6
10	6	-1.0952006509552416e-6
11	6	-5.581832948642604e-7
12	6	-1.211321914105493e-7
13	6	2.1548763453533642e-7
14	6	4.51211158102835e-7
15	6	5.855733544213989e-7
16	6	6.181091986204626e-7
17	6	5.483536658294683e-7
18	6	3.758417311778675e-7
19	6	1.001083697950982e-7
20	6	-2.793114431893984e-7
21	6	-7.535433326369013e-7
22	6	-1.2763553233716e-6
23	6	-1.7921760402084149e-6
24	6	-2.24543410796227e-6
25	6	-2.5805581514480472e-6
26	6	-2.7419767954807056e-6
27	6	-2.6741186648751145e-6
28	6	-2.3214123844462317e-6
29	6	-1.628286579008952e-6
30	6	-5.391698733781912e-7
31	6	9.872750360532243e-7
32	6	2.6650018066006542e-6
33	6	3.880580449287714e-6
34	6	4.0063469035600324e-06
35	6	2.414637108863295e-6
36	6	-1.5222129953568324e-6
37	6	-8.431867469654724e-6
38	6	-1.894199037458463e-5
39	6	-3.368024577070091e-5
40	6	-5.327429771855784e-5
41	6	-7.835181027870983e-5
0	7	3.930582478968082e-6
1	7	6.371975552929593e-6
2	7	7.546340306213158e-6
3	7	7.675837823147357e-6
4	7	6.982629188060856e-6
5	7	5.688875485282232e-6
6	7	4.016737799140114e-6
7	7	2.188377213963119e-6
8	7	4.259548140798242e-7
9	7	-1.0483683161811334e-6
10	7	-2.0193135893196977e-6
11	7	-2.4298998448928973e-6
12	7	-2.381443349514723e-6
13	7	-1.98214286662777e-6
14	7	-1.3401971596746826e-6
15	7	-5.638049920980171e-7
16	7	2.3883487265961136e-7
17	7	9.595236711556083e-7
18	7	1.4900626399473835e-6
19	7	1.722253015592331e-6
20	7	1.547896034647846e-6
21	7	9.06099861604717e-7
22	7	-7.47996273128596e-8
23	7	-1.2191596279472855e-6
24	7	-2.351337336140968e-6
25	7	-3.2956899477363504e-6
26	7	-3.876574658575814e-6
27	7	-3.918348664501798e-6
28	7	-3.245369161356729e-6
29	7	-1.6819933449829823e-6
30	7	9.474215887769996e-7
31	7	4.7799892889819645e-6
32	7	9.066652837417822e-6
33	7	1.2172184748597456e-5
34	7	1.2422828381934976e-5
35	7	8.144827096844571e-6
36	7	-2.3355757472597244e-6
37	7	-2.0692136790963815e-5
38	7	-4.859861267485343e-5
39	7	-8.772876003951463e-5
40	7	-1.397563355255331e-4
41	7	-2.063550957734944e-4
0	8	3.942751876837882e-6
1	8	6.444383648115168e-6
2	8	7.713320790531505e-6
3	8	7.957988780786503e-6
4	8	7.386813095579732e-6
5	8	6.2082192116108205e-6
6	8	4.630632605579395e-6
7	8	2.8624787541850224e-6
8	8	1.1121831341273302e-6
9	8	-4.118287778940717e-7
10	8	-1.5073353609458905e-6
11	8	-2.1148036767201528e-6
12	8	-2.317389469534146e-6
13	8	-2.2044523394715422e-6
14	8	-1.8653518866159635e-6
15	8	-1.3894477110510428e-6
16	8	-8.660994128604107e-7
17	8	-3.846665921277134e-7
18	8	-3.4508848936576975e-8
19	8	9.501421662935829e-8
20	8	-8.54569955135452e-8
21	8	-6.267151945283581e-7
22	8	-1.4252855258959271e-6
23	8	-2.3391262441765095e-6
24	8	-3.226195603930404e-6
25	8	-3.944451859717874e-6
26	8	-4.351853266099216e-6
27	8	-4.306358077634668e-6
28	8	-3.665924548884561e-6
29	8	-2.2885109344091197e-6
30	8	-3.2075488768654995e-8
31	8	3.212395836265171e-6
32	8	6.794280053059138e-6
33	8	9.30331713811829e-6
34	8	9.296219370736283e-6
35	8	5.32969903020693e-6
36	8	-4.039531604176068e-6
37	8	-2.0254760253119064e-5
38	8	-4.4759274637328256e-5
39	8	-7.899636247750985e-5
40	8	-1.244093114943707e-4
41	8	-1.8244140940861615e-4
0	9	1.889740868107728e-6
1	9	3.0570535871247864e-6
2	9	3.608959155721897e-6
3	9	3.6524785725698185e-6
4	9	3.2946328363391235e-6
5	9	2.642442945700622e-6
6	9	1.8029298993250064e-6
7	9	8.831146958829794e-7
8	9	-9.981665954760821e-9
9	9	-7.693381875174984e-7
10	9	-1.2911926881749351e-6
11	9	-1.5467358022262552e-6
12	9	-1.5821109789001454e-6
13	9	-1.4467204854656726e-6
14	9	-1.1899665891919225e-6
15	9	-8.612515573479846e-7
16	9	-5.099776572029382e-7
17	9	-1.855471560258666e-7
18	9	6.263767891414804e-8
19	9	1.8517458034802337e-7
20	9	1.326612810066735e-7
21	9	-1.2333516507291593e-7
22	9	-5.273704186294992e-7
23	9	-1.0030308190957525e-6
24	9	-1.47390270590438e-6
25	9	-1.8635724184880216e-6
26	9	-2.0956262962794247e-6
27	9	-2.0936506787112163e-6
28	9	-1.7812319052161226e-6
29	9	-1.0819563152267958e-6
30	9	8.058975182406036e-8
31	9	1.7682898444117076e-6
32	9	3.7088349328939726e-6
33	9	5.295723409511377e-6
34	9	5.907923554412251e-6
35	9	4.924403647745049e-6
36	9	1.7241319696580889e-6
37	9	-4.313923199700192e-6
38	9	-1.3810793580181435e-5
39	9	-2.7387510891637047e-5
40	9	-4.5665106853919095e-5
41	9	-6.926461318687864e-5
0	10	2.5532681580544436e-6
1	10	4.093255972612151e-6
2	10	4.768887826060729e-6
3	10	4.729088100787812e-6
4	10	4.122781179180949e-6
5	10	3.098891443627774e-6
6	10	1.8063432765158867e-6
7	10	3.940610602328778e-7
8	10	-9.890308228336454e-7
9	10	-2.1940079902960707e-6
10	10	-3.076371579385949e-6
11	10	-3.593409678574441e-6
12	10	-3.804197327572509e-6
13	10	-3.7722350857101983e-6
14	10	-3.5610235123174815e-6
15	10	-3.234063166724439e-6
16	10	-2.854854608261107e-6
17	10	-2.486898396257506e-6
18	10	-2.19369509004367e-6
19	10	-2.03874524894966e-6
20	10	-2.0855494323054824e-6
21	10	-2.370747360985131e-6
22	10	-2.823535402038388e-6
23	10	-3.3462490840589997e-6
24	10	-3.841223935640709e-6
25	10	-4.210795485377221e-6
26	10	-4.357299261862286e-6
27	10	-4.1830707936896585e-6
28	10	-3.5904456094530586e-6
29	10	-2.4817592377462186e-6
30	10	-7.593472071628727e-7
31	10	1.6497297269766382e-6
32	10	4.2497305946399494e-6
33	10	5.976234211082866e-6
34	10	5.7400941648344205e-6
35	10	2.452164044423757e-6
36	10	-4.97670256162002e-6
37	10	-1.7635652064767886e-5
38	10	-3.661383087649061e-5
39	10	-6.300038540825923e-5
40	10	-9.788446207154405e-5
41	10	-1.4235520727781775e-4
0	11	-6.521984327934618e-7
1	11	-1.100516416938346e-6
2	11	-1.3723893905316343e-6
3	11	-1.4952527916702947e-6
4	11	-1.4965420584513073e-6
5	11	-1.4036926289716475e-6
6	11	-1.244139941328294e-6
7	11	-1.0453194336182206e-6
8	11	-8.346665439384067e-7
9	11	-6.396167103858248e-7
10	11	-4.868754596487487e-7
11	11	-3.8636035601528153e-7
12	11	-3.312010013733474e-7
13	11	-3.13797086202178e-7
14	11	-3.265483009809945e-7
15	11	-3.618543361890224e-7
16	11	-4.1211488230548866e-7
17	11	-4.697296298096173e-7
18	11	-5.270982691806363e-7
19	11	-5.766204908977696e-7
20	11	-6.106959854402402e-7
21	11	-6.240707873043749e-7
22	11	-6.208763070548741e-7
23	11	-6.0759029927354e-7
24	11	-5.906905185421776e-7
25	11	-5.766547194425826e-7
26	11	-5.719606565565481e-7
27	11	-5.830860844658965e-7
28	11	-6.165087577524157e-7
29	11	-6.787064309979042e-7
30	11	-7.761568587841681e-7
31	11	-9.168593697932356e-7
32	11	-1.1438094970123489e-6
33	11	-1.5349989777339624e-6
34	11	-2.16994112335074e-6
35	11	-3.128149245255392e-6
36	11	-4.48913665484058e-6
37	11	-6.332416663499012e-6
38	11	-8.737502582623296e-6
39	11	-1.178390772360623e-5
40	11	-1.555114539784032e-5
41	11	-2.0118728916718372e-5
0	12	2.6168666082803004e-6
1	12	4.1172502759189466e-6
2	12	4.677999785684306e-6
3	12	4.475963920344711e-6
4	12	3.687991462668564e-6
5	12	2.490931195424232e-6
6	12	1.061631901380081e-6
7	12	-4.23057636695512e-7
8	12	-1.786288636034205e-6
9	12	-2.8512123138675654e-6
10	12	-3.4468355865799684e-6
11	12	-3.5368464510672152e-6
12	12	-3.2196139847367145e-6
13	12	-2.599362964148507e-6
14	12	-1.7803181658626567e-6
15	12	-8.667043664391974e-7
16	12	3.725365756177771e-8
17	12	8.273311295802287e-7
18	12	1.3993032730561022e-6
19	12	1.6489453114293247e-6
20	12	1.472032468139858e-6
21	12	8.116153504540358e-7
22	12	-2.001538990561557e-7
23	12	-1.3838477539923208e-6
24	12	-2.5600386879560777e-6
25	12	-3.549299174549036e-6
26	12	-4.172201687372812e-6
27	12	-4.249318700029013e-6
28	12	-3.6012226861192676e-6
29	12	-2.0484861192451577e-6
30	12	5.883185269916917e-7
31	12	4.448926512959969e-6
32	12	8.760150980345436e-6
33	12	1.1835882952150848e-5
34	12	1.1950321185349422e-5
35	12	7.377664436914125e-6
36	12	-3.607888536181849e-6
37	12	-2.2732138976965368e-5
38	12	-5.1720888128463465e-5
39	12	-9.22999372337031e-5
40	12	-1.4619508753571038e-4
41	12	-2.151321402775132e-4
0	13	1.4935633711258204e-6
1	13	2.3789898788939377e-6
2	13	2.7525518516602957e-6
3	13	2.7105216177808086e-6
4	13	2.3491715056113932e-6
5	13	1.7647738435080077e-6
6	13	1.05360095982655e-6
7	13	3.119251829229498e-7
8	13	-3.639811588468686e-7
9	13	-8.778457371269795e-7
10	13	-1.1365827773358815e-6
11	13	-1.1203972417038282e-6
12	13	-8.827848292728067e-7
13	13	-4.804277928592537e-7
14	13	2.9991614720416455e-8
15	13	5.917911406497739e-7
16	13	1.1482885321123958e-6
17	13	1.6428015362918622e-6
18	13	2.018647900371752e-6
19	13	2.2191453715356175e-6
20	13	2.1876116969670754e-6
21	13	1.8909545963749135e-6
22	13	1.390441679568883e-6
23	13	7.709305288839849e-7
24	13	1.1727872665520501e-7
25	13	-4.856561447824593e-7
26	13	-9.530165030940196e-7
27	13	-1.199944765944481e-6
28	13	-1.141583350998864e-6
29	13	-6.930746759221655e-7
30	13	2.304388416205992e-7
31	13	1.6959374128227184e-6
32	13	3.3592217126183353e-6
33	13	4.464912879682472e-6
34	13	4.239754681548416e-6
35	13	1.9104908857493824e-6
36	13	-3.296134740181199e-6
37	13	-1.2153378428710154e-5
38	13	-2.5434496412304116e-5
39	13	-4.391274492342984e-5
40	13	-6.836138019455352e-5
41	13	-9.955365845814276e-5
0	14	3.6468057750671463e-6
1	14	5.912306058379142e-6
2	14	7.001342868807918e-6
3	14	7.118758225225416e-6
4	14	6.4693941465036144e-6
5	14	5.258092651514457e-6
6	14	3.689695759129901e-6
7	14	1.9690454882218743e-6
8	14	3.009838576623571e-7
9	14	-1.1096471136767129e-6
10	14	-2.064256336033795e-6
11	14	-2.50802408918719e-6
12	14	-2.529902022454973e-6
13	14	-2.225092714265682e-6
14	14	-1.6887987430478142e-6
15	14	-1.016222687229894e-6
16	14	-3.02567125240437e-7
17	14	3.569653644920308e-7
18	14	8.671722035389971e-7
19	14	1.132850813471954e-6
20	14	1.0587986158623629e-6
21	14	5.894928144305703e-7
22	14	-1.7187025850769005e-7
23	14	-1.0824144884878332e-6
24	14	-1.999263761045272e-6
25	14	-2.7795419617154327e-6
26	14	-3.280372976033698e-6
27	14	-3.358880689535519e-6
28	14	-2.8721889877562863e-6
29	14	-1.6774217562314263e-6
30	14	3.682971195036525e-7
31	14	3.381330044458343e-6
32	14	6.868224106173068e-6
33	14	9.725711074719144e-6
34	14	1.0824009010712844e-5
35	14	9.033335974770187e-6
36	14	3.2239100275075555e-6
37	14	-7.734050770459025e-6
38	14	-2.497032835851326e-5
39	14	-4.9614704676039176e-5
40	14	-8.279696166242031e-5
41	14	-1.2564688125704066e-4
0	15	3.0868716296841396e-6
1	15	4.9742670474651655e-6
2	15	5.839254226219534e-6
3	15	5.85890113882369e-6
4	15	5.210275758154209e-6
5	15	4.070446057087407e-6
6	15	2.6164800084998953e-6
7	15	1.0254455852680775e-6
8	15	-5.255892397315584e-7
9	15	-1.859556493622544e-6
10	15	-2.8046357206422684e-6
11	15	-3.3096993586467247e-6
12	15	-3.4443127391106457e-6
13	15	-3.2832887106225217e-6
14	15	-2.901440121770905e-6
15	15	-2.373579821144315e-6
16	15	-1.7745206573312938e-6
17	15	-1.179075478920366e-6
18	15	-6.620571345000507e-7
19	15	-2.982784726588995e-7
20	15	-1.6255234198543353e-7
21	15	-3.028816104318033e-7
22	15	-6.600292234046437e-7
23	15	-1.1479481456741793e-6
24	15	-1.6805913420106648e-6
25	15	-2.1719117771843548e-6
26	15	-2.5358624159654705e-6
27	15	-2.6863962231242684e-6
28	15	-2.537466163431009e-6
29	15	-2.003025201655906e-6
30	15	-9.970263025692098e-7
31	15	5.505105590558067e-7
32	15	2.340024178376518e-6
33	15	3.702412120480921e-6
34	15	3.9525049404539914e-6
35	15	2.4051331933807054e-6
36	15	-1.624872565653929e-6
37	15	-8.822681781564972e-6
38	15	-1.987346389926737e-5
39	15	-3.5462388363676295e-5
40	15	-5.627462461970665e-5
41	15	-8.299534211227357e-5
0	16	-1.0543233980626342e-6
1	16	-1.830757924654999e-6
2	16	-2.3560156327062835e-6
3	16	-2.656808575145646e-6
4	16	-2.7598488049022305e-6
5	16	-2.691848374905231e-6
6	16	-2.4795193380838315e-6
7	16	-2.1495737473671662e-6
8	16	-1.728723655684426e-6
9	16	-1.2436811159647587e-6
10	16	-7.210036250980958e-7
11	16	-1.836938910714704e-7
12	16	3.488001670309549e-7
13	16	8.571851861642749e-7
14	16	1.3221678032835693e-6
15	16	1.7244546553439268e-6
16	16	2.044752379300471e-6
17	16	2.263767612108256e-6
18	16	2.362206990722399e-6
19	16	2.32077715209798e-6
20	16	2.12018473319009e-6
21	16	1.7540670707324398e-6
22	16	1.26778430057327e-6
23	16	7.196272583394156e-7
24	16	1.6788677965772446e-7
25	16	-3.291462998449487e-7
26	16	-7.131811445417626e-7
27	16	-9.259269188058672e-7
28	16	-9.090927870104196e-7
29	16	-6.043879135285587e-7
30	16	4.6478537266551194e-8
31	16	1.0895386994482672e-6
32	16	2.2888745713595295e-6
33	16	3.126618015612889e-6
34	16	3.0726421932674003e-6
35	16	1.5968202653820938e-6
36	16	-1.830974606984e-6
37	16	-7.740869262771781e-6
38	16	-1.6662990540922296e-5
39	16	-2.9127465280376304e-5
40	16	-4.566442032007478e-5
41	16	-6.680398249895878e-5
0	17	4.9230220645428225e-6
1	17	8.076642650124082e-6
2	17	9.713287366004488e-6
3	17	1.0085381821444456e-5
4	17	9.445351625704677e-6
5	17	8.045622388045736e-6
6	17	6.138619717728235e-6
7	17	3.976769224012758e-6
8	17	1.8124965161599252e-6
9	17	-1.0177279656971049e-7
10	17	-1.5208561308670746e-6
11	17	-2.3661605003086323e-6
12	17	-2.725682515356388e-6
13	17	-2.6946618124238334e-6
14	17	-2.368338027924507e-6
15	17	-1.8419507982719324e-6
16	17	-1.2107397598796442e-6
17	17	-5.699445491611655e-7
18	17	-1.4804802530011536e-8
19	17	3.594398436002839e-7
20	17	4.5754975281620187e-7
21	17	2.19215239369791e-7
22	17	-2.761535798245723e-7
23	17	-9.14216637186922e-7
24	17	-1.580633865137308e-6
25	17	-2.1610651960957654e-6
26	17	-2.5411705624823383e-6
27	17	-2.6066098967170723e-6
28	17	-2.243043131220006e-6
29	17	-1.3361301984111835e-6
30	17	2.2846896928936273e-7
31	17	2.543645079987564e-6
32	17	5.208953573887224e-6
33	17	7.330614623289921e-6
34	17	7.993399041023235e-6
35	17	6.282077639914767e-6
36	17	1.2814212327921347e-6
37	17	-7.923799367517109e-6
38	17	-2.224881334818533e-5
39	17	-4.2608849896384954e-5
40	17	-6.991913819928869e-5
41	17	-1.0509490744406804e-4
0	18	1.6512115020360611e-6
1	18	2.6108775744615703e-6
2	18	2.9891070558404585e-6
3	18	2.8960087847367005e-6
4	18	2.4416915997142592e-6
5	18	1.7362643393370542e-6
6	18	8.898358421690982e-7
7	18	1.2514946774317636e-8
8	18	-7.855895082833309e-7
9	18	-1.3943686844398842e-6
10	18	-1.707415379211941e-6
11	18	-1.703460019969261e-6
12	18	-1.446370663934662e-6
13	18	-1.0037170044115844e-6
14	18	-4.430687347034434e-7
15	18	1.680044518863475e-7
16	18	7.619328620543692e-7
17	18	1.2711468024971977e-6
18	18	1.6280765799114216e-6
19	18	1.7651525009936252e-06
20	18	1.614804872440362e-6
21	18	1.140741477641112e-6
22	18	4.317800067567472e-7
23	18	-3.91984373358973e-7
24	18	-1.2104564958522877e-6
25	18	-1.903541193869437e-6
26	18	-2.3511433005567033e-6
27	18	-2.433167649060286e-6
28	18	-2.0295190725264563e-6
29	18	-1.0201024041014329e-6
30	18	7.151775230685211e-7
31	18	3.271449667897334e-6
32	18	6.169620206683358e-6
33	18	8.35637253310919e-6
34	18	8.7534238329177508e-06
35	18	6.2824912918518935e-6
36	18	-1.3470790434553953e-7
37	18	-1.1576456569931653e-5
38	18	-2.9121037519163613e-5
39	18	-5.3846733566299175e-5
40	18	-8.683182752559378e-5
41	18	-1.2915460221130603e-4
0	19	1.1682665260409403e-6
1	19	1.86537018703425e-6
2	19	2.1673625198053393e-6
3	19	2.150295061179571e-6
4	19	1.890219347982313e-6
5	19	1.4631869170389814e-6
6	19	9.452493051749408e-7
7	19	4.1245804921556755e-7
8	19	-5.913531401374674e-8
9	19	-3.9347924768762105e-7
10	19	-5.17192265696477e-7
11	19	-4.1830404839418155e-7
12	19	-1.462554425980437e-7
13	19	2.4684265415882333e-7
14	19	7.088793443433046e-7
15	19	1.1877437304222875e-6
16	19	1.6313249148626509e-6
17	19	1.9875120001312977e-6
18	19	2.204194088695099e-6
19	19	2.2292602830209577e-6
20	19	2.010599685575735e-6
21	19	1.5221612322077795e-6
22	19	8.421331922911758e-7
23	19	7.476366858145628e-8
24	19	-6.756992361658517e-7
25	19	-1.305007419195217e-6
26	19	-1.7089127777511028e-6
27	19	-1.783167209077982e-6
28	19	-1.4235226104203182e-6
29	19	-5.257308790225953e-7
30	19	1.0144560878707374e-6
31	19	3.2788265498356453e-6
32	19	5.832592373318483e-6
33	19	7.724389031635952e-6
34	19	7.980392154925123e-6
35	19	5.626777373323258e-6
36	19	-3.102796830325516e-7
37	19	-1.0804603384005182e-5
38	19	-2.683001809945744e-5
39	19	-4.936034819925237e-5
40	19	-7.93694180532522e-5
41	19	-1.178310520313206e-4
0	20	5.0304263791033514e-8
1	20	2.7610449133585273e-8
2	20	-5.199325644203008e-8
3	20	-1.724186654055364e-7
4	20	-3.175775902266077e-7
5	20	-4.713818433749541e-7
6	20	-6.177432373202702e-7
7	20	-7.405735845322506e-7
8	20	-8.237846974806001e-7
9	20	-8.512883886350076e-7
10	20	-8.077022041462089e-7
11	20	-6.938755648287185e-7
12	20	-5.268897661608297e-7
13	20	-3.2453183730186354e-7
14	20	-1.0458880741115245e-7
15	20	1.1515229435197777e-7
16	20	3.1690443882819874e-7
17	20	4.828805968581822e-7
18	20	5.952937392826073e-7
19	20	6.363568369421381e-7
20	20	5.88282860677458e-7
21	20	4.421974566456632e-7
22	20	2.2487697226958598e-7
23	20	-2.7989569711503536e-8
24	20	-2.8071314655835084e-7
25	20	-4.97604735531692e-7
26	20	-6.429753138922564e-7
27	20	-6.811358589007863e-7
28	20	-5.763973478180086e-7
29	20	-2.930707579046777e-7
30	20	2.0453293357848885e-7
31	20	9.487505466862068e-7
32	20	1.8948182397289568e-6
33	20	2.9208715092729857e-6
34	20	3.9016936491999425e-6
35	20	4.712067953391563e-6
36	20	5.2267777157295175e-6
37	20	5.320606230095496e-6
38	20	4.868336790371225e-6
39	20	3.7447526904383343e-6
40	20	1.8246372241785152e-6
41	20	-1.0172263145264095e-6
0	21	2.861263064138765e-6
1	21	4.520277309619454e-6
2	21	5.163527217302166e-6
3	21	4.977497268046971e-6
4	21	4.148671942714043e-6
5	21	2.863535722163464e-6
6	21	1.3085730872553071e-6
7	21	-3.2973148115027953e-7
8	21	-1.8648935021932015e-6
9	21	-3.11042849501336e-6
10	21	-3.885757640760021e-6
11	21	-4.14613234679848e-6
12	21	-3.982634246710126e-6
13	21	-3.4922506360856487e-6
14	21	-2.77196881051578e-6
15	21	-1.9187760655912464e-6
16	21	-1.029659696902778e-6
17	21	-2.016070000411036e-7
18	21	4.683947294030518e-7
19	21	8.833581958389617e-7
20	21	9.462961036758944e-7
21	21	5.992191086436214e-7
22	21	-5.987032824609267e-8
23	21	-8.93971794660993e-7
24	21	-1.7660848782688069e-6
25	21	-2.539209166737294e-6
26	21	-3.076344247734186e-6
27	21	-3.2404897089272293e-6
28	21	-2.8946451379841506e-6
29	21	-1.901810122572704e-6
30	21	-1.249842503606252e-7
31	21	2.547508914326e-6
32	21	5.644894344019476e-6
33	21	8.113945548110297e-6
34	21	8.876112059330878e-6
35	21	6.852843410413256e-6
36	21	9.655891340898074e-7
37	21	-9.864201236907237e-6
38	21	-2.6715078169845465e-5
39	21	-5.0665592131993025e-5
40	21	-8.279429359061713e-5
41	21	-1.2417973301298566e-4
0	22	9.989026287661604e-7
1	22	1.524571844394951e-6
2	22	1.6563325632452535e-6
3	22	1.4735097016759974e-6
4	22	1.055428176046048e-6
5	22	4.814129027143188e-7
6	22	-1.69211201960273e-7
7	22	-8.171192216188508e-7
8	22	-1.3829862399025018e-6
9	22	-1.7874873404523311e-6
10	22	-1.954041961453382e-6
11	22	-1.8691896956012835e-6
12	22	-1.5825902901022498e-6
13	22	-1.1466478467064542e-6
14	22	-6.137664671640498e-7
15	22	-3.6350253225207316e-8
16	22	5.331966933599179e-7
17	22	1.042470270841156e-6
18	22	1.4390663774683597e-6
19	22	1.6705809114913537e-6
20	22	1.6846097711599722e-6
21	22	1.4513050948484494e-6
22	22	1.0310439814286134e-6
23	22	5.067597698966473e-7
24	22	-3.8614200751238446e-8
25	22	-5.221445915188432e-7
26	22	-8.608980634099632e-7
27	22	-9.719412774283855e-7
28	22	-7.723408945779269e-7
29	22	-1.7916357586236294e-7
30	22	8.905240177145031e-7
31	22	2.5027489287228683e-6
32	22	4.334693381935017e-6
33	22	5.674694784325375e-6
34	22	5.794184246442289e-6
35	22	3.964592878834102e-6
36	22	-5.426482079507396e-7
37	22	-8.456107903363878e-6
38	22	-2.0504355096856808e-5
39	22	-3.741595867788163e-5
40	22	-5.991948753588963e-5
41	22	-8.874351056033195e-5
0	23	2.0669909294233753e-6
1	23	3.2631787530836956e-6
2	23	3.7268813890832354e-6
3	23	3.5964167555243527e-6
4	23	3.0101027705093487e-6
5	23	2.106257352140595e-6
6	23	1.0231984185203853e-6
7	23	-1.0075611224893073e-7
8	23	-1.1272883220650426e-6
9	23	-1.9180802928256153e-6
10	23	-2.339405013661994e-6
11	23	-2.363126340080513e-6
12	23	-2.066698993962363e-6
13	23	-1.53216860442249e-6
14	23	-8.415808005758119e-7
15	23	-7.698121153723115e-8
16	23	6.79584533578318e-7
17	23	1.3460708056559186e-6
18	23	1.8404319755806464e-6
19	23	2.0806224142375832e-6
20	23	1.9845964925118065e-6
21	23	1.5067960296054448e-6
22	23	7.476126379887318e-7
23	23	-1.5607462155103639e-7
24	23	-1.067386688226572e-6
25	23	-1.8494445012505896e-6
26	23	-2.3653689998357887e-6
27	23	-2.478281123194895e-6
28	23	-2.0513018105406333e-6
29	23	-9.47552001085688e-7
30	23	9.698473659572129e-7
31	23	3.8074990285793183e-6
32	23	6.975650300462912e-6
33	23	9.188193070981333e-6
34	23	9.12874290671178e-6
35	23	5.480915374231654e-6
36	23	-3.071673959881832e-6
37	23	-1.7845409529051414e-5
38	23	-4.0156675766699854e-5
39	23	-7.132185710624967e-5
40	23	-1.1265733798112344e-4
41	23	-1.654795028247445e-4
0	24	1.328515780918499e-6
1	24	1.9662840592325898e-6
2	24	2.034983748092071e-6
3	24	1.656293760646762e-6
4	24	9.518930100464982e-7
5	24	4.3460409441075514e-8
6	24	-9.47325128019689e-7
7	24	-1.8987846891859667e-6
8	24	-2.6892393609079622e-6
9	24	-3.1970102300358334e-6
10	24	-3.3049557807457445e-6
11	24	-3.000294635710801e-6
12	24	-2.3746055561011323e-6
13	24	-1.5240047004127956e-6
14	24	-5.446082271418379e-7
15	24	4.674677052156398e-7
16	24	1.4161069381635922e-6
17	24	2.205193313205954e-6
18	24	2.738610671846653e-6
19	24	2.9202428555896287e-6
20	24	2.6539737059388163e-6
21	24	1.8908837514528255e-6
22	24	7.708402689090074e-7
23	24	-5.190927778606001e-7
24	24	-1.7918514250239651e-6
25	24	-2.8603717087490618e-6
26	24	-3.53758966520384e-6
27	24	-3.636441330556303e-6
28	24	-2.969862740974365e-6
29	24	-1.3507899326260469e-6
30	24	1.4078410583207216e-6
31	24	5.452883132628741e-6
32	24	1.000633474046914e-5
33	24	1.3365339881421466e-5
34	24	1.3786831491995872e-5
35	24	9.527742508702716e-6
36	24	-1.1549941319479107e-6
37	24	-2.0004445493445665e-5
38	24	-4.876367863928024e-5
39	24	-8.91757606329418e-5
40	24	-1.4298375853791866e-4
41	24	-2.11930739417703e-4
0	25	2.5499609686018373e-6
1	25	4.124739006640274e-6
2	25	4.870617181519301e-6
3	25	4.933878560642975e-6
4	25	4.460806211415288e-6
5	25	3.597683201240249e-6
6	25	2.490792597521911e-6
7	25	1.2864174676642812e-6
8	25	1.308408790713821e-7
9	25	-8.296541008527729e-7
10	25	-1.4534328889128171e-6
11	25	-1.705776038712836e-6
12	25	-1.6588792406563156e-6
13	25	-1.389586669355408e-6
14	25	-9.747424994222693e-7
15	25	-4.91190905469067e-7
16	25	-1.577606210794762e-8
17	25	3.746578560489208e-7
18	25	6.03266674389389e-7
19	25	5.932062183012969e-7
20	25	2.676323131724784e-7
21	25	-4.121530255017856e-7
22	25	-1.332263021796514e-6
23	25	-2.3406647096793053e-6
24	25	-3.285325123117726e-6
25	25	-4.014211296079368e-6
26	25	-4.375290262531849e-6
27	25	-4.216529056442701e-6
28	25	-3.3858947117795935e-6
29	25	-1.7313542625100417e-6
30	25	8.991252573983515e-7
31	25	4.6216003332992264e-6
32	25	8.724668394934743e-6
33	25	1.1669467816435654e-5
34	25	1.1881160491253796e-5
35	25	7.784908312841244e-6
36	25	-2.194126825350183e-6
37	25	-1.9630783029868556e-5
38	25	-4.609989840726191e-5
39	25	-8.317631106407827e-5
40	25	-1.3243485910686482e-4
41	25	-1.9545038064217209e-4
0	26	2.049450407459776e-6
1	26	3.22163639774225e-6
2	26	3.656956600034648e-6
3	26	3.495809643524267e-6
4	26	2.878594157398369e-6
5	26	1.945708770844211e-6
6	26	8.375521130490538e-7
7	26	-3.054771867998413e-7
8	26	-1.342980499515206e-6
9	26	-2.13455919590979e-6
10	26	-2.544502766475264e-6
11	26	-2.5449274543190246e-6
12	26	-2.2157762551641295e-6
13	26	-1.641680284412616e-6
14	26	-9.072706574665164e-7
15	26	-9.717848972784755e-8
16	26	7.039651034013596e-7
17	26	1.411529006519082e-6
18	26	1.940882104223293e-6
19	26	2.2073932811119806e-6
20	26	2.1264314217830985e-6
21	26	1.6506319465818995e-6
22	26	8.816964188427149e-7
23	26	-4.14070623528538e-8
24	26	-9.797103979231978e-7
25	26	-1.794245488786737e-6
26	26	-2.346044235861855e-6
27	26	-2.496138540066954e-6
28	26	-2.1055603023204364e-6
29	26	-1.0353414235406942e-6
30	26	8.53486195353866e-7
31	26	3.672203561511344e-6
32	26	6.895288567609265e-6
33	26	9.360415991854777e-6
34	26	9.877573520521238e-6
35	26	7.256748839882238e-6
36	26	3.079296362113266e-7
37	26	-1.2158896404218014e-5
38	26	-3.1333741595132335e-5
39	26	-5.840661825025769e-5
40	26	-9.456753868332152e-5
41	26	-1.4100651520804956e-4
0	27	9.715952307743103e-7
1	27	1.5625784805543044e-6
2	27	1.8304760852577124e-6
3	27	1.832814380802287e-6
4	27	1.627119703105774e-6
5	27	1.270918388085907e-6
6	27	8.217367716604415e-7
7	27	3.3710118974710905e-7
8	27	-1.2546202173633936e-7
9	27	-5.084265268721693e-7
10	27	-7.560911526930351e-7
11	27	-8.547334740909471e-7
12	27	-8.32609813817261e-7
13	27	-7.19801657573714e-7
14	27	-5.463904910620783e-7
15	27	-3.424577999841004e-7
16	27	-1.3808507004153288e-7
17	27	3.664621306386623e-8
18	27	1.5165456363034373e-7
19	27	1.7685849595614498e-7
20	27	8.217652433951374e-8
21	27	-1.484726461086836e-7
22	27	-4.751695470271067e-7
23	27	-8.439945192418039e-7
24	27	-1.2010279035787985e-6
25	27	-1.4923500408641675e-6
26	27	-1.6640412719239048e-6
27	27	-1.662181937584078e-6
28	27	-1.4328523786707365e-6
29	27	-9.221329360098932e-7
30	27	-7.610395042761928e-8
31	27	1.1454100336691325e-6
32	27	2.4664677895122203e-6
33	27	3.295011407972289e-6
34	27	3.025238776339088e-6
35	27	1.0513477819023552e-6
36	27	-3.2324636880482033e-6
37	27	-1.043199774622285e-5
38	27	-2.115305650533177e-5
39	27	-3.6001442078085235e-5
40	27	-5.558295657719347e-5
41	27	-8.05034021153672e-5
0	28	1.3403959424739609e-06
1	28	2.09564429657848e-6
2	28	2.3621158444948147e-6
3	28	2.236181368404262e-6
4	28	1.8142116504880456e-6
5	28	1.1925774729274677e-6
6	28	4.676496179037892e-7
7	28	-2.642011324017177e-7
8	28	-9.066039958077808e-7
9	28	-1.3631881901331397e-6
10	28	-1.5410305220762011e-6
11	28	-1.4265023425683069e-6
12	28	-1.0852695467736889e-6
13	28	-5.864456187362697e-7
14	28	8.559575000165992e-10
15	28	6.075216978912478e-7
16	28	1.164438118393492e-6
17	28	1.602491734962831e-6
18	28	1.8525690635553364e-6
19	28	1.8455566201270788e-6
20	28	1.5123409206341311e-6
21	28	8.204374036299355e-7
22	28	-1.1612280194255206e-7
23	28	-1.1466796445430036e-6
24	28	-2.1205730726311097e-6
25	28	-2.8871430346665064e-6
26	28	-3.2957294791089415e-6
27	28	-3.195672354418007e-6
28	28	-2.4363116090534448e-6
29	28	-8.669871914748867e-7
30	28	1.6629609498579674e-6
31	28	5.270397955808232e-6
32	28	9.294906021662837e-6
33	28	1.2298784397132467e-5
34	28	1.2810537421250738e-5
35	28	9.358669433051052e-6
36	28	4.716847715670481e-7
37	28	-1.532191222416785e-5
38	28	-3.949361721512005e-5
39	28	-7.351492586225599e-5
40	28	-1.1885733382654256e-4
41	28	-1.769923367689451e-4
0	29	1.2775402115393812e-6
1	29	1.8594075084029563e-6
2	29	1.8652229907675083e-6
3	29	1.4146077588098249e-6
4	29	6.27182912706673e-7
5	29	-3.7743044736520227e-7
6	29	-1.479611221228993e-6
7	29	-2.559738308707937e-6
8	29	-3.498190609625268e-6
9	29	-4.175347023804205e-6
10	29	-4.475942734353443e-6
11	29	-4.384907439947839e-6
12	29	-3.987365354828297e-6
13	29	-3.3727969765212626e-6
14	29	-2.6306828025531046e-6
15	29	-1.85050333045029e-6
16	29	-1.1217390577392e-6
17	29	-5.338704819462531e-7
18	29	-1.7637810059787996e-7
19	29	-1.38742411220485e-7
20	29	-5.1044391134049e-7
21	29	-1.3352535948674703e-6
22	29	-2.474104441243659e-6
23	29	-3.7422199262944185e-6
24	29	-4.954823525845179e-6
25	29	-5.927138715721337e-6
26	29	-6.474388971748218e-6
27	29	-6.411797769751269e-6
28	29	-5.554588585555855e-6
29	29	-3.717984894987369e-6
30	29	-7.172101738712149e-7
31	29	3.5902712997886376e-6
32	29	8.375456797880922e-6
33	29	1.1837805142187014e-5
34	29	1.2134534352309656e-5
35	29	7.422862447851643e-6
36	29	-4.139992551584083e-6
37	29	-2.439681262639489e-5
38	29	-5.5190379756977944e-5
39	29	-9.83634759237306e-5
40	29	-1.5575888310704873e-4
41	29	-2.292193832873315e-4
0	30	3.7551332649207723e-07
1	30	4.826956945111967e-7
2	30	3.70310994338748e-7
3	30	8.712311625608334e-8
4	30	-3.1810404945541996e-7
5	30	-7.966066125144136e-7
6	30	-1.2996206826395104e-6
7	30	-1.7783823695493632e-6
8	30	-2.184127782962591e-6
9	30	-2.46809303259783e-6
10	30	-2.5832768318342506e-6
11	30	-2.5232177782430685e-6
12	30	-2.3219943535875462e-6
13	30	-2.015447643291492e-6
14	30	-1.6394187327787169e-6
15	30	-1.2297487074730222e-6
16	30	-8.222786527982157e-7
17	30	-4.528496541780898e-7
18	30	-1.573027970364472e-7
19	30	2.8520833202904976e-8
20	30	6.878015111616366e-8
21	30	-5.8308937836524034e-8
22	30	-3.183025646592232e-7
23	30	-6.626998694720456e-7
24	30	-1.0429999923951027e-6
25	30	-1.410702073548508e-6
26	30	-1.717305253052376e-6
27	30	-1.9143086710268224e-6
28	30	-1.9532114675919816e-6
29	30	-1.7855127828679194e-6
30	30	-1.3627117569747862e-6
31	30	-6.462661237015816e-7
32	30	1.733187287781422e-7
33	30	6.764897579062553e-7
34	30	4.337353274557673e-7
35	30	-9.844561988003485e-7
36	30	-4.007596457089104e-6
37	30	-9.065197083637423e-6
38	30	-1.6586769714672445e-5
39	30	-2.7001825986421083e-5
40	30	-4.073987753511028e-5
41	30	-5.823043599696755e-5
0	31	2.266412040320881e-6
1	31	3.662470197663733e-6
2	31	4.315131768187386e-6
3	31	4.351354048050622e-6
4	31	3.898094333412239e-6
5	31	3.0823099204310603e-6
6	31	2.0309581052659337e-6
7	31	8.709961840756201e-7
8	31	-2.706185469810502e-7
9	31	-1.266928791745271e-6
10	31	-1.9946541520431778e-6
11	31	-2.41508288335473e-6
12	31	-2.574071894813703e-6
13	31	-2.521154993538795e-6
14	31	-2.305865986648746e-6
15	31	-1.9777386812622924e-6
16	31	-1.5863068844981182e-6
17	31	-1.181104403474969e-6
18	31	-8.116650453115651e-7
19	31	-5.275226171266159e-7
20	31	-3.782109260388553e-7
21	31	-3.973173849817681e-7
22	31	-5.54643830147952e-7
23	31	-8.04045703544772e-7
24	31	-1.0993784471796022e-6
25	31	-1.394497503059802e-6
26	31	-1.643258313192753e-6
27	31	-1.7995163195858117e-6
28	31	-1.8171269642463512e-6
29	31	-1.6499456891817367e-6
30	31	-1.2518279363993434e-6
31	31	-5.82778251348197e-7
32	31	2.557694413643894e-7
33	31	1.0209518379728183e-6
34	31	1.463756531269825e-6
35	31	1.3351711140481502e-6
36	31	3.861831791005396e-7
37	31	-1.6322196807802707e-6
38	31	-4.969049872801574e-6
39	31	-9.873319804170566e-6
40	31	-1.6594041882094514e-5
41	31	-2.5380228513780748e-5
0	32	3.482367629038863e-6
1	32	5.474624345087124e-6
2	32	6.2127245442406225e-6
3	32	5.9326226225952065e-6
4	32	4.870272976246748e-6
5	32	3.261630001290968e-6
6	32	1.342648093823792e-6
7	32	-6.50718350058949e-7
8	32	-2.4825149342614326e-6
9	32	-3.9167872626878315e-6
10	32	-4.72533373897613e-6
11	32	-4.858267160642433e-6
12	32	-4.4440147190809355e-6
13	32	-3.618756405419652e-6
14	32	-2.5186722107866483e-6
15	32	-1.2799421263099365e-6
16	32	-3.874614311756427e-8
17	32	1.0687357476624511e-6
18	32	1.9063235549020803e-6
19	32	2.3378372874732654e-6
20	32	2.227096954248026e-6
21	32	1.49721254687264e-6
22	32	3.0845398809093333e-7
23	32	-1.1196188165789482e-6
24	32	-2.5674459616188376e-6
25	32	-3.815467541510581e-6
26	32	-4.644123650736039e-6
27	32	-4.833854383777e-6
28	32	-4.1650998351153495e-6
29	32	-2.4183000992328983e-6
30	32	6.261047293884811e-7
31	32	5.145955126212062e-6
32	32	1.0359544675438262e-5
33	32	1.4525620070004702e-5
34	32	1.5861208572793994e-5
35	32	1.258333744668896e-5
36	32	2.9090339545721828e-6
37	32	-1.4944674640673576e-5
38	32	-4.27607610761657e-5
39	32	-8.23221980890215e-5
40	32	-1.3541195841635764e-4
41	32	-2.03813014795293e-4
0	33	7.950137709177657e-7
1	33	1.1495336457548194e-6
2	33	1.138791511409235e-6
3	33	8.380192547791437e-7
4	33	3.22448762762591e-7
5	33	-3.3268807774230056e-7
6	33	-1.052159379837455e-6
7	33	-1.7607332566247822e-6
8	33	-2.383177821206187e-6
9	33	-2.8442611866835853e-6
10	33	-3.0713404220853627e-6
11	33	-3.0513185827494236e-6
12	33	-2.830644710323093e-6
13	33	-2.4583568023802075e-6
14	33	-1.983492856494627e-6
15	33	-1.4550908702401876e-6
16	33	-9.221888411907168e-7
17	33	-4.338247669200585e-7
18	33	-3.903664500206233e-8
19	33	2.1313752698943746e-7
20	33	2.736597514805956e-7
21	33	1.1329383713981989e-7
22	33	-2.1798918239551497e-7
23	33	-6.504164672457889e-7
24	33	-1.1142151775313789e-6
25	33	-1.5396124733726457e-6
26	33	-1.856835514889988e-6
27	33	-1.99611146220378e-6
28	33	-1.8876674754344117e-6
29	33	-1.4617307147022258e-6
30	33	-6.485283401276374e-7
31	33	6.07053130189598e-7
32	33	2.0229619446235627e-6
33	33	2.9799811180221492e-6
34	33	2.8442343072538984e-6
35	33	9.818451691873536e-7
36	33	-3.2410626393089844e-6
37	33	-1.045836546136659e-5
38	33	-2.1303939640116972e-5
39	33	-3.6411661518691544e-5
40	33	-5.641540744022151e-5
41	33	-8.194905374783912e-5
0	34	-9.41915489833174e-7
1	34	-1.6183567819578004e-6
2	34	-2.057804221719674e-6
3	34	-2.2887381544645844e-6
4	34	-2.3396389255383543e-6
5	34	-2.2389868802867295e-6
6	34	-2.0152623640555296e-6
7	34	-1.696945722190547e-6
8	34	-1.31251730003758e-6
9	34	-8.904574429424111e-7
10	34	-4.589171908305163e-7
11	34	-3.8473558960008384e-8
12	34	3.5787046207835065e-7
13	34	7.17441187114129e-7
14	34	1.0275649309768928e-6
15	34	1.2755680084961948e-6
16	34	1.448776734501611e-6
17	34	1.5345174238226904e-6
18	34	1.5201163912890192e-6
19	34	1.3928999517301415e-6
20	34	1.140194419975624e-6
21	34	7.603852418619551e-7
22	34	2.960943872532477e-7
23	34	-1.989970429794605e-7
24	34	-6.712079479651256e-7
25	34	-1.0668572268327244e-6
26	34	-1.3322637787111956e-6
27	34	-1.4137465027295404e-6
28	34	-1.2576242980166796e-6
29	34	-8.102160637016082e-7
30	34	-1.7840698913266034e-8
31	34	1.1589598001176068e-6
32	34	2.4325122038196495e-6
33	34	3.1880120492808454e-6
34	34	2.7964317764874565e-6
35	34	6.287438254257187e-7
36	34	-3.9440793639181615e-6
37	34	-1.1551065351557922e-5
38	34	-2.28212416975073e-5
39	34	-3.838363596178001e-5
40	34	-5.8867275704389905e-5
41	34	-8.4901188485351085e-05
0	35	-4.363869292299278e-7
1	35	-8.272601437796653e-7
2	35	-1.1657020490773102e-6
3	35	-1.4447950505509555e-6
4	35	-1.6576215536287008e-6
5	35	-1.7972639637386354e-6
6	35	-1.8568046863088771e-6
7	35	-1.8293261267674912e-6
8	35	-1.7079106905425958e-6
9	35	-1.485640783062277e-6
10	35	-1.1564394157035517e-6
11	35	-7.335635366684757e-7
12	35	-2.4960403098415304e-7
13	35	2.620076103733949e-7
14	35	7.67839896428152e-7
15	35	1.2344613362040872e-6
16	35	1.6284404387251965e-6
17	35	1.9163457130154493e-6
18	35	2.0647456680988208e-6
19	35	2.0402088129993004e-6
20	35	1.8093036567408655e-6
21	35	1.3585557429088051e-6
22	35	7.543187533336558e-7
23	35	8.290340440726267e-8
24	35	-5.693795874785227e-7
25	35	-1.1162195059318628e-6
26	35	-1.4713056345609178e-6
27	35	-1.5483272569738097e-6
28	35	-1.2609736567787403e-6
29	35	-5.229341175838173e-7
30	35	7.521020770027776e-7
31	35	2.629869571826883e-6
32	35	4.702853366176141e-6
33	35	6.090288813780021e-6
34	35	5.890835196821916e-6
35	35	3.203151797485222e-6
36	35	-2.8741021020465524e-6
37	35	-1.3242267219589976e-5
38	35	-2.8802684272961755e-5
39	35	-5.045669397997803e-5
40	35	-7.910563705845638e-5
41	35	-1.1565085422621229e-4
0	36	5.349457843116427e-6
1	36	8.572928722877562e-6
2	36	9.99909329186606e-6
3	36	9.95663220266472e-6
4	36	8.7742261078563e-6
5	36	6.780555660023479e-6
6	36	4.304301511748898e-6
7	36	1.6741443156153848e-6
8	36	-7.812352757943718e-7
9	36	-2.733156609897664e-6
10	36	-3.8636064917750916e-6
11	36	-4.099923252764642e-6
12	36	-3.6147967504616113e-6
13	36	-2.5915843001246452e-6
14	36	-1.2136432170123824e-6
15	36	3.356691836165044e-7
16	36	1.872995586503375e-6
17	36	3.2149786763895613e-6
18	36	4.178261138016432e-6
19	36	4.579485656125317e-6
20	36	4.235294915457593e-6
21	36	3.045891791114977e-6
22	36	1.2457199196406345e-6
23	36	-8.472168720617562e-7
24	36	-2.9149147570886148e-6
25	36	-4.639369908536335e-6
26	36	-5.702578499501328e-6
27	36	-5.78653670307996e-6
28	36	-4.573240692368649e-6
29	36	-1.744686640463791e-6
30	36	3.0171292795382305e-6
31	36	9.969464003928749e-6
32	36	1.797239598491639e-5
33	36	2.4488825190627567e-5
34	36	2.6920904698576247e-5
35	36	2.2670787586276105e-5
36	36	9.140626931241366e-6
37	36	-1.6267424189014347e-5
38	36	-5.615121269697676e-5
39	36	-1.1310858551513268e-4
40	36	-1.897373895659668e-4
41	36	-2.886354717719658e-4
0	37	6.684386157989124e-6
1	37	1.0921607614738256e-5
2	37	1.3068234241719916e-5
3	37	1.3480835910406718e-5
4	37	1.2515982492271094e-5
5	37	1.0530243858785604e-5
6	37	7.880189881422745e-6
7	37	4.922390431655041e-6
8	37	2.0134153809550097e-6
9	37	-4.901653992047861e-7
10	37	-2.242271558463468e-6
11	37	-3.1380817320274408e-6
12	37	-3.3140335406703873e-6
13	37	-2.9170541262775657e-6
14	37	-2.094070630734323e-6
15	37	-9.92010195925938e-7
16	37	2.422000362622813e-7
17	37	1.4616329239450328e-6
18	37	2.519361325237018e-6
19	37	3.2684580982529418e-06
20	37	3.561996101107484e-6
21	37	3.304812403080147e-6
22	37	2.6088009181094892e-6
23	37	1.6376197712988864e-6
24	37	5.549270877517036e-7
25	37	-4.756190074287019e-7
26	37	-1.290360389138956e-6
27	37	-1.7256389322757262e-6
28	37	-1.6177965117356135e-6
29	37	-8.031750024152815e-7
30	37	8.818837207886457e-7
31	37	3.5756330178190554e-6
32	37	6.8320166499283775e-6
33	37	9.620668779678436e-6
34	37	1.0885818804470622e-5
35	37	9.571696121706414e-6
36	37	4.622530128787165e-6
37	37	-5.017449776885722e-6
38	37	-2.0404014197910723e-5
39	37	-4.259293373688672e-5
40	37	-7.26399789964121e-5
41	37	-1.1160092057908571e-4
0	38	-7.498302516039144e-7
1	38	-1.384502860926579e-6
2	38	-1.905582416932829e-6
3	38	-2.3146335085874896e-6
4	38	-2.6132207248553945e-6
5	38	-2.802908654701383e-6
6	38	-2.8852618870902764e-6
7	38	-2.8618450109868953e-6
8	38	-2.7342226153560977e-6
9	38	-2.503959289162688e-6
10	38	-2.1733172133645283e-6
11	38	-1.7606031847589416e-6
12	38	-1.3001686159826931e-6
13	38	-8.27062511665583e-7
14	38	-3.763338764374107e-7
15	38	1.6968285072027058e-8
16	38	3.1779496823292994e-7
17	38	4.910971684155058e-7
18	38	5.018258809899475e-7
19	38	3.1493210132646706e-7
20	38	-1.0463317520473993e-7
21	38	-7.665688252962148e-7
22	38	-1.5791732138915307e-6
23	38	-2.4253945779970016e-6
24	38	-3.1881811546188963e-6
25	38	-3.750481180763584e-6
26	38	-3.9952428934373425e-6
27	38	-3.8054145296465014e-6
28	38	-3.063944326397364e-6
29	38	-1.6537805206962217e-6
30	38	5.421286504505812e-7
31	38	3.6133300457053407e-6
32	38	7.0167577241085065e-6
33	38	9.57673294507865e-6
34	38	1.0090072063702765e-5
35	38	7.3535914350679885e-6
36	38	1.6410741426160525e-7
37	38	-1.2681563643629306e-5
38	38	-3.238660538351772e-5
39	38	-6.015420145031641e-5
40	38	-9.718753548893878e-5
41	38	-1.4468979114429654e-4
0	39	1.6234125015833898e-6
1	39	2.6249683366935673e-6
2	39	3.1005862820048383e-6
3	39	3.146185114191498e-6
4	39	2.8576836099278512e-6
5	39	2.331000545888197e-6
6	39	1.6620546987468678e-6
7	39	9.467648451781564e-7
8	39	2.810497618563569e-7
9	39	-2.3917177454421996e-7
10	39	-5.211619462579106e-7
11	39	-5.453449904178848e-7
12	39	-3.653071990561213e-7
13	39	-3.781582311325212e-8
14	39	3.8036188647009107e-7
15	39	8.324586787532755e-7
16	39	1.2617073027956794e-6
17	39	1.6113405076566617e-6
18	39	1.8245910423956e-6
19	39	1.8446916560718651e-6
20	39	1.6148750977448149e-6
21	39	1.1057930858791438e-6
22	39	3.977732165607484e-7
23	39	-4.014379447191508e-7
24	39	-1.1840938324693224e-6
25	39	-1.8424478811985745e-6
26	39	-2.268753525415684e-6
27	39	-2.355264199629421e-6
28	39	-1.9942333383485692e-6
29	39	-1.0779143760819135e-6
30	39	5.014392526617639e-7
31	39	2.8304404414801352e-6
32	39	5.509627630419405e-6
33	39	7.653464805974264e-6
34	39	8.355282282746088e-6
35	39	6.708410375335791e-6
36	39	1.8061793983447568e-6
37	39	-7.2580803336259266e-6
38	39	-2.139103850597492e-5
39	39	-4.1499364804101075e-5
40	39	-6.848972891340323e-5
41	39	-1.0326880051928064e-4
0	40	-7.683787585158501e-7
1	40	-1.410361817580084e-6
2	40	-1.9296426752135663e-6
3	40	-2.3299148294371323e-6
4	40	-2.6148717782716236e-6
5	40	-2.7882070197378936e-6
6	40	-2.853614051856787e-6
7	40	-2.8147863726491498e-6
8	40	-2.6754174801358206e-6
9	40	-2.439200872337652e-6
10	40	-2.110397788669363e-6
11	40	-1.7063275206045153e-6
12	40	-1.257367411675567e-6
13	40	-7.944625468088267e-7
14	40	-3.485580109306078e-7
15	40	4.940111103278524e-8
16	40	3.6846973415503705e-7
17	40	5.777027735098362e-7
18	40	6.461551441708717e-7
19	40	5.428817612118354e-7
20	40	2.3693753970640795e-7
21	40	-2.821967855673139e-7
22	40	-9.433372010136552e-7
23	40	-1.6548738733325384e-6
24	40	-2.325196969223885e-6
25	40	-2.8626966553876183e-6
26	40	-3.1757630985236687e-6
27	40	-3.172786465331927e-6
28	40	-2.7621569225123586e-6
29	40	-1.852264636764867e-6
30	40	-3.514997747893552e-7
31	40	1.809267609330158e-6
32	40	4.182130051676154e-6
33	40	5.80214267849756e-6
34	40	5.681880728659209e-6
35	40	2.8339194410259236e-6
36	40	-3.729165945537391e-6
37	40	-1.4994800192165923e-5
38	40	-3.195040805999484e-5
39	40	-5.558341431015906e-5
40	40	-8.68812437037938e-5
41	40	-1.2683132100203492e-4
0	41	6.296078933180238e-6
1	41	1.0201929378024964e-5
2	41	1.2073100489835784e-5
3	41	1.226514142391444e-5
4	41	1.113360133556271e-5
5	41	9.034029380082175e-6
6	41	6.321974712774526e-6
7	41	3.3529864889415263e-6
8	41	4.826138638848032e-7
9	41	-1.9335940070939258e-6
10	41	-3.5509960286053016e-6
11	41	-4.275836483243813e-6
12	41	-4.265245031587747e-6
13	41	-3.687259394127781e-6
14	41	-2.7099172913545043e-6
15	41	-1.5012564437585934e-6
16	41	-2.2931457183069598e-7
17	41	9.378706039385514e-7
18	41	1.832261363058514e-6
19	41	2.2858199850385495e-6
20	41	2.1305087493879945e-6
21	41	1.2686821155423093e-6
22	41	-1.1573673735881767e-7
23	41	-1.7684324502495686e-6
24	41	-3.435089664064144e-6
25	41	-4.8613930197367754e-6
26	41	-5.793027158201679e-6
27	41	-5.975676720393022e-6
28	41	-5.155026347245045e-6
29	41	-3.076760679691903e-6
30	41	5.134356413321389e-7
31	41	5.816889239943534e-6
32	41	1.181618583642403e-5
33	41	1.6275170247220265e-5
34	41	1.6904698553829777e-5
35	41	1.1415626837750151e-5
36	41	-2.4811888195212715e-6
37	41	-2.707489233648696e-5
38	41	-6.465462763164915e-5
39	41	-1.1750953862351102e-4
40	41	-1.8792876923057536e-4
41	41	-2.782014633713428e-4
0	42	1.6662272570538784e-6
1	42	2.7365047007108793e-6
2	42	3.2974251195121264e-6
3	42	3.4355813019987493e-6
4	42	3.237566036711881e-6
5	42	2.7899721121926547e-6
6	42	2.1793923169822053e-6
7	42	1.4924194396216487e-6
8	42	8.156462686521199e-7
9	42	2.356655926147489e-7
10	42	-1.6351330842177764e-7
11	42	-3.5730184925501546e-7
12	42	-3.805321395487603e-7
13	42	-2.7061979743925586e-7
14	42	-6.498044106274292e-8
15	42	1.9897031144453737e-7
16	42	4.838168419463436e-7
17	42	7.521435323064332e-7
18	42	9.66534764388567e-7
19	42	1.0895749200565047e-6
20	42	1.0838483811739926e-6
21	42	9.268529889833184e-7
22	42	6.557404222408297e-7
23	42	3.225758190813875e-7
24	42	-2.057568236014996e-8
25	42	-3.216489439489143e-7
26	42	-5.285788275500369e-7
27	42	-5.893001950286638e-7
28	42	-4.517479082499279e-7
29	42	-6.38568290789671e-8
30	42	6.264381806190868e-7
31	42	1.6604909358041145e-6
32	42	2.833294818411339e-6
33	42	3.693482777351357e-6
34	42	3.778976438359771e-6
35	42	2.6276974271721454e-6
36	42	-2.2243263047585625e-7
37	42	-5.233492108848713e-6
38	42	-1.286755938221066e-5
39	42	-2.3586712824826144e-5
40	42	-3.785303081095975e-5
41	42	-5.612859171487607e-5
0	43	2.2377744110001847e-6
1	43	3.545009651274693e-6
2	43	4.064842928295775e-6
3	43	3.940411449535624e-6
4	43	3.3148524224664723e-6
5	43	2.3313030545605608e-6
6	43	1.132900553290067e-6
7	43	-1.3721787387274248e-7
8	43	-1.3359150194556666e-6
9	43	-2.3200536759864772e-6
10	43	-2.950993246564176e-6
11	43	-3.1935151774260668e-6
12	43	-3.1158229579477054e-6
13	43	-2.7906166880759047e-6
14	43	-2.2905964677574657e-6
15	43	-1.6884623969391706e-6
16	43	-1.0569145755678314e-6
17	43	-4.686531035902546e-7
18	43	3.6219190467673446e-9
19	43	2.8721039239643025e-7
20	43	3.094122165119326e-7
21	43	2.771089235742513e-8
22	43	-4.796756754591535e-7
23	43	-1.1043459814189065e-6
24	43	-1.7378985200029424e-6
25	43	-2.2719317856923916e-6
26	43	-2.598044272968337e-6
27	43	-2.6078344763118855e-6
28	43	-2.1929008902041987e-6
29	43	-1.2448420091263207e-6
30	43	3.447436724406149e-7
31	43	2.66163443684344e-6
32	43	5.2712744334720105e-6
33	43	7.218773678759132e-6
34	43	7.526618965965614e-6
35	43	5.2172970883521984e-6
36	43	-6.867051608202936e-7
37	43	-1.1162900988291129e-5
38	43	-2.718880360079952e-5
39	43	-4.9741926205084576e-5
40	43	-7.979978200788542e-5
41	43	-1.1833988421594204e-4
0	44	-1.6609444528228245e-6
1	44	-2.76242584475243e-6
2	44	-3.381788814119002e-6
3	44	-3.596377999252721e-6
4	44	-3.4835380384837607e-6
5	44	-3.120613570142313e-6
6	44	-2.5849492325585444e-6
7	44	-1.9538896640626557e-6
8	44	-1.3047795029848149e-6
9	44	-7.149633876552063e-7
10	44	-2.597134388418827e-7
11	44	3.3366126616009485e-8
12	44	1.8433899580824024e-7
13	44	2.1534137338670138e-7
14	44	1.485094640032887e-7
15	44	5.979472309897642e-9
16	44	-1.9011239704158234e-7
17	44	-4.176299393992494e-7
18	44	-6.544369501112174e-7
19	44	-8.783972245255847e-7
20	44	-1.0673745579904634e-6
21	44	-1.2041539440130306e-6
22	44	-1.2912051687367657e-6
23	44	-1.335919216464228e-6
24	44	-1.345687071497989e-6
25	44	-1.3278997181405783e-6
26	44	-1.2899481406945669e-6
27	44	-1.23922332346251e-6
28	44	-1.1831162507469615e-6
29	44	-1.1290179068504904e-6
30	44	-1.0843192760756318e-6
31	44	-1.0576718361130958e-6
32	44	-1.0867184125806769e-6
33	44	-1.238093179023282e-6
34	44	-1.5796908023739642e-6
35	44	-2.17940594956576e-6
36	44	-3.105133287531718e-6
37	44	-4.42476748320488e-6
38	44	-6.206203203518317e-6
39	44	-8.517335115405042e-6
40	44	-1.1426057885798075e-5
41	44	-1.5000266181630376e-5
0	45	2.201263168916986e-6
1	45	3.389012628657789e-6
2	45	3.727323102512753e-6
3	45	3.3802693137720193e-6
4	45	2.5119259857260057e-6
5	45	1.2863678416648495e-6
6	45	-1.3233039512107616e-7
7	45	-1.580094001341542e-6
8	45	-2.892848253706269e-6
9	45	-3.906518428924961e-6
10	45	-4.4626243045408825e-6
11	45	-4.531359177267797e-6
12	45	-4.211589862990067e-6
13	45	-3.607777678425501e-6
14	45	-2.824383940292017e-6
15	45	-1.9658699653074165e-6
16	45	-1.1366970701895592e-6
17	45	-4.413265716562959e-7
18	45	1.578021357452255e-8
19	45	1.3016196878504886e-7
20	45	-2.026426227425708e-7
21	45	-1.0361057787896678e-6
22	45	-2.2197433213914923e-6
23	45	-3.552081973646814e-6
24	45	-4.831648458654303e-6
25	45	-5.856969499512776e-6
26	45	-6.426571819320922e-6
27	45	-6.338982141177503e-6
28	45	-5.392727188181258e-6
29	45	-3.386333683430933e-6
30	45	-1.1832835002525177e-7
31	45	4.5680664978510854e-6
32	45	9.801629951036852e-6
33	45	1.3683142505394134e-5
34	45	1.4268689065699182e-5
35	45	9.614354536728088e-6
36	45	-2.2237761767428265e-6
37	45	-2.318961816993745e-5
38	45	-5.522708653807954e-5
39	45	-1.0028009637639308e-4
40	45	-1.6029256278010112e-4
41	45	-2.3720840084442827e-4
0	46	-2.267827760882296e-7
1	46	-4.80289996699477e-7
2	46	-7.45779153478395e-7
3	46	-1.0085077380696552e-6
4	46	-1.2537332421178865e-6
5	46	-1.4667131572677673e-6
6	46	-1.632704975163959e-6
7	46	-1.7369661874511049e-6
8	46	-1.7647542857738608e-6
9	46	-1.7013267617768936e-6
10	46	-1.532786083536159e-6
11	46	-1.264669177047604e-6
12	46	-9.219474262271692e-7
13	46	-5.304371914220848e-7
14	46	-1.1595483297959388e-7
15	46	2.956832887530678e-7
16	46	6.786608134286586e-7
17	46	1.0071613806999456e-6
18	46	1.2553686302196869e-6
19	46	1.3974662016406397e-6
20	46	1.4076377346155767e-6
21	46	1.272151810060498e-6
22	46	1.025616773944408e-6
23	46	7.147259134995602e-7
24	46	3.861725159581956e-7
25	46	8.664986855256788e-8
26	46	-1.3714874148507562e-7
27	46	-2.3853002692248293e-7
28	46	-1.7080070052741212e-7
29	46	1.127325249323927e-7
30	46	6.58762936689179e-7
31	46	1.506404388959773e-6
32	46	2.520443776606434e-6
33	46	3.391341035136792e-6
34	46	3.801976667043092e-6
35	46	3.435231174817621e-6
36	46	1.9739850609525344e-6
37	46	-8.988811720598935e-7
38	46	-5.500487021727396e-6
39	46	-1.2147951985557822e-5
40	46	-2.115839556105869e-5
41	46	-3.284893724573824e-5
0	47	2.558165127384566e-6
1	47	4.177999979229824e-6
2	47	4.996716495129238e-6
3	47	5.1515266146762625e-6
4	47	4.779642277464369e-6
5	47	4.0182754230870365e-6
6	47	3.004637991137715e-6
7	47	1.875941921209894e-6
8	47	7.693991528970382e-7
9	47	-1.777783742073923e-7
10	47	-8.325332510855909e-7
11	47	-1.1573622719601453e-6
12	47	-1.2103164342940676e-6
13	47	-1.0536012661259732e-6
14	47	-7.494222954945479e-7
15	47	-3.599850504384406e-7
16	47	5.2504941003699586e-8
17	47	4.258421507932084e-7
18	47	6.978210508914376e-7
19	47	8.062361132597345e-7
20	47	6.888818098594287e-7
21	47	3.104010549283557e-7
22	47	-2.571694681897394e-7
23	47	-9.149446338746282e-7
24	47	-1.5640393165060891e-6
25	47	-2.1055683904638756e-6
26	47	-2.440646730127759e-6
27	47	-2.4703892098775403e-6
28	47	-2.095910704092988e-6
29	47	-1.2183260871538535e-6
30	47	2.61249766560091e-7
31	47	2.418282394554282e-6
32	47	4.789586807694078e-6
33	47	6.373327490204825e-6
34	47	6.144249338197026e-6
35	47	3.077097247781222e-6
36	47	-3.853383884932061e-6
37	47	-1.5672449163832286e-5
38	47	-3.340535369280891e-5
39	47	-5.8077352575751634e-5
40	47	-9.07137009165498e-5
41	47	-1.3233965381909165e-4
0	48	9.43198896356296e-7
1	48	1.4157862790835356e-6
2	48	1.4976097966858174e-6
3	48	1.2685170976672878e-6
4	48	8.083558305320875e-7
5	48	1.969736437843185e-7
6	48	-4.857818140718753e-7
7	48	-1.1600628945323695e-6
8	48	-1.7460219490930383e-6
9	48	-2.163811329249751e-6
10	48	-2.3364519585182584e-6
11	48	-2.2529419168713306e-6
12	48	-1.9682564407387836e-6
13	48	-1.5402393385703232e-6
14	48	-1.026734418815633e-6
15	48	-4.855854899244104e-7
16	48	2.536363965366552e-8
17	48	4.482691614689041e-7
18	48	7.252872670716095e-7
19	48	7.985741480120902e-7
20	48	6.102859958406598e-7
21	48	1.3123599224975568e-7
22	48	-5.53134720499687e-7
23	48	-1.3287280100046011e-6
24	48	-2.0814457438619053e-6
[truncated: 82,001 more rows]
