# Supplementary material for: A genetic tradeoff for tolerance to moderate and severe heat stress in US hybrid maize
Source: PLoS Genet. 2023 Jul 6;19(7):e1010799. doi: 10.1371/journal.pgen.1010799 (PMC10325116; doi:10.1371/journal.pgen.1010799)
Supplement: S5 Table — Data underlying Fig 2C. Hybrids were assigned to the first year in which they appeared in the dataset. Columns include bootstrap, temperature (°C), year, and Pearson’s correlation coefficient. (GZ) [file pgen.1010799.s023.gz]

Archive with 1 entries (1 files):
- ST05.intercept_temperature_correlations.csv
