# Supplementary material for: A genetic tradeoff for tolerance to moderate and severe heat stress in US hybrid maize
Source: PLoS Genet. 2023 Jul 6;19(7):e1010799. doi: 10.1371/journal.pgen.1010799 (PMC10325116; doi:10.1371/journal.pgen.1010799)
Supplement: S6 Table — Data underlying Fig 2D. Cohort means are the weighted average temperature coefficient for all hybrids that first appeared in the dataset in the indicated year. Only temperature bins 30 to >41°C inclusive are included. Columns include year, temperature (°C), cohort mean coefficient, and cluster. (CSV) [file pgen.1010799.s024.csv]

Year	Temperature	Mean_Effect	Cluster
1934	30	0.6367566480905612	1
1934	31	0.05365401369436207	1
1934	32	-0.13196360393351267	1
1934	33	-0.18522567355789052	1
1934	34	-0.1607745570621503	1
1934	35	0.01832677019646567	1
1934	36	0.8395261569323907	2
1934	37	0.722169621646289	3
1934	38	0.6097117079616046	3
1934	39	0.5650074948793802	3
1934	40	0.5426767166621916	3
1934	41	0.5298423659578929	3
1935	30	-0.8241766724908106	1
1935	31	-1.0908985744518114	1
1935	32	-1.1623795215571042	1
1935	33	-1.2305192130576976	1
1935	34	-1.3458517801733532	1
1935	35	-1.6131762208917386	1
1935	36	-1.4632447578230974	2
1935	37	0.22312761451171817	3
1935	38	0.5891030049212279	3
1935	39	0.7212233160451154	3
1935	40	0.7881458228393652	3
1935	41	0.8284140961083241	3
1936	30	-0.4574525110707283	1
1936	31	-0.6872234958598796	1
1936	32	-0.7359035922679081	1
1936	33	-0.7531805436397446	1
1936	34	-0.7589236467366236	1
1936	35	-0.7293225954698338	1
1936	36	-0.038925603159486503	2
1936	37	0.6326006703591317	3
1936	38	0.7088170670624707	3
1936	39	0.7308834625390591	3
1936	40	0.7410315335947173	3
1936	41	0.7468636179854728	3
1937	30	0.3892954030173929	1
1937	31	0.00337576291226217	1
1937	32	-0.11986427404707388	1
1937	33	-0.16578187288447724	1
1937	34	-0.1791446645040572	1
1937	35	-0.15030475945657745	1
1937	36	0.14207002648576048	2
1937	37	0.2711096830389379	3
1937	38	0.27068739836677164	3
1937	39	0.2697489477115076	3
1937	40	0.26967994611246227	3
1937	41	0.27000104487082327	3
1938	30	-0.43672152659030217	1
1938	31	-0.5129658759088501	1
1938	32	-0.5314783397858106	1
1938	33	-0.561480389980993	1
1938	34	-0.6240361499664258	1
1938	35	-0.7838463716991648	1
1938	36	-0.8434356745170125	2
1938	37	-0.00679369021697585	3
1938	38	0.18906274439718612	3
1938	39	0.2606053965647187	3
1938	40	0.29688311546611656	3
1938	41	0.3186638247299873	3
1939	30	-0.3301050753418233	1
1939	31	0.0794641840209102	1
1939	32	0.17222133121303634	1
1939	33	0.19313140110152727	1
1939	34	0.18756645094025784	1
1939	35	0.14228080730061954	1
1939	36	-0.1589369526182898	2
1939	37	-0.26337993473890137	3
1939	38	-0.2524731486549518	3
1939	39	-0.2449127142373293	3
1939	40	-0.2398459492621954	3
1939	41	-0.23613893935821945	3
1940	30	-0.02477203181087584	1
1940	31	-0.3563125985520782	1
1940	32	-0.454769293594477	1
1940	33	-0.500965627481193	1
1940	34	-0.5370191172447514	1
1940	35	-0.5785292492065551	1
1940	36	-0.2666147409772144	2
1940	37	0.3078753833712415	3
1940	38	0.4052774005292823	3
1940	39	0.4391394000088501	3
1940	40	0.4563646256638649	3
1940	41	0.4668937428408992	3
1941	30	-0.9952831664735032	1
1941	31	-1.3605426723454697	1
1941	32	-1.4140240943607083	1
1941	33	-1.424770647568275	1
1941	34	-1.4194447060836783	1
1941	35	-1.344565187505949	1
1941	36	-0.02062970572269331	2
1941	37	1.201472291647512	3
1941	38	1.3306899106405974	3
1941	39	1.365442433052245	3
1941	40	1.3802600007557315	3
1941	41	1.38815963241654	3
1942	30	-0.42178190295510304	1
1942	31	-1.5580378596663835	1
1942	32	-1.850346104473912	1
1942	33	-1.9588089654833216	1
1942	34	-2.0055363053588287	1
1942	35	-1.9504941132991953	1
1942	36	-0.14145570963319062	2
1942	37	1.6722733149159414	3
1942	38	1.886225353356242	3
1942	39	1.950387501714244	3
1942	40	1.98070713721402	3
1942	41	1.9984605041919437	3
1943	30	0.14453584027621175	1
1943	31	-1.1278733554565694	1
1943	32	-1.4773095462264183	1
1943	33	-1.5883341266886193	1
1943	34	-1.5864806410962544	1
1943	35	-1.3610159293343886	1
1943	36	0.745568317141946	2
1943	37	1.9042030600361677	3
1943	38	1.939645170295682	3
1943	39	1.9382212829341323	3
1943	40	1.935821874512433	3
1943	41	1.9343775503706937	3
1944	30	-0.5875551284859408	1
1944	31	-1.2384288738461118	1
1944	32	-1.40569683503356	1
1944	33	-1.4837727148332938	1
1944	34	-1.5500841596158943	1
1944	35	-1.622414630289306	1
1944	36	-0.6295431152615631	2
1944	37	0.9493474467332336	3
1944	38	1.1989816418389634	3
1944	39	1.2823059372380954	3
1944	40	1.3233786247788506	3
1944	41	1.347842218505668	3
1945	30	-0.24392885088497715	1
1945	31	-0.5476978860109136	1
1945	32	-0.6319359583056079	1
1945	33	-0.663282077201475	1
1945	34	-0.6700032507499877	1
1945	35	-0.6216303444864293	1
1945	36	0.09190383800007185	2
1945	37	0.6532995788433212	3
1945	38	0.7036862162796631	3
1945	39	0.7172916744374297	3
1945	40	0.7237494374068482	3
1945	41	0.727736064463032	3
1946	30	0.5021081419690685	1
1946	31	-0.5271956100999976	1
1946	32	-0.8275372243741695	1
1946	33	-0.9271714952152104	1
1946	34	-0.9327008302971568	1
1946	35	-0.7700545199013673	1
1946	36	0.6181848284982487	2
1946	37	1.2566450446506243	3
1946	38	1.2535483415683786	3
1946	39	1.2442150811194346	3
1946	40	1.2390322039013966	3
1946	41	1.23628871391574	3
1947	30	0.14279726032747234	1
1947	31	-0.5594808171978455	1
1947	32	-0.7415650777497719	1
1947	33	-0.7760729600685504	1
1947	34	-0.7165778490026384	1
1947	35	-0.42812854948587015	1
1947	36	1.15812644709215	2
1947	37	1.392941986879528	3
1947	38	1.2738985727844965	3
1947	39	1.219024620241527	3
1947	40	1.1895144890458187	3
1947	41	1.171538013380102	3
1948	30	0.20310477019133308	1
1948	31	-0.431483057556492	1
1948	32	-0.5889931251547732	1
1948	33	-0.6103763441152256	1
1948	34	-0.5412654960404174	1
1948	35	-0.24650826228883616	1
1948	36	1.2103859043839398	2
1948	37	1.2680560892575594	3
1948	38	1.122165241288991	3
1948	39	1.0579437311574336	3
1948	40	1.0235143312215895	3
1948	41	1.0024000407905398	3
1949	30	0.25958091294811886	1
1949	31	-0.3391601778542699	1
1949	32	-0.5088123920922717	1
1949	33	-0.575227733306061	1
1949	34	-0.610524515236565	1
1949	35	-0.6208728647036104	1
1949	36	-0.1289787431670852	2
1949	37	0.4669430978770575	3
1949	38	0.5495673738530128	3
1949	39	0.5766048966273214	3
1949	40	0.590035593226903	3
1949	41	0.5981353019759587	3
1950	30	0.19758742754613873	1
1950	31	-0.12119478129852816	1
1950	32	-0.20289654143691072	1
1950	33	-0.21917972678377431	1
1950	34	-0.1981424142317994	1
1950	35	-0.09461440155173544	1
1950	36	0.43006803927444753	2
1950	37	0.45793700437022206	3
1950	38	0.40703222210698714	3
1950	39	0.3844825299764935	3
1950	40	0.3723377252938867	3
1950	41	0.3648469946298674	3
1951	30	0.7468191996251532	1
1951	31	0.28897228424996585	1
1951	32	0.14856489880954624	1
1951	33	0.12923779845873576	1
1951	34	0.1998339028732786	1
1951	35	0.4793923509167629	1
1951	36	1.3388378152201952	2
1951	37	0.723159254264441	3
1951	38	0.49243175675088696	3
1951	39	0.4036302854082331	3
1951	40	0.358443446173018	3
1951	41	0.33159159978329045	3
1952	30	1.332118953820599	1
1952	31	1.1207328723291199	1
1952	32	1.0325140220076403	1
1952	33	1.0366850952181523	1
1952	34	1.125972879546476	1
1952	35	1.407504503347195	1
1952	36	1.5547105027792256	2
1952	37	0.06066530074043337	3
1952	38	-0.29070167885665676	3
1952	39	-0.4175245332489866	3
1952	40	-0.48091013177085346	3
1952	41	-0.5184239060377157	3
1953	30	-0.07417224184725266	1
1953	31	-0.01981389171437877	1
1953	32	0.00421262745740813	1
1953	33	0.02807467094481754	1
1953	34	0.06968011472140086	1
1953	35	0.18143173253156736	1
1953	36	0.49392311814597034	2
1953	37	0.2545467976115751	3
1953	38	0.16557714471841722	3
1953	39	0.13044694665616932	3
1953	40	0.11205955908223886	3
1953	41	0.10083450602306206	3
1954	30	-0.3311591049950325	1
1954	31	-0.3346313425470609	1
1954	32	-0.30344241929313903	1
1954	33	-0.2773043628160887	1
1954	34	-0.2469854676627034	1
1954	35	-0.17670917242606177	1
1954	36	0.21021698007785483	2
1954	37	0.33026292505516747	3
1954	38	0.31228841498948834	3
1954	39	0.30080881079656163	3
1954	40	0.2933832474805431	3
1954	41	0.2881465546924189	3
1955	30	-0.8663723272729201	1
1955	31	-1.3705774411773373	1
1955	32	-1.427838596459002	1
1955	33	-1.34226441808652	1
1955	34	-1.0818830229510372	1
1955	35	-0.24136043897007964	1
1955	36	3.4107880006956375	2
1955	37	3.130979446830498	3
1955	38	2.6647804005638234	3
1955	39	2.464657856138592	3
1955	40	2.35731437130437	3
1955	41	2.291170381655138	3
1956	30	-0.4114914805030737	1
1956	31	-0.44624336954333177	1
1956	32	-0.4363498403956029	1
1956	33	-0.4285332154551948	1
1956	34	-0.4207727714723039	1
1956	35	-0.3934201293769026	1
1956	36	0.00329780909525539	2
1956	37	0.35656712910890054	3
1956	38	0.3917717588515065	3
1956	39	0.40053057032655265	3
1956	40	0.4039331368916307	3
1956	41	0.4055651338667866	3
1957	30	0.3710072012428717	1
1957	31	0.4627962298160917	1
1957	32	0.48352315882381064	1
1957	33	0.5121883351875759	1
1957	34	0.5715644204799998	1
1957	35	0.7251887614912046	1
1957	36	0.8066301087982087	2
1957	37	0.02966098075691627	3
1957	38	-0.1548059391613448	3
1957	39	-0.22218583832712377	3
1957	40	-0.25625823185243707	3
1957	41	-0.27663725736181544	3
1958	30	0.5752388355226614	1
1958	31	0.7783526403004701	1
1958	32	0.8287904826595499	1
1958	33	0.8868832055665486	1
1958	34	1.000199563994059	1
1958	35	1.291547242063109	1
1958	36	1.5048349509806178	2
1958	37	0.11015042087917348	3
1958	38	-0.22850599930499796	3
1958	39	-0.35282868951789426	3
1958	40	-0.4158350334925694	3
1958	41	-0.4535634853926294	3
1959	30	-1.1292337223765654	1
1959	31	-0.8539848382347862	1
1959	32	-0.726101627853601	1
1959	33	-0.6596495158773954	1
1959	34	-0.6014209621335997	1
1959	35	-0.47625587411019354	1
1959	36	0.3274487688179198	2
1959	37	0.6954885369727044	3
1959	38	0.6865868743523826	3
1959	39	0.6742674564511473	3
1959	40	0.6654875225488325	3
1959	41	0.659155058595254	3
1960	30	-0.44393240808201384	1
1960	31	-0.12917599907448704	1
1960	32	-0.02714892035517235	1
1960	33	-0.0032758579784557	1
1960	34	-0.03159180056671666	1
1960	35	-0.17217690670890487	1
1960	36	-0.6766111101262703	2
1960	37	-0.4339684361147185	3
1960	38	-0.3262116822907485	3
1960	39	-0.28467009999108717	3
1960	40	-0.26380966457225735	3
1960	41	-0.2516330749434547	3
1961	30	1.1095805220820252	1
1961	31	0.9227439115170476	1
1961	32	0.8243572886888195	1
1961	33	0.778637040142748	1
1961	34	0.7495460331782495	1
1961	35	0.6933731448047642	1
1961	36	-0.00291453656886653	2
1961	37	-0.6183441851620789	3
1961	38	-0.6776850602516571	3
1961	39	-0.691291895260409	3
1961	40	-0.6959322622691371	3
1961	41	-0.6977661841950182	3
1962	30	1.0401927207526909	1
1962	31	0.9776684826065202	1
1962	32	0.8980450440905677	1
1962	33	0.8464530066073214	1
1962	34	0.7951176601149942	1
1962	35	0.672119658786114	1
1962	36	-0.27519074938193827	2
1962	37	-0.8282350166855091	3
1962	38	-0.8447102151890946	3
1962	39	-0.8398654873567314	3
1962	40	-0.8342647541023234	3
1962	41	-0.8295140957075696	3
1963	30	0.6002283324165323	1
1963	31	0.992178744195476	1
1963	32	1.0561333156542052	1
1963	33	1.0361472773093536	1
1963	34	0.9378188457707672	1
1963	35	0.5865005520932803	1
1963	36	-1.3181779955186717	2
1963	37	-1.65987782681109	3
1963	38	-1.5271635538689057	3
1963	39	-1.4628804709709753	3
1963	40	-1.427164150247073	3
1963	41	-1.404803175376179	3
1964	30	1.5311901576893991	1
1964	31	1.4945168611000552	1
1964	32	1.391921181720178	1
1964	33	1.3109609115587826	1
1964	34	1.2077185733537332	1
1964	35	0.9313405479591528	1
1964	36	-0.823303264543747	2
1964	37	-1.5263634082271824	3
1964	38	-1.486512975079099	3
1964	39	-1.4535871193614986	3
1964	40	-1.4319940385810437	3
1964	41	-1.4170075057329503	3
1965	30	0.01927210392854176	1
1965	31	-0.09172514964144052	1
1965	32	-0.13652352598227638	1
1965	33	-0.16854051157116828	1
1965	34	-0.20959262111036067	1
1965	35	-0.2992967771553862	1
1965	36	-0.41449498245454736	2
1965	37	-0.07521312779086366	3
1965	38	0.01567868711420141	3
1965	39	0.05057429894315301	3
1965	40	0.06894648280607447	3
1965	41	0.08033565170679907	3
1966	30	-0.3460197575246001	1
1966	31	-1.1146058823732996	1
1966	32	-1.2942370620642665	1
1966	33	-1.3186652081358343	1
1966	34	-1.2372754763670284	1
1966	35	-0.8690662418338083	1
1966	36	1.372879873085996	2
1966	37	1.9750784712564704	3
1966	38	1.8663647889176251	3
1966	39	1.80937747540539	3
1966	40	1.7775464921768471	3
1966	41	1.757776836636218	3
1967	30	-1.3870776125593416	1
1967	31	-1.210247482712581	1
1967	32	-1.1106905898248411	1
1967	33	-1.074794413014061	1
1967	34	-1.072468546655256	1
1967	35	-1.087483117468069	1
1967	36	-0.38846556419696054	2
1967	37	0.6417201332123144	3
1967	38	0.7943813401224546	3
1967	39	0.8416767239026564	3
1967	40	0.8632786958516975	3
1967	41	0.8752434392265616	3
1968	30	-1.1591140660633223	1
1968	31	-0.39489121254143184	1
1968	32	-0.1437824115958519	1
1968	33	-0.0630688642402109	1
1968	34	-0.07003061246364246	1
1968	35	-0.2188620149553417	1
1968	36	-0.7914423739564838	2
1968	37	-0.5047169985515711	3
1968	38	-0.38238690402763553	3
1968	39	-0.3368292434293285	3
1968	40	-0.31477180459753634	3
1968	41	-0.3023617452432898	3
1969	30	-0.33120493333493384	1
1969	31	0.28396251821784874	1
1969	32	0.4580285492979273	1
1969	33	0.5057420706332815	1
1969	34	0.4843598325440645	1
1969	35	0.3193608729629838	1
1969	36	-0.6781843907109638	2
1969	37	-0.8853460042376619	3
1969	38	-0.8252575358011146	3
1969	39	-0.7969530597517933	3
1969	40	-0.7819778764917588	3
1969	41	-0.7730713955964715	3
1970	30	-0.2154240923604087	1
1970	31	0.2872035097400798	1
1970	32	0.4169309121050149	1
1970	33	0.4262519728592672	1
1970	34	0.34243970754669684	1
1970	35	0.01474922154909409	1
1970	36	-1.403434400446154	2
1970	37	-1.223678741941169	3
1970	38	-1.0290325113486776	3
1970	39	-0.947974754242222	3
1970	40	-0.9054376850283372	3
1970	41	-0.8797119407767122	3
1971	30	0.8221453226821612	1
1971	31	0.976180904752307	1
1971	32	0.9793473282308088	1
1971	33	0.9422562524742988	1
1971	34	0.8435561638696861	1
1971	35	0.514977418023174	1
1971	36	-1.228038590736306	2
1971	37	-1.51615783717982	3
1971	38	-1.3892099288664943	3
1971	39	-1.328511549546079	3
1971	40	-1.2950199423527673	3
1971	41	-1.274195208603902	3
1972	30	0.6359259991573667	1
1972	31	0.9508550224117308	1
1972	32	1.0066482579039933	1
1972	33	0.9945847382508272	1
1972	34	0.9168859383687942	1
1972	35	0.6240179749482166	1
1972	36	-1.0774350467132974	2
1972	37	-1.4915616890621528	3
1972	38	-1.3985814978017932	3
1972	39	-1.351102130384377	3
1972	40	-1.324637469384254	3
1972	41	-1.3081903614123815	3
1973	30	-0.3398482794099994	1
1973	31	-0.5823076518338873	1
1973	32	-0.63909756971615606	1
1973	33	-0.6764420896115184	1
1973	34	-0.7316635158676016	1
1973	35	-0.8543199379040917	1
1973	36	-0.7014022765528883	2
1973	37	0.17882626860884945	3
1973	38	0.36085617110823714	3
1973	39	0.4253574983280078	3
1973	40	0.45754288368936974	3
1973	41	0.4766347799251533	3
1974	30	-1.327408515114225	1
1974	31	-1.3080863258798905	1
1974	32	-1.2608394816358544	1
1974	33	-1.2814120878291326	1
1974	34	-1.3883160598195723	1
1974	35	-1.7065392619127848	1
1974	36	-1.7790614086417214	2
1974	37	0.01776007060074447	3
1974	38	0.4284678484707582	3
1974	39	0.5754814874745552	3
1974	40	0.6484884836443544	3
1974	41	0.6914191142860096	3
1975	30	-2.8626096831537273	1
1975	31	-2.141684104623221	1
1975	32	-1.8463641192690137	1
1975	33	-1.7681824815068432	1
1975	34	-1.8296864875596397	1
1975	35	-2.1203124253026284	1
1975	36	-1.884462141766739	2
1975	37	0.2777487739102462	3
1975	38	0.7320432250985316	3
1975	39	0.8890439826314509	3
1975	40	0.9649447029850124	3
1975	41	1.0085693854705948	3
1976	30	-2.350715924445137	1
1976	31	-1.8723541340592964	1
1976	32	-1.6644996394077314	1
1976	33	-1.623052526208507	1
1976	34	-1.704587754113014	1
1976	35	-2.014889009894854	1
1976	36	-1.8964169496450305	2
1976	37	0.1814370796294847	3
1976	38	0.6315209642406628	3
1976	39	0.7892217925338131	3
1976	40	0.866314025162003	3
1976	41	0.9110649380522418	3
1977	30	-1.82623004850792	1
1977	31	-1.5771817039509364	1
1977	32	-1.4398365992051576	1
1977	33	-1.3829507181700058	1
1977	34	-1.3592024553903752	1
1977	35	-1.3198940950980689	1
1977	36	-0.2414915596353097	2
1977	37	0.973747470798758	3
1977	38	1.1254963837223184	3
1977	39	1.1686522689137877	3
1977	40	1.1872244179567637	3
1977	41	1.1970258937640963	3
1978	30	-1.9681216058831197	1
1978	31	-1.7725932720608684	1
1978	32	-1.6325084150006808	1
1978	33	-1.556482942253821	1
1978	34	-1.4894864458489911	1
1978	35	-1.321443518054065	1
1978	36	0.27938062227321936	2
1978	37	1.4171819816369522	3
1978	38	1.4931382492204877	3
1978	39	1.5039266346271485	3
1978	40	1.5049971553894703	3
1978	41	1.503892907042842	3
1979	30	-1.9031825704226215	1
1979	31	-1.6225120239860669	1
1979	32	-1.479389533546355	1
1979	33	-1.4396407934789828	1
1979	34	-1.4672249162339532	1
1979	35	-1.5852105684312778	1
1979	36	-0.9613214222918504	2
1979	37	0.598328947283158	3
1979	38	0.8775180542063209	3
1979	39	0.9703281818549246	3
1979	40	1.0145195204800956	3
1979	41	1.039744358964301	3
1980	30	-1.3195298206093715	1
1980	31	-1.2483131834809995	1
1980	32	-1.179061629095752	1
1980	33	-1.1534907906533622	1
1980	34	-1.1531830838949026	1
1980	35	-1.1576315987796448	1
1980	36	-0.34976026151113027	2
1980	37	0.7410135720618589	3
1980	38	0.8958107918858152	3
1980	39	0.9432260609512216	3
1980	40	0.964837879246448	3
1980	41	0.976823938106387	3
1981	30	-1.495380063496901	1
1981	31	-1.1797770167648771	1
1981	32	-1.0419595864603586	1
1981	33	-1.005934908012968	1
1981	34	-1.0368537206319286	1
1981	35	-1.1743710929874478	1
1981	36	-0.9346772549055012	2
1981	37	0.24969821254191243	3
1981	38	0.4868575846170821	3
1981	39	0.5680045471184579	3
1981	40	0.6071124113137375	3
1981	41	0.6295716010312407	3
1982	30	-0.7492129205580681	1
1982	31	-0.9364645883089802	1
1982	32	-0.9528997378034056	1
1982	33	-0.9430358814689618	1
1982	34	-0.909143310453485	1
1982	35	-0.7750112148984774	1
1982	36	0.35876695971136685	2
1982	37	1.0082995510519894	3
1982	38	1.029482620127733	3
1982	39	1.0270684900609406	3
1982	40	1.0236799981762048	3
1982	41	1.0209400343644484	3
1983	30	-1.0461124088714844	1
1983	31	-1.0557636983902523	1
1983	32	-1.0233228939518182	1
1983	33	-1.026065388807728	1
1983	34	-1.068356492395696	1
1983	35	-1.1867207362813006	1
1983	36	-0.8096538064225821	2
1983	37	0.378355626846927	3
1983	38	0.603255029518334	3
1983	39	0.6801053301086356	3
1983	40	0.717488987267716	3
1983	41	0.7392204464981331	3
1984	30	1.3197117998988763	1
1984	31	1.0247548985391448	1
1984	32	0.8843822572645412	1
1984	33	0.828859020021587	1
1984	34	0.8150978797180498	1
1984	35	0.8308225192376588	1
1984	36	0.35672237940780055	2
1984	37	-0.4287829035278443	3
1984	38	-0.5493361349643805	3
1984	39	-0.585837076126376	3
1984	40	-0.6017507975642044	3
1984	41	-0.6100443467826148	3
1985	30	1.093171158940881	1
1985	31	0.8825749330784177	1
1985	32	0.7781524668489652	1
1985	33	0.7444364929069275	1
1985	34	0.7556399627611227	1
1985	35	0.8295323189894906	1
1985	36	0.5770190671236759	2
1985	37	-0.24387576331559205	3
1985	38	-0.3977376184184751	3
1985	39	-0.4487523402021816	3
1985	40	-0.47266670512956616	3
1985	41	-0.48602661216366255	3
1986	30	0.674435081624877	1
1986	31	0.4876297848124644	1
1986	32	0.41693319657795286	1
1986	33	0.41307790342855616	1
1986	34	0.4682076131060464	1
1986	35	0.6615441484059659	1
1986	36	1.0024602911202407	2
1986	37	0.265512787282387	3
1986	38	0.06373470640039888	3
1986	39	-0.01065554036725274	3
1986	40	-0.04791492005628068	3
1986	41	-0.06987467384498462	3
1987	30	0.8859443116494047	1
1987	31	0.4514890957088901	1
1987	32	0.3140851419063667	1
1987	33	0.30923135235877025	1
1987	34	0.41853738906625554	1
1987	35	0.8112835500624678	1
1987	36	1.8925465793481424	2
1987	37	0.8964240920377035	3
1987	38	0.5558728726116287	3
1987	39	0.4258588210496919	3
1987	40	0.3597633232509856	3
1987	41	0.3204604501820091	3
1988	30	0.7305379804242977	1
1988	31	0.3839051688593512	1
1988	32	0.27524028656502475	1
1988	33	0.26753699265388536	1
1988	34	0.3416368458498724	1
1988	35	0.6115032149081555	1
1988	36	1.3170346131458173	2
1988	37	0.5815075316149648	3
1988	38	0.34008326685955875	3
1988	39	0.2483507945473453	3
1988	40	0.2017533546897037	3
1988	41	0.17402664950993826	3
1989	30	0.8276452128250793	1
1989	31	0.7493439174393541	1
1989	32	0.6982925655469345	1
1989	33	0.6954886536620783	1
1989	34	0.7394973767181748	1
1989	35	0.8838346312666218	1
1989	36	0.8514707075764407	2
1989	37	-0.06557771001584035	3
1989	38	-0.2668283452108044	3
1989	39	-0.3377758531862239	3
1989	40	-0.3726071892910791	3
1989	41	-0.3928859295154317	3
1990	30	1.1677176897641706	1
1990	31	1.0957639382771407	1
1990	32	1.0280772210288252	1
1990	33	0.9985686789845312	1
1990	34	0.9871762403905452	1
1990	35	0.9634278029414148	1
1990	36	0.18593859295533907	2
1990	37	-0.7044568037357223	3
1990	38	-0.8172915701578495	3
1990	39	-0.8497496230235858	3
1990	40	-0.863843590725939	3
1990	41	-0.8713293212052613	3
1991	30	0.8421183068585987	1
1991	31	0.5592963787776155	1
1991	32	0.4474258576041411	1
1991	33	0.4019689735678519	1
1991	34	0.3823827556796289	1
1991	35	0.370702157886749	1
1991	36	0.10228869467713517	2
1991	37	-0.23572732641416047	3
1991	38	-0.279717475419617	3
1991	39	-0.2915400436196548	3
1991	40	-0.296087426632645	3
1991	41	-0.29813117028096614	3
1992	30	1.957125520546377	1
1992	31	1.3056852252485012	1
1992	32	1.0499284370766084	1
1992	33	0.9524895216653548	1
1992	34	0.9248778415430589	1
1992	35	0.948912220765749	1
1992	36	0.4685090409927224	2
1992	37	-0.4304528306207942	3
1992	38	-0.5741534218248022	3
1992	39	-0.6178750766764396	3
1992	40	-0.6368872653092545	3
1992	41	-0.6467594362263844	3
1993	30	2.5003968621982167	1
1993	31	2.0038004599129917	1
1993	32	1.7535375135206857	1
1993	33	1.6422269496600983	1
1993	34	1.5848364396569452	1
1993	35	1.5077835367639574	1
1993	36	0.20785900452723816	2
1993	37	-1.154586956636935	3
1993	38	-1.3109816772164202	3
1993	39	-1.3511296327294162	3
1993	40	-1.3662400823827796	3
1993	41	-1.372927109846983	3
1994	30	0.9107577814122572	1
1994	31	1.2282806640242394	1
1994	32	1.2762052001109965	1
1994	33	1.2847525446876311	1
1994	34	1.2745825451603237	1
1994	35	1.1877095982551136	1
1994	36	-0.07216581136637687	2
1994	37	-1.1399675177963386	3
1994	38	-1.2419201974190597	3
1994	39	-1.267737250003076	3
1994	40	-1.2783940801453753	3
1994	41	-1.2839905770731257	3
1995	30	0.47672025968461346	1
1995	31	0.857132937989947	1
1995	32	0.948242551828194	1
1995	33	0.9915130767998844	1
1995	34	1.0317061584988374	1
1995	35	1.0799204834533218	1
1995	36	0.431635739455388	2
1995	37	-0.6182269100426283	3
1995	38	-0.7848875784857009	3
1995	39	-0.8402101724784476	3
1995	40	-0.8672628843549044	3
1995	41	-0.883241578164008	3
1996	30	0.5633727393796714	1
1996	31	0.7482232954570094	1
1996	32	0.7785802481072672	1
1996	33	0.7888114684291122	1
1996	34	0.7934017495624115	1
1996	35	0.7703702170583552	1
1996	36	0.08773955078983077	2
1996	37	-0.6253881326604548	3
1996	38	-0.7112310466634932	3
1996	39	-0.7364285467957148	3
1996	40	-0.7479362462772907	3
1996	41	-0.7544473798202674	3
1997	30	0.39482166887799014	1
1997	31	0.6129410794620582	1
1997	32	0.6613990045730062	1
1997	33	0.6784177983649402	1
1997	34	0.6827462566507062	1
1997	35	0.6503249118673866	1
1997	36	0.00617738723348929	2
1997	37	-0.5893611997040702	3
1997	38	-0.6536596310598192	3
1997	39	-0.6719142131954632	3
1997	40	-0.680281446450078	3
1997	41	-0.6851109682722079	3
1998	30	0.14867097019266523	1
1998	31	0.2747770627483424	1
1998	32	0.31201045874272365	1
1998	33	0.32837760777586034	1
1998	34	0.33621571097302905	1
1998	35	0.32610609181890204	1
1998	36	0.01528686074986337	2
1998	37	-0.2886041800882404	3
1998	38	-0.3242476086455	3
1998	39	-0.33533231614958253	3
1998	40	-0.3408709610229727	3
1998	41	-0.34431730757960727	3
1999	30	-0.4334318829944118	1
1999	31	-0.2427926127836674	1
1999	32	-0.1800104513606676	1
1999	33	-0.17965416985806565	1
1999	34	-0.2359378960463629	1
1999	35	-0.4350407641221196	1
1999	36	-0.9644301798147512	2
1999	37	-0.43716197195019585	3
1999	38	-0.2616236192929865	3
1999	39	-0.1948846701818044	3
1999	40	-0.16103550852405152	3
1999	41	-0.14094752753668033	3
2000	30	-0.2158657542073628	1
2000	31	0.2868298644503722	1
2000	32	0.4120536186426562	1
2000	33	0.3977498012256286	1
2000	34	0.25306225181139375	1
2000	35	-0.25815011806913923	1
2000	36	-2.231103929699112	2
2000	37	-1.6840602110938057	3
2000	38	-1.345794131349441	3
2000	39	-1.2084179670095647	3
2000	40	-1.1367708138310988	3
2000	41	-1.0935170990227103	3
2001	30	0.6733446042779183	1
2001	31	1.0420929556100906	1
2001	32	1.1110461562012794	1
2001	33	1.101967557565162	1
2001	34	1.021039199306835	1
2001	35	0.7085468620577281	1
2001	36	-1.1432997890392471	2
2001	37	-1.6257741481843109	3
2001	38	-1.5318908027957137	3
2001	39	-1.482951963892199	3
2001	40	-1.4555744840455942	3
2001	41	-1.4385513970180106	3
2002	30	0.25852050335518517	1
2002	31	0.8640436053797242	1
2002	32	1.000294290731425	1
2002	33	0.997667796538822	1
2002	34	0.8792555216031728	1
2002	35	0.4279679938439918	1
2002	36	-1.8103015486646723	2
2002	37	-1.9457296823270465	3
2002	38	-1.731725807374633	3
2002	39	-1.6365619649793508	3
2002	40	-1.58545875384476	3
2002	41	-1.5541719025153544	3
2003	30	0.01213996046394795	1
2003	31	0.6231649820531653	1
2003	32	0.7894836005129342	1
2003	33	0.8468729480231918	1
2003	34	0.8585725383442856	1
2003	35	0.7869134717995707	1
2003	36	-0.1722206048015375	2
2003	37	-0.8762440043069311	3
2003	38	-0.9322391829746558	3
2003	39	-0.9459921487236008	3
2003	40	-0.9521448369810984	3
2003	41	-0.955805658440401	3
2004	30	0.4765964786629119	1
2004	31	0.705420559162247	1
2004	32	0.7717193028029214	1
2004	33	0.8361249646066521	1
2004	34	0.9486387652434816	1
2004	35	1.226538430565382	1
2004	36	1.4188314492708316	2
2004	37	0.09194439910115042	3
2004	38	-0.2300188274307444	3
2004	39	-0.3487635387519972	3
2004	40	-0.4092922357803712	3
2004	41	-0.4457566186283729	3
2005	30	0.3840743630145455	1
2005	31	0.675808975489315	1
2005	32	0.7453902561071394	1
2005	33	0.7707299212441815	1
2005	34	0.7789916015546616	1
2005	35	0.7450145224844331	1
2005	36	0.01365577924278409	2
2005	37	-0.6709561154217852	3
2005	38	-0.7461404683152453	3
2005	39	-0.7678278950354448	3
2005	40	-0.7779008227597072	3
2005	41	-0.7837745532374484	3
2006	30	0.16821218726031048	1
2006	31	0.27229476085625604	1
2006	32	0.312405836976979	1
2006	33	0.3561790917069317	1
2006	34	0.433839850781417	1
2006	35	0.6320013347228989	1
2006	36	0.9495052862775814	2
2006	37	0.2316462054827524	3
2006	38	0.03339183303507417	3
2006	39	-0.04174964427490584	3
2006	40	-0.0805740991354726	3
2006	41	-0.10417766668623976	3
2007	30	-1.5623346643570617	1
2007	31	-1.110477850923666	1
2007	32	-0.8820553049772886	1
2007	33	-0.7347600870462397	1
2007	34	-0.5647800828609254	1
2007	35	-0.16908112801922323	1
2007	36	1.446024579946675	2
2007	37	1.3538637768860735	3
2007	38	1.147489049717063	3
2007	39	1.0540835644227344	3
2007	40	1.0014949369384247	3
2007	41	0.967640766286442	3
2008	30	-0.861552200172086	1
2008	31	-0.4122008287264508	1
2008	32	-0.22801055896246897	1
2008	33	-0.13370982035755208	1
2008	34	-0.05872807719698327	1
2008	35	0.06079970879338109	1
2008	36	0.39511851925388713	2
2008	37	0.2553978693301331	3
2008	38	0.18111154700487997	3
2008	39	0.1474997749921206	3
2008	40	0.12783256861125317	3
2008	41	0.11464091507738546	3
2009	30	0.6626852746858135	1
2009	31	1.3174241447042392	1
2009	32	1.486331535700633	1
2009	33	1.5770252776059834	1
2009	34	1.676371101496406	1
2009	35	1.8458804424692603	1
2009	36	1.0873797794923	2
2009	37	-0.7605339103243142	3
2009	38	-1.0965151082932607	3
2009	39	-1.212886437936857	3
2009	40	-1.270905741298482	3
2009	41	-1.3055433711191835	3
2010	30	0.7444576734273548	1
2010	31	1.3395686623885228	1
2010	32	1.474678223180321	1
2010	33	1.5314031512277275	1
2010	34	1.5747485386026003	1
2010	35	1.599429587822354	1
2010	36	0.4525568595939211	2
2010	37	-1.073278588820804	3
2010	38	-1.2924636910541196	3
2010	39	-1.3624541989776155	3
2010	40	-1.3959677387076057	3
2010	41	-1.415487453310982	3
2011	30	1.5860554608816413	1
2011	31	2.2809869967542435	1
2011	32	2.400717122525777	1
2011	33	2.4434436794077667	1
2011	34	2.474290742973487	1
2011	35	2.4525160850444867	1
2011	36	0.4990160277897622	2
2011	37	-1.8002435732864823	3
2011	38	-2.1031607070459786	3
2011	39	-2.1951347995681134	3
2011	40	-2.2375319033395034	3
2011	41	-2.2614529539791346	3
2012	30	1.0279568556558856	1
2012	31	1.8135175780054245	1
2012	32	1.9598521803606337	1
2012	33	1.9769697524015015	1
2012	34	1.9188159083964171	1
2012	35	1.6327842748359227	1
2012	36	-0.8039343227811998	2
2012	37	-2.1711447928998964	3
2012	38	-2.210796262465858	3
2012	39	-2.2037643279800405	3
2012	40	-2.195592136517972	3
2012	41	-2.189130376510529	3
2013	30	-0.4681615040227651	1
2013	31	-0.07250862561492097	1
2013	32	0.05374310890301351	1
2013	33	0.07593641147056043	1
2013	34	0.01925279034504026	1
2013	35	-0.22555753476399437	1
2013	36	-1.1371645816877978	2
2013	37	-0.783203371639238	3
2013	38	-0.6064911870954969	3
2013	39	-0.537262532399535	3
2013	40	-0.502169116700363	3
2013	41	-0.4815378033613773	3
