# Supplementary material for: A genetic tradeoff for tolerance to moderate and severe heat stress in US hybrid maize
Source: PLoS Genet. 2023 Jul 6;19(7):e1010799. doi: 10.1371/journal.pgen.1010799 (PMC10325116; doi:10.1371/journal.pgen.1010799)
Supplement: S7 Table — Data underlying Fig 3A. Columns include bootstrap, model component, and the estimated variance. (CSV) [file pgen.1010799.s025.csv]

Bootstrap	Component	Variance
1	County	0.1624388701182022
1	Residual	0.04820352490366068
1	Temperature	2.375800493583149
1	Time	1.209435895851981
1	Variety	0.01371545694627018
2	County	0.10521422271635292
2	Residual	0.0437135867948379
2	Temperature	4.800066950727971
2	Time	0.2641532176112567
2	Variety	0.0333387336192796
3	County	0.08585682392042426
3	Residual	0.04049560970875813
3	Temperature	1.9602480924788432
3	Time	172.42420026380773
3	Variety	0.00412211721150861
4	County	0.05326839454388907
4	Residual	0.03937153883609554
4	Temperature	2.0027260610613538
4	Time	72.50726432944722
4	Variety	0.00436109542745723
5	County	0.11949980016149166
5	Residual	0.04468598524872039
5	Temperature	3.3827981780791876
5	Time	0.5396868354408749
5	Variety	0.04154310159083666
6	County	0.05465338300225131
6	Residual	0.03658074778349896
6	Temperature	4.034951912316407
6	Time	5.273199305516111
6	Variety	0.00702135278254773
7	County	0.11783031204831504
7	Residual	0.0414238384342224
7	Temperature	9.597921584109319
7	Time	3.8414868970974765
7	Variety	0.01250072105551236
8	County	0.15655679514774662
8	Residual	0.03722754202468353
8	Temperature	4.985995589142653
8	Time	3.2915154025187094
8	Variety	0.02130341323901657
9	County	0.08397618407990273
9	Residual	0.04614295684665918
9	Temperature	2.9340497835140322
9	Time	4.022948391467154
9	Variety	0.04432751916519788
10	County	0.12048082929730754
10	Residual	0.04862778952279825
10	Temperature	4.26050917709753
10	Time	0.30003792061853957
10	Variety	0.0302655173505505
11	County	0.2377308881606401
11	Residual	0.04120532885879253
11	Temperature	5.650693948743345
11	Time	2.5061951488351166
11	Variety	0.02909535274900059
12	County	0.03832094132802816
12	Residual	0.04113385362769187
12	Temperature	12.007959958517933
12	Time	1.3023899925280578
12	Variety	0.02833550021674224
13	County	0.1260971597758155
13	Residual	0.04215051264863923
13	Temperature	5.5964065936040095
13	Time	4.182192389082488
13	Variety	0.0076938372683191
14	County	0.1088576963222382
14	Residual	0.03833698888893337
14	Temperature	5.3379538002258835
14	Time	1.7258602920485098
14	Variety	0.01994536319072068
15	County	0.05869263394435117
15	Residual	0.04752381397278733
15	Temperature	4.380510285799089
15	Time	2.5943486934153466
15	Variety	0.01741338507668791
16	County	0.06891718071616974
16	Residual	0.03695995685175161
16	Temperature	10.535324400656126
16	Time	8.473860633940227
16	Variety	0.00726493139385066
17	County	0.02228058514220746
17	Residual	0.04082300441444139
17	Temperature	6.679901708702298
17	Time	1.3784169508483464
17	Variety	0.01320566283599579
18	County	0.0818355961847565
18	Residual	0.04280432578042172
18	Temperature	3.666362837941243
18	Time	7.848064695554347
18	Variety	0.0064979952436536
19	County	0.04810627099608783
19	Residual	0.04233036868169271
19	Temperature	6.876100673780265
19	Time	1.8468697633160132
19	Variety	0.0132703982229879
20	County	0.10751368352351562
20	Residual	0.03658483161478564
20	Temperature	6.733618898834221
20	Time	1.8019482927072579
20	Variety	0.04250698052546139
21	County	0.11064917737401278
21	Residual	0.04178767350862394
21	Temperature	4.683522175324899
21	Time	0.5155195500307761
21	Variety	0.03255785902193953
22	County	0.02131213755792499
22	Residual	0.04382608621325663
22	Temperature	4.825961291682805
22	Time	6.567836732399904
22	Variety	0.00986927287308979
23	County	0.10177166017630394
23	Residual	0.04784609490922414
23	Temperature	4.363148829153442
23	Time	3.1136303300511656
23	Variety	0.03286711773093714
24	County	0.07360165234452513
24	Residual	0.03845088734817076
24	Temperature	9.738533956893804
24	Time	1.5713867583389778
24	Variety	0.01849215288981253
25	County	0.14574033453536603
25	Residual	0.04218738661403835
25	Temperature	4.438559915475851
25	Time	2.84673591967039
25	Variety	0.01233085015481336
26	County	0.19735519189474865
26	Residual	0.04759984294130282
26	Temperature	8.27006845047469
26	Time	2.324874280869121
26	Variety	0.01381240332322826
27	County	0.135717196610367
27	Residual	0.04280875523656944
27	Temperature	3.7917277006034507
27	Time	1.696646538504602
27	Variety	0.03752127465815651
28	County	0.04666745358029354
28	Residual	0.04541401054944509
28	Temperature	8.333226678170677
28	Time	2.9856760170508783
28	Variety	0.0095475360058143
29	County	0.11826448688463162
29	Residual	0.04547411516471707
29	Temperature	3.4098386890814503
29	Time	0.22912163290208098
29	Variety	0.02951709879763546
30	County	0.13540227053128365
30	Residual	0.04322672977638575
30	Temperature	3.6571884870246505
30	Time	2.764344067252563
30	Variety	0.01766912211205395
31	County	0.6783110288914062
31	Residual	0.04548614462795769
31	Temperature	4.694293411289633
31	Time	1.4552019231834599
31	Variety	0.02522336109683571
32	County	0.086274822013146
32	Residual	0.04624557687063769
32	Temperature	4.921834083961972
32	Time	1.7093715905785012
32	Variety	0.02344691194594747
33	County	0.08697765011906344
33	Residual	0.04621014954042059
33	Temperature	3.1125859011602723
33	Time	5.07465093330685
33	Variety	0.04121055633513228
34	County	0.29395988888096075
34	Residual	0.04672004298213853
34	Temperature	3.7800206055269845
34	Time	8.224327589423067
34	Variety	0.00709508986822663
35	County	0.29396266456184483
35	Residual	0.0436286396386181
35	Temperature	8.066270074768243
35	Time	2.892044261234677
35	Variety	0.01597194457601045
36	County	0.09654166717979049
36	Residual	0.0412715297306389
36	Temperature	3.919921580672547
36	Time	0.9663431208324791
36	Variety	0.02528050627932644
37	County	0.4565734424840672
37	Residual	0.04757564801037697
37	Temperature	7.2107593063589865
37	Time	3.593955843496118
37	Variety	0.01709649857264562
38	County	0.04816747660054607
38	Residual	0.03834577829763997
38	Temperature	3.2968043436470302
38	Time	5.073987596014497
38	Variety	0.00558844659895391
39	County	0.0704280308958761
39	Residual	0.04290097914280089
39	Temperature	3.1630990200018307
39	Time	152.08345378994554
39	Variety	0.00556445333927646
40	County	0.06836938446016338
40	Residual	0.04180830466305422
40	Temperature	7.980861714172937
40	Time	4.146937063385095
40	Variety	0.02728355697882428
41	County	0.0854821952085731
41	Residual	0.04512806494738158
41	Temperature	6.184748153754228
41	Time	3.227029991763085
41	Variety	0.01791893032663948
42	County	0.02623052864972485
42	Residual	0.04496695099814913
42	Temperature	4.967494216647625
42	Time	5.0843781841804985
42	Variety	0.00784807940658966
43	County	0.07296071803520239
43	Residual	0.04056134416309686
43	Temperature	5.709692276304934
43	Time	0.23346085963869775
43	Variety	0.0335640825753011
44	County	0.14008583494899648
44	Residual	0.04787955223572571
44	Temperature	1.4687705255754135
44	Time	7.569482357040757
44	Variety	0.00727467300290659
45	County	0.09715474663338083
45	Residual	0.04378044953669507
45	Temperature	3.7823160486708436
45	Time	0.303471475174897
45	Variety	0.03180696248697338
46	County	0.3043366231514377
46	Residual	0.04901451980031618
46	Temperature	1.2755214670586987
46	Time	4.749549833212181
46	Variety	0.00735354566692486
47	County	0.4120213380769026
47	Residual	0.03969712136776623
47	Temperature	7.844368202512285
47	Time	10.380755702355529
47	Variety	0.00806818710400357
48	County	0.1277109218291554
48	Residual	0.03876533608366388
48	Temperature	7.008954927180838
48	Time	4.046680695516692
48	Variety	0.00724669621124249
49	County	0.08434040966182765
49	Residual	0.03719673820884555
49	Temperature	5.291278534111034
49	Time	2.3092742854946366
49	Variety	0.01189886410618286
50	County	0.1062807609874096
50	Residual	0.03578818146171307
50	Temperature	4.328619344795235
50	Time	0.2637836258670233
50	Variety	0.03661154683838602
51	County	0.09994145476984574
51	Residual	0.04372073286590379
51	Temperature	2.578012647372055
51	Time	0.3974150865729319
51	Variety	0.03160428797091205
52	County	0.01989368889669683
52	Residual	0.04214486944279488
52	Temperature	5.772147351623171
52	Time	1.553388565209858
52	Variety	0.01190202177125524
53	County	0.14726788353845727
53	Residual	0.0445236895606872
53	Temperature	7.625583166686218
53	Time	5.775688373240293
53	Variety	0.01238664100010327
54	County	0.13208983281556777
54	Residual	0.04670324928754781
54	Temperature	3.465357982589554
54	Time	1.5148212545011364
54	Variety	0.02562423455941156
55	County	0.01687644752136463
55	Residual	0.04805912078929522
55	Temperature	2.998403644643318
55	Time	2.2623991321139685
55	Variety	0.01349715249652365
56	County	0.11520911110429752
56	Residual	0.04525569489180157
56	Temperature	4.207074034465548
56	Time	0.5511443745645919
56	Variety	0.0316026172706994
57	County	0.061227385444969
57	Residual	0.04098494454543958
57	Temperature	3.264544237050002
57	Time	3.5775528374608543
57	Variety	0.03794424564302183
58	County	0.6875607918744817
58	Residual	0.04668750618143828
58	Temperature	7.310009345283308
58	Time	4.325333374710149
58	Variety	0.00630596632650016
59	County	0.02087517659527404
59	Residual	0.04006206773061983
59	Temperature	5.667910534616217
59	Time	2.636487020262244
59	Variety	0.01029610898715543
60	County	0.21454042453725897
60	Residual	0.03916913923293461
60	Temperature	10.534388224102038
60	Time	0.84113267498448685
60	Variety	0.02431289991584256
61	County	0.04512430927469082
61	Residual	0.0423272789378098
61	Temperature	3.7686372573236735
61	Time	0.4750334785062593
61	Variety	0.04784230030079174
62	County	0.27588816158636614
62	Residual	0.03899915002155842
62	Temperature	3.2484770827834555
62	Time	4.570820262561061
62	Variety	0.00686511198403082
63	County	0.05023453492795984
63	Residual	0.03789817417377648
63	Temperature	6.068804960509386
63	Time	6.731711475111923
63	Variety	0.00645053843990569
64	County	0.2251928655976754
64	Residual	0.04423705387956483
64	Temperature	3.01554112015709
64	Time	2.3049557874058584
64	Variety	0.04074048774339409
65	County	0.02153196646923174
65	Residual	0.03861568826005932
65	Temperature	6.382402884568689
65	Time	1.9502737223580373
65	Variety	0.01934964713830564
66	County	0.07473831980323369
66	Residual	0.04957978608704905
66	Temperature	4.341550675316849
66	Time	3.5908709021032186
66	Variety	0.03856395347188912
67	County	0.05968007192891978
67	Residual	0.04624255206469216
67	Temperature	3.0969351846464854
67	Time	2.4811887012161553
67	Variety	0.04030145183942209
68	County	0.026578070268454
68	Residual	0.04318223119149393
68	Temperature	3.8217914876777903
68	Time	7.9624197669476136
68	Variety	0.00760512388207832
69	County	0.03364798003863253
69	Residual	0.04447559746440716
69	Temperature	5.195416246209156
69	Time	4.178506633781468
69	Variety	0.00482515862899121
70	County	0.12605881128800614
70	Residual	0.04671189833223607
70	Temperature	3.4010432167566216
70	Time	0.1702300997842808
70	Variety	0.03554140506784999
71	County	0.12267504021369172
71	Residual	0.04312933738222649
71	Temperature	8.569920379336555
71	Time	1.826964323873489
71	Variety	0.01549562684465597
72	County	0.18105791333709867
72	Residual	0.04299635227051596
72	Temperature	5.349812212146538
72	Time	2.1669673312648388
72	Variety	0.01288786027573769
73	County	0.0754814747585252
73	Residual	0.04448829962502426
73	Temperature	4.595727384705725
73	Time	0.16946760363495983
73	Variety	0.04534151253727764
74	County	0.04375805969342122
74	Residual	0.03919516030859425
74	Temperature	5.3686457041368385
74	Time	3.9348253110054197
74	Variety	0.01391419469654959
75	County	0.14539596662578308
75	Residual	0.04073376404176738
75	Temperature	5.25009713616125
75	Time	1.4536488941218133
75	Variety	0.03009370678918003
76	County	0.17515469616515636
76	Residual	0.04221147318630855
76	Temperature	3.2462595073865104
76	Time	10.698513801540711
76	Variety	0.00583429750849408
77	County	0.11639643453490296
77	Residual	0.04100613675661101
77	Temperature	3.1362267246537683
77	Time	29.15496340223523
77	Variety	0.00486031956597622
78	County	0.09496577252541512
78	Residual	0.04324552379981274
78	Temperature	4.758802784141233
78	Time	1.5579405126135226
78	Variety	0.02207134521982214
79	County	2.6579424720357734
79	Residual	0.04064621474462242
79	Temperature	8.242494594536298
79	Time	3.6911835152412635
79	Variety	0.00866207800332525
80	County	0.07839609874920117
80	Residual	0.03957199108580019
80	Temperature	3.0703188442643556
80	Time	2.334002370799333
80	Variety	0.04472422386631953
81	County	0.07064280372416583
81	Residual	0.04220885757213276
81	Temperature	9.150724034405217
81	Time	3.255118436213676
81	Variety	0.00899412788124034
82	County	0.05626056040642006
82	Residual	0.03773729124920052
82	Temperature	2.36594572673738
82	Time	8.057711576958118
82	Variety	0.00617896250811255
83	County	0.02096676810472914
83	Residual	0.04678873641456949
83	Temperature	2.3430961127766423
83	Time	2.4732245670496886
83	Variety	0.0123399024097395
84	County	0.3814367433226779
84	Residual	0.04549353442685661
84	Temperature	6.032172691891626
84	Time	2.5197303707355125
84	Variety	0.02114832643179378
85	County	0.07880962546335385
85	Residual	0.04171897007006953
85	Temperature	2.372328828899575
85	Time	12.420731587847994
85	Variety	0.00403468146233305
86	County	0.2624320549502437
86	Residual	0.04183077130715105
86	Temperature	6.259653293841424
86	Time	5.195293893032735
86	Variety	0.01310286660471939
87	County	0.3665485413900845
87	Residual	0.04358128371551857
87	Temperature	6.3759480800478086
87	Time	3.401886426628292
87	Variety	0.01343622127670259
88	County	0.11275065982368432
88	Residual	0.04523019998406256
88	Temperature	2.686227217135308
88	Time	3.693650684440637
88	Variety	0.04724244708800582
89	County	0.12151227439798534
89	Residual	0.04194975482040617
89	Temperature	9.881425311699354
89	Time	3.198744253105813
89	Variety	0.01208546806354478
90	County	0.12192600525466166
90	Residual	0.04610903454493616
90	Temperature	2.864558249016836
90	Time	6.492162233062729
90	Variety	0.00681679582662587
91	County	0.309113812386529
91	Residual	0.04395950352312922
91	Temperature	7.00163276480361
91	Time	1.4205196118897074
91	Variety	0.02258018611001118
92	County	0.11721629081595308
92	Residual	0.0476519108924401
92	Temperature	4.410339889455752
92	Time	2.8834661919876843
92	Variety	0.00689051434905693
93	County	0.1397235958060234
93	Residual	0.04068410471657247
93	Temperature	4.501714261526424
93	Time	10.079244389039838
93	Variety	0.00683976050380671
94	County	0.07863244242287169
94	Residual	0.04113398465582425
94	Temperature	6.055191221378703
94	Time	3.0921305258203766
94	Variety	0.01165908769463437
95	County	0.17653634833430715
95	Residual	0.04097062836191906
95	Temperature	2.921760465509795
95	Time	2.988238938857467
95	Variety	0.01992809006636796
96	County	0.08445825099290448
96	Residual	0.03438167701844323
96	Temperature	5.821994541726838
96	Time	8.72670313645385
96	Variety	0.00624639757488748
97	County	0.1303388367551255
97	Residual	0.03774183245272394
97	Temperature	4.3776814917564835
97	Time	9.817185942239341
97	Variety	0.0084263473930303
98	County	0.24921179971035015
98	Residual	0.03969134429108272
98	Temperature	9.208193981682475
98	Time	2.10534656011744
98	Variety	0.01688762032984795
99	County	0.0877200656313458
99	Residual	0.04058611318789755
99	Temperature	12.550663277557229
99	Time	3.249957314950525
99	Variety	0.0189954801774785
100	County	0.15169949768703123
100	Residual	0.04463577001646903
100	Temperature	3.191186452008067
100	Time	4.527312330455043
100	Variety	0.01117884689212118
101	County	0.07435384831714272
101	Residual	0.04400491696241939
101	Temperature	2.796590470869855
101	Time	1.7892508242448903
101	Variety	0.04090870813097556
102	County	0.02998890552799462
102	Residual	0.04532185243517353
102	Temperature	2.3571130363148383
102	Time	7.271773559788539
102	Variety	0.00712552213735605
103	County	0.10311112103486147
103	Residual	0.0424897733374754
103	Temperature	1.8084554793213785
103	Time	111.06266289324202
103	Variety	0.00419917098292037
104	County	0.06025821828295068
104	Residual	0.04457473279195072
104	Temperature	4.115095507582066
104	Time	0.3150189643581579
104	Variety	0.03175462584910164
105	County	0.06929044763796763
105	Residual	0.04213428910498262
105	Temperature	4.478979880619196
105	Time	2.3858598279849064
105	Variety	0.0275484692499628
106	County	0.4593708927481418
106	Residual	0.03947503921996673
106	Temperature	6.639657190682671
106	Time	2.188591002694228
106	Variety	0.01263365791203791
107	County	0.2834384417401074
107	Residual	0.04617295175602878
107	Temperature	5.510456305991594
107	Time	12.50597070881364
107	Variety	0.00585015823412091
108	County	0.17914045961173738
108	Residual	0.04024368630537534
108	Temperature	3.2833851093082154
108	Time	6.894086850438373
108	Variety	0.00982711667694505
109	County	0.08638798676248746
109	Residual	0.03750419795880612
109	Temperature	10.558546455605986
109	Time	2.7554089282704224
109	Variety	0.01163679903232217
110	County	0.17301530394135436
110	Residual	0.04309943033868577
110	Temperature	4.184965761208231
110	Time	0.38320168864855125
110	Variety	0.036606148349052
111	County	0.16276693086865837
111	Residual	0.03784293689994445
111	Temperature	16.924646451176084
111	Time	3.9021627912278545
111	Variety	0.01601939123281706
112	County	0.12263784908095728
112	Residual	0.04292130088780118
112	Temperature	4.070583166641787
112	Time	2.9398299262242427
112	Variety	0.0401449484962138
113	County	0.12442488426125951
113	Residual	0.04476025220943816
113	Temperature	3.329068701652731
113	Time	0.12130064159123206
113	Variety	0.04090101139441451
114	County	0.06416807219857008
114	Residual	0.04450998846055991
114	Temperature	7.805220142005073
114	Time	2.1242313177456182
114	Variety	0.0137493673865342
115	County	0.11610304501126592
115	Residual	0.04710910990768521
115	Temperature	3.3959854562064615
115	Time	4.048427526217694
115	Variety	0.03493182960007673
116	County	0.09239911212042276
116	Residual	0.03566322914976184
116	Temperature	5.031841819205371
116	Time	1.5537809165287282
116	Variety	0.01768087544322763
117	County	0.1447984353816887
117	Residual	0.04187706564817001
117	Temperature	5.085983815548578
117	Time	2.3690080987182025
117	Variety	0.02037287027392062
118	County	0.03194957643751484
118	Residual	0.04395479200994417
118	Temperature	3.074244123336279
118	Time	0.6870112741778964
118	Variety	0.03622288418238916
119	County	0.04318348681705562
119	Residual	0.03764776214057964
119	Temperature	4.690016192797981
119	Time	6.279795347532099
119	Variety	0.00788674427310314
120	County	0.05915834704216866
120	Residual	0.03544605787845804
120	Temperature	4.95932462472399
120	Time	5.914035540613752
120	Variety	0.01096091789234831
121	County	0.10058128902574907
121	Residual	0.03814841235968083
121	Temperature	3.158281488973013
121	Time	1.5957892780970213
121	Variety	0.03924975849639695
122	County	0.04083607191424852
122	Residual	0.0436424123749612
122	Temperature	4.437068089984121
122	Time	2.156546622346038
122	Variety	0.02443187384161512
123	County	0.26627826865128723
123	Residual	0.0426811231568316
123	Temperature	7.734214438052904
123	Time	6.2965525916266385
123	Variety	0.0096026485300963
124	County	0.05900532927294692
124	Residual	0.04522969669757225
124	Temperature	3.591052557485551
124	Time	66.24177548827815
124	Variety	0.00718816154417485
125	County	0.1298864012358291
125	Residual	0.04309603968986979
125	Temperature	4.357910668036408
125	Time	10.589397940626508
125	Variety	0.00797478242453424
126	County	0.04784630471952862
126	Residual	0.04398854546839949
126	Temperature	2.677931020496676
126	Time	3.754105818012688
126	Variety	0.04291493144862711
127	County	0.01950414567832378
127	Residual	0.04904653277682261
127	Temperature	4.382507165249926
127	Time	1.1306200543001552
127	Variety	0.02095453101785023
128	County	0.31369184114665694
128	Residual	0.03728746754533923
128	Temperature	4.9690055327772695
128	Time	2.3788097666569525
128	Variety	0.01699864989917256
129	County	0.14974879687565068
129	Residual	0.04280979872067658
129	Temperature	4.323029976045131
129	Time	0.47978447161302135
129	Variety	0.0351078972601447
130	County	0.7660207682243294
130	Residual	0.04465666724583551
130	Temperature	5.488255751884656
130	Time	7.050294766557064
130	Variety	0.00749416203058943
131	County	0.08979821181349287
131	Residual	0.04544306610118101
131	Temperature	6.25321936325089
131	Time	3.0449012467496765
131	Variety	0.01018216085644739
132	County	0.5532382893500198
132	Residual	0.04059646563749966
132	Temperature	5.7832858366196565
132	Time	1.928753768189581
132	Variety	0.01902813636969044
133	County	0.0132938282739087
133	Residual	0.03969718873145657
133	Temperature	3.893924483364531
133	Time	2.6195337878679563
133	Variety	0.01183655456776849
134	County	0.03198819240138804
134	Residual	0.0413830570741444
134	Temperature	6.716248891884361
134	Time	3.346446649071337
134	Variety	0.0146596889185333
135	County	0.09066832328444004
135	Residual	0.04710123302214067
135	Temperature	5.0633301805831445
135	Time	0.550801540579643
135	Variety	0.03728427186909758
136	County	0.08121930313707679
136	Residual	0.05093498443457558
136	Temperature	4.199232254955852
136	Time	0.2019585009168115
136	Variety	0.04275694207252938
137	County	0.11471037927276548
137	Residual	0.04646814457345921
137	Temperature	6.81642943669742
137	Time	1.6064218478158399
137	Variety	0.02077057715193228
138	County	0.08174411283924535
138	Residual	0.04839602310312104
138	Temperature	1.9856895384865867
138	Time	0.6516072560029511
138	Variety	0.03195337186780121
139	County	0.06365546614505348
139	Residual	0.04612151999232311
139	Temperature	2.4471390292217654
139	Time	87.7697815495496
139	Variety	0.00514603687767615
140	County	0.08800854446104021
140	Residual	0.0404563303040719
140	Temperature	12.378068581668922
140	Time	3.525750171700139
140	Variety	0.01086793548889699
141	County	0.05969309441388806
141	Residual	0.04330147361364902
141	Temperature	3.2870900711284294
141	Time	3.6709011666822735
141	Variety	0.03996499717889794
142	County	0.03161292562878667
142	Residual	0.046573536449477
142	Temperature	5.07221969392884
142	Time	2.0762579699012322
142	Variety	0.02182217370685509
143	County	0.0304346699018003
143	Residual	0.04186742132671015
143	Temperature	3.78860072465181
143	Time	2.1848584314134833
143	Variety	0.03183403310145086
144	County	0.06934964494492885
144	Residual	0.03739789128011077
144	Temperature	5.381088975373743
144	Time	3.6114428424956393
144	Variety	0.00814939845307942
145	County	0.07349439267085446
145	Residual	0.0453205760008375
145	Temperature	3.6710810780346717
145	Time	0.5626488553698571
145	Variety	0.03680468600728179
146	County	0.03953872801990135
146	Residual	0.04728854376226356
146	Temperature	3.9327978597767785
146	Time	5.440651896902857
146	Variety	0.02326077123745806
147	County	0.09603750244218516
147	Residual	0.04389190589772092
147	Temperature	4.59787805030693
147	Time	0.1969805283860712
147	Variety	0.03012244573661121
148	County	0.06014879585927568
148	Residual	0.04431070538677001
148	Temperature	2.7951553593886853
148	Time	0.23211967900161085
148	Variety	0.0387533327547967
149	County	0.03414242673955478
149	Residual	0.04645216501810764
149	Temperature	1.6072624967229414
149	Time	4.5677889423693205
149	Variety	0.00839570639084813
150	County	0.07920331247202983
150	Residual	0.03935333697485566
150	Temperature	2.274147626982952
150	Time	6.992199634066964
150	Variety	0.00702530030965575
151	County	0.02769842624347504
151	Residual	0.03665478553152768
151	Temperature	2.9366178351082035
151	Time	1.90246263847686
151	Variety	0.05218069528789667
152	County	0.07285134722858243
152	Residual	0.04286327998980245
152	Temperature	4.5020480362753474
152	Time	152.8064815291352
152	Variety	0.00671259240263021
153	County	0.04880235736675751
153	Residual	0.04300051729322499
153	Temperature	7.538923332317251
153	Time	3.080677104005739
153	Variety	0.01110596918456128
154	County	0.0234977061216643
154	Residual	0.04731142240373687
154	Temperature	4.133263342185312
154	Time	1.6471054029775336
154	Variety	0.03644610854522562
155	County	0.15000149979055302
155	Residual	0.04373642215435387
155	Temperature	4.5030325398041064
155	Time	0.698378774471557
155	Variety	0.03048222560300613
156	County	0.1530253962693386
156	Residual	0.04163958740189796
156	Temperature	2.96316866410559
156	Time	0.7028998739746811
156	Variety	0.03665857585137658
157	County	0.04902125600372403
157	Residual	0.04181236415651425
157	Temperature	6.821212736573462
157	Time	1.699912916582508
157	Variety	0.0266789657994942
158	County	0.17777323062010625
158	Residual	0.04182126010975448
158	Temperature	11.491167422469001
158	Time	1.8551528146216865
158	Variety	0.01749930180826011
159	County	0.0609025071065945
159	Residual	0.04199258432462136
159	Temperature	10.238687944138286
159	Time	2.91517065282596
159	Variety	0.017205242119615
160	County	0.1575320278887863
160	Residual	0.04312467685907402
160	Temperature	5.408368516826111
160	Time	117.39950459794778
160	Variety	0.00670871249796146
161	County	0.2505054594999758
161	Residual	0.03706974477467285
161	Temperature	6.664812229981768
161	Time	11.238788478731172
161	Variety	0.00884394298183262
162	County	0.03629817985302306
162	Residual	0.0408420160650899
162	Temperature	4.817007673568871
162	Time	0.5524543314619083
162	Variety	0.03586865737237509
163	County	0.242272817561772
163	Residual	0.03696779800063461
163	Temperature	4.922260347138199
163	Time	9.090168281026076
163	Variety	0.00649210645125443
164	County	0.05486585660619459
164	Residual	0.04232719014600126
164	Temperature	7.466976693288816
164	Time	2.9189472900765328
164	Variety	0.01541253434062034
165	County	0.5613737348000694
165	Residual	0.03932929371619433
165	Temperature	7.119871498609273
165	Time	3.2915346549028848
165	Variety	0.0080356794814231
166	County	0.3452300664123391
166	Residual	0.04152402488533643
166	Temperature	4.019743214238197
166	Time	8.617410878977664
166	Variety	0.00588156991287912
167	County	0.1543335837438864
167	Residual	0.04265763238354407
167	Temperature	15.279392800717686
167	Time	5.150001362802123
167	Variety	0.00982638482321004
168	County	0.12018911904734508
168	Residual	0.03855865251671995
168	Temperature	11.359808526338869
168	Time	3.804175730014239
168	Variety	0.01188470985176375
169	County	0.09162243066283086
169	Residual	0.04202734115496887
169	Temperature	8.802116115207065
169	Time	3.147601924725667
169	Variety	0.01804582343400157
170	County	0.04016480549375526
170	Residual	0.04252882045582242
170	Temperature	3.4155888690394387
170	Time	0.42060488402295926
170	Variety	0.04851162445288704
171	County	0.09916151708094866
171	Residual	0.04199722066441826
171	Temperature	5.896370243113724
171	Time	1.9031159135922862
171	Variety	0.02987991065836954
172	County	0.02237553838897617
172	Residual	0.04290607095400685
172	Temperature	5.195516850488491
172	Time	2.0226206861761056
172	Variety	0.01011685425123631
173	County	0.08450006723776061
173	Residual	0.04260483234097453
173	Temperature	6.091614044815643
173	Time	2.547768058907414
173	Variety	0.01063612095224187
174	County	0.13148647099292177
174	Residual	0.04363806510519256
174	Temperature	3.2318766785107456
174	Time	22.400576176233837
174	Variety	0.00388792449228013
175	County	0.05760276680065334
175	Residual	0.04331528292261447
175	Temperature	6.3540256264508495
175	Time	0.9356456977871547
175	Variety	0.02588244048139501
176	County	0.09368337331548758
176	Residual	0.04520037942551875
176	Temperature	2.1816929313009616
176	Time	80.97375615476209
176	Variety	0.0481883776668008
177	County	0.11259251467761897
177	Residual	0.04038704041726173
177	Temperature	9.482046857051593
177	Time	1.1310872419768838
177	Variety	0.01833449386060546
178	County	0.27764823046629794
178	Residual	0.03946769758200974
178	Temperature	8.105057895966809
178	Time	3.0534945948345595
178	Variety	0.01678396177240774
179	County	0.0569727986198795
179	Residual	0.04457086367289475
179	Temperature	8.410591119051809
179	Time	4.852752843118066
179	Variety	0.0063228817791143
180	County	0.6405880988454069
180	Residual	0.03702785502567109
180	Temperature	4.100300838377511
180	Time	3.5432805060599075
180	Variety	0.00941906719632916
181	County	0.05951009845999409
181	Residual	0.04307750582023699
181	Temperature	1.8779079977905568
181	Time	200.13928334256877
181	Variety	0.00604807408656183
182	County	0.9829959703743688
182	Residual	0.04626049397604776
182	Temperature	6.821954469934327
182	Time	5.0301845976926725
182	Variety	0.00815376200267527
183	County	0.05216896558741279
183	Residual	0.04607649266942009
183	Temperature	3.3844375350847504
183	Time	0.1640872226694628
183	Variety	0.03363082357897876
184	County	0.01988068369428691
184	Residual	0.03999629462505991
184	Temperature	4.498756425967374
184	Time	5.278016947561869
184	Variety	0.01504596563018157
185	County	0.4251286981120843
185	Residual	0.03992731379836514
185	Temperature	7.24493491422258
185	Time	7.023600021526258
185	Variety	0.00532638111600675
186	County	0.05162585105137993
186	Residual	0.04382917219856563
186	Temperature	2.627523728640771
186	Time	1.6735814868807566
186	Variety	0.03666282797399126
187	County	0.03637027968219939
187	Residual	0.03923448571325642
187	Temperature	5.888740309966436
187	Time	2.137342567762066
187	Variety	0.02784255958773585
188	County	0.05437261738647128
188	Residual	0.0453252485282315
188	Temperature	4.862775291229115
188	Time	5.597966918784441
188	Variety	0.00597749831332363
189	County	0.03362875659612215
189	Residual	0.04715066362858442
189	Temperature	6.527531202216895
189	Time	3.0065312083009745
189	Variety	0.00459092941815848
190	County	0.6765578122159157
190	Residual	0.04533352546860467
190	Temperature	7.4498068396075325
190	Time	1.8072563887638242
190	Variety	0.01374960352141132
191	County	0.06873389208570556
191	Residual	0.04716746472293323
191	Temperature	2.488653879222308
191	Time	130.38204190645033
191	Variety	0.00513057731636375
192	County	0.11494034860340942
192	Residual	0.04530865078543911
192	Temperature	2.2917497242980938
192	Time	97.78666325712902
192	Variety	0.00349385991760176
193	County	0.06454105801577165
193	Residual	0.04736454954044986
193	Temperature	2.4485003080306087
193	Time	1.6951548917237087
193	Variety	0.01842069644235597
194	County	0.07873592817859697
194	Residual	0.0354362098191117
194	Temperature	3.7529076815562763
194	Time	41.7017581916837
194	Variety	0.00547835441955127
195	County	0.035909987976544
195	Residual	0.0426607153539115
195	Temperature	6.232765177156876
195	Time	2.26979169147917
195	Variety	0.04508293934681678
196	County	0.13115084940936697
196	Residual	0.04403072758069445
196	Temperature	4.11988761357032
196	Time	0.42952030219272697
196	Variety	0.03048698290438997
197	County	0.1217240858301285
197	Residual	0.037709841030418
197	Temperature	4.378712906854122
197	Time	4.312082973839014
197	Variety	0.03185548733755213
198	County	0.09667376060955908
198	Residual	0.0422669563699502
198	Temperature	3.9791148889550043
198	Time	0.05786705995515858
198	Variety	0.04282384902461741
199	County	0.12381152118112188
199	Residual	0.0450843854523431
199	Temperature	4.327137878907215
199	Time	0.8632196910235838
199	Variety	0.02593539300309765
200	County	0.03596338421662433
200	Residual	0.04140592869945971
200	Temperature	5.888944123780332
200	Time	4.213036482448353
200	Variety	0.01008696779814036
201	County	0.03860010759333655
201	Residual	0.04306322202082304
201	Temperature	13.345492212959657
201	Time	3.536484941121887
201	Variety	0.02036334573526546
202	County	0.05159838353588311
202	Residual	0.03996555513094629
202	Temperature	5.612596180962098
202	Time	1.3798581004222235
202	Variety	0.04167363793645264
203	County	0.10250329492593024
203	Residual	0.04061117549563542
203	Temperature	3.7871423728432854
203	Time	8.640228364406962
203	Variety	0.0100005653729894
204	County	0.13370024401584196
204	Residual	0.04220053104072639
204	Temperature	8.875673368942108
204	Time	3.8620604825243534
204	Variety	0.01537175873561583
205	County	0.02880844733687443
205	Residual	0.04328837761267989
205	Temperature	5.710071278859607
205	Time	0.3009562587380677
205	Variety	0.03802476316919834
206	County	0.05744913593910648
206	Residual	0.04277552092351246
206	Temperature	5.749575869197207
206	Time	3.7450032918554417
206	Variety	0.01323381052285229
207	County	0.26027978248148714
207	Residual	0.05094679644633378
207	Temperature	2.369711695841319
207	Time	2.8487603956029934
207	Variety	0.02293000670773507
208	County	0.02994468268706585
208	Residual	0.0420471452126085
208	Temperature	4.5561103751017695
208	Time	3.772178257253908
208	Variety	0.01071244721823325
209	County	0.06611728613924914
209	Residual	0.03714501922802426
209	Temperature	7.0055185113293446
209	Time	8.510116723653196
209	Variety	0.00527721055550497
210	County	0.02630983173013089
210	Residual	0.04201346244054814
210	Temperature	5.702226437947566
210	Time	3.3745260582935916
210	Variety	0.0190457621174066
211	County	0.0902412653259234
211	Residual	0.04809415593323637
211	Temperature	2.010871741322992
211	Time	30.823502509882463
211	Variety	0.00425407745298371
212	County	0.1023612497215886
212	Residual	0.04290357909186896
212	Temperature	5.525967777744444
212	Time	6.521903852999868
212	Variety	0.00806669320851475
213	County	0.12779128524413355
213	Residual	0.04524373137710593
213	Temperature	3.72456519484802
213	Time	0.058696530695101265
213	Variety	0.03527775564908394
214	County	0.06778637349795497
214	Residual	0.04276877250655389
214	Temperature	2.9086846129675568
214	Time	60.972372558057224
214	Variety	0.00558916401020209
215	County	0.0842962236513904
215	Residual	0.04516621468442736
215	Temperature	6.505701361703754
215	Time	9.078441159420327
215	Variety	0.00630172104347962
216	County	0.09369952701783288
216	Residual	0.04579965712254422
216	Temperature	3.2423048178200355
216	Time	1.8111135382280592
216	Variety	0.03790496373649366
217	County	0.06129574435749036
217	Residual	0.04731419717488086
217	Temperature	2.708789581162804
217	Time	53.953103331589695
217	Variety	0.00642995600273712
218	County	0.04009478551046331
218	Residual	0.04357832926624868
218	Temperature	4.625223529329426
218	Time	1.8842203118949308
218	Variety	0.01644357338497866
219	County	0.17211131936946536
219	Residual	0.03473140140032579
219	Temperature	9.377650246856103
219	Time	4.546980264336475
219	Variety	0.0088288669531539
220	County	0.1119030514491568
220	Residual	0.04384276991098453
220	Temperature	2.7680802860013984
220	Time	2.17965000077907
220	Variety	0.00667242475308861
221	County	0.06025084626382946
221	Residual	0.03760326082254283
221	Temperature	7.616664375401683
221	Time	1.157548666994146
221	Variety	0.03027780925221745
222	County	0.02738826113997922
222	Residual	0.03782255192567806
222	Temperature	8.838595286968877
222	Time	5.193441156325784
222	Variety	0.01751490199225567
223	County	0.17772803796423664
223	Residual	0.04143821469924683
223	Temperature	5.427549366254465
223	Time	4.635281185313897
223	Variety	0.00954485170512367
224	County	0.02428498073233065
224	Residual	0.04832067929494997
224	Temperature	2.160121885991707
224	Time	2.6351347469457798
224	Variety	0.02859361396477169
225	County	0.05875240715399012
225	Residual	0.0439266154381681
225	Temperature	8.830711194504904
225	Time	1.195997373185011
225	Variety	0.02045344350606408
226	County	0.13231313976266312
226	Residual	0.04176246156617384
226	Temperature	11.023679202820242
226	Time	2.2359794544858707
226	Variety	0.02249048486996255
227	County	0.11374984650580627
227	Residual	0.04473547774665065
227	Temperature	3.0359511464712625
227	Time	0.8442597098956277
227	Variety	0.04408588355367975
228	County	0.11473389194851716
228	Residual	0.04841805486769636
228	Temperature	5.714622988602258
228	Time	4.198319976836052
228	Variety	0.0118994093394456
229	County	0.09738591806788234
229	Residual	0.04212901833581833
229	Temperature	6.818716102661579
229	Time	2.302393378126494
229	Variety	0.03049988351444139
230	County	0.04117125446048651
230	Residual	0.04148450536511864
230	Temperature	8.324355812762871
230	Time	1.1842051667717821
230	Variety	0.01771356317094513
231	County	0.2462036226999246
231	Residual	0.04081534954875578
231	Temperature	7.156322661950885
231	Time	8.572956713504855
231	Variety	0.00913852184144744
232	County	0.13271402847702518
232	Residual	0.04588308265336272
232	Temperature	3.295285945891883
232	Time	3.4732147858895366
232	Variety	0.03724297704464256
233	County	0.10930136382313278
233	Residual	0.04376395329189304
233	Temperature	12.64043737763126
233	Time	4.305019417674306
233	Variety	0.01273388142066534
234	County	0.15579789985874182
234	Residual	0.05060076820658756
234	Temperature	2.8215739251301044
234	Time	2.3702353114382704
234	Variety	0.03395705284456833
235	County	0.3034041331027289
235	Residual	0.04627308114768603
235	Temperature	5.703289550571225
235	Time	5.7458530155388825
235	Variety	0.00777259218835898
236	County	0.8634548684994436
236	Residual	0.04295886395037525
236	Temperature	9.891214359909622
236	Time	2.467169534904631
236	Variety	0.00989472250188047
237	County	0.11090535199051936
237	Residual	0.0466678603003294
237	Temperature	3.2398663619938857
237	Time	0.23184193939771344
237	Variety	0.03405954655759893
238	County	0.07140207500166677
238	Residual	0.03765239003555622
238	Temperature	3.6373866856411867
238	Time	2.8160643276916817
238	Variety	0.01565380432809105
239	County	0.0695140720037937
239	Residual	0.04224161546422391
239	Temperature	3.157232941652869
239	Time	0.2383509468044851
239	Variety	0.03822385343255787
240	County	0.07794312901184297
240	Residual	0.04345918928161173
240	Temperature	3.8388042773437374
240	Time	0.07685950873309343
240	Variety	0.03511644373581738
241	County	0.04383774407547713
241	Residual	0.04159288342004452
241	Temperature	5.4988011377409585
241	Time	0.5037612799037713
241	Variety	0.03081923901960194
242	County	0.03836226661781104
242	Residual	0.04180998483911352
242	Temperature	3.5058503967710934
242	Time	3.000225544133029
242	Variety	0.04696670642879023
243	County	0.0141560365648716
243	Residual	0.03930722725971442
243	Temperature	4.25639464604066
243	Time	1.298485973051195
243	Variety	0.02175229776390878
244	County	0.688125489260578
244	Residual	0.0456986486256568
244	Temperature	8.601352099134392
244	Time	3.0705868755096315
244	Variety	0.00761264084045982
245	County	0.06402599758666332
245	Residual	0.03259474013735931
245	Temperature	2.6815283998686605
245	Time	8.708050588564367
245	Variety	0.00781191796632833
246	County	0.16757644759612444
246	Residual	0.04513840582637323
246	Temperature	4.047975253646467
246	Time	6.875210971741199
246	Variety	0.00644199027769714
247	County	0.03101678417319047
247	Residual	0.04207243585769232
247	Temperature	4.358582621011982
247	Time	3.5699598628434766
247	Variety	0.00806288613090476
248	County	0.03610982119336677
248	Residual	0.04561593468645907
248	Temperature	3.599163491977521
248	Time	4.424261414793157
248	Variety	0.03431102222681331
249	County	0.3562061718060471
249	Residual	0.04353524487516161
249	Temperature	3.6673074785766526
249	Time	4.339486295736054
249	Variety	0.01526877218908414
250	County	0.17003965749024658
250	Residual	0.04392278732946272
250	Temperature	8.667306044026258
250	Time	2.3425907271051316
250	Variety	0.01344512909355638
251	County	0.1074205006108246
251	Residual	0.04262081597297094
251	Temperature	4.224083817115233
251	Time	2.37193780421034
251	Variety	0.0207888690140544
252	County	0.04391066992766374
252	Residual	0.04332932711462089
252	Temperature	3.439164780701013
252	Time	5.176051734584918
252	Variety	0.00755212897951818
253	County	0.28607637680568404
253	Residual	0.04041796676496628
253	Temperature	7.267288103217195
253	Time	2.905058976088659
253	Variety	0.01399272271550337
254	County	0.18054498669486369
254	Residual	0.04023004712357968
254	Temperature	7.505735856379771
254	Time	4.629132332551418
254	Variety	0.006779568839489
255	County	0.08665470862590813
255	Residual	0.04520015307762599
255	Temperature	4.771058931965877
255	Time	2.1988971332969913
255	Variety	0.02095686017128548
256	County	0.8116996471133582
256	Residual	0.0387017900900742
256	Temperature	2.315624518163908
256	Time	10.153328740774572
256	Variety	0.00644062253257855
257	County	0.07505479726595758
257	Residual	0.03828335588397275
257	Temperature	4.442635316147664
257	Time	188.07442818424522
257	Variety	0.00520692975737827
258	County	0.11916099928960693
258	Residual	0.04151606128622219
258	Temperature	2.972568339176305
258	Time	6.363553644071514
258	Variety	0.00936958013924346
259	County	0.14991785331922491
259	Residual	0.0409234878691798
259	Temperature	4.0766570479111355
259	Time	3.77888545233862
259	Variety	0.01470425155249396
260	County	0.03121381209864419
260	Residual	0.03854628745104955
260	Temperature	7.884555507616584
260	Time	6.605536554472989
260	Variety	0.00742843920979996
261	County	0.22142540190834104
261	Residual	0.03586362640234071
261	Temperature	3.2010933526244787
261	Time	2.4796331377071463
261	Variety	0.01240149785119379
262	County	0.306650206143659
262	Residual	0.04014044218448846
262	Temperature	4.982450340731831
262	Time	5.618018376287737
262	Variety	0.01344312718701848
263	County	0.14419025612180955
263	Residual	0.04282488489154847
263	Temperature	7.975922747618503
263	Time	2.153104282784497
263	Variety	0.00870353151284419
264	County	0.13617598335850484
264	Residual	0.03800229547551777
264	Temperature	7.797257614798351
264	Time	1.0725142585473226
264	Variety	0.01929709623396558
265	County	0.07676986058711187
265	Residual	0.03701769233785645
265	Temperature	4.771553465047592
265	Time	1.173197204150449
265	Variety	0.03661793535418202
266	County	0.02901393599653283
266	Residual	0.04264496477078183
266	Temperature	7.046030249049881
266	Time	3.994240338265519
266	Variety	0.01566579165972316
267	County	0.4397992657141734
267	Residual	0.04127388958790031
267	Temperature	1.4594783895603924
267	Time	29.34019031834984
267	Variety	0.00450634020820857
268	County	0.04089006280372969
268	Residual	0.03478359910759155
268	Temperature	5.0390913570092515
268	Time	1.7813562985134823
268	Variety	0.03623999805864075
269	County	0.18769912966689536
269	Residual	0.04776977116802913
269	Temperature	4.993577490732654
269	Time	2.096247389938558
269	Variety	0.02048496527292791
270	County	0.0969219045473341
270	Residual	0.04747315459657457
270	Temperature	3.2466698190893726
270	Time	0.20038269626742336
270	Variety	0.0385965547303746
271	County	0.11093997212668742
271	Residual	0.04036705931728338
271	Temperature	3.8443599502523638
271	Time	1.1715514105777713
271	Variety	0.0379957631760181
272	County	0.1688459430360814
272	Residual	0.03714357916098174
272	Temperature	5.774615406448198
272	Time	1.829265678743411
272	Variety	0.00903278787794334
273	County	0.10404933331256463
273	Residual	0.04078462443909576
273	Temperature	2.863763259236032
273	Time	44.980332072106734
273	Variety	0.05128565442054306
274	County	0.08398832872033098
274	Residual	0.04111021873392121
274	Temperature	8.089416392245193
274	Time	1.0784806743747304
274	Variety	0.02275611012390847
275	County	0.4841211402689343
275	Residual	0.04807484747203407
275	Temperature	6.170305463294824
275	Time	1.1683232703159163
275	Variety	0.02123691903579553
276	County	0.2033471017310291
276	Residual	0.03818224303388817
276	Temperature	7.84701070928024
276	Time	3.2895125542811527
276	Variety	0.02552617184740366
277	County	0.4569611920811634
277	Residual	0.04180115953088616
277	Temperature	7.0863338739128
277	Time	5.227795352571662
277	Variety	0.01068626862016728
278	County	0.11098967834591754
278	Residual	0.03759963307326024
278	Temperature	3.654048178014793
278	Time	0.31226651863791505
278	Variety	0.03353691433183769
279	County	0.08842486015062229
279	Residual	0.04295921204810962
279	Temperature	4.84451069198232
279	Time	2.4287625280965197
279	Variety	0.00790229100658653
280	County	0.05604997617727859
280	Residual	0.04461538160163094
280	Temperature	3.739477228639447
280	Time	2.44137363046698
280	Variety	0.04425539319357159
281	County	0.06147946893453369
281	Residual	0.04657131267449525
281	Temperature	7.366940116137255
281	Time	10.068147724784449
281	Variety	0.0041436646813909
282	County	0.12070317652859568
282	Residual	0.04366772819634275
282	Temperature	4.247290211343601
282	Time	0.39592207520704825
282	Variety	0.02407405961405862
283	County	0.08476057925010803
283	Residual	0.04014064987963092
283	Temperature	3.0481742648925203
283	Time	7.356534099337364
283	Variety	0.00527338517277101
284	County	0.0614795543874909
284	Residual	0.04142627709068439
284	Temperature	2.093047735189931
284	Time	45.25304454177748
284	Variety	0.00570971878505493
285	County	0.9793101612636556
285	Residual	0.04128107195368696
285	Temperature	6.741050275556437
285	Time	4.038017141075013
285	Variety	0.01267771397671803
286	County	0.06156683130517742
286	Residual	0.03763706355076104
286	Temperature	3.035371101427016
286	Time	2.6745211619259672
286	Variety	0.03428312031236351
287	County	0.18824331778552
287	Residual	0.04415423195091702
287	Temperature	3.058576648766826
287	Time	0.3632818537651802
287	Variety	0.03410423113778321
288	County	0.24388015824180023
288	Residual	0.04254971393801466
288	Temperature	4.573386521645036
288	Time	4.664732968672518
288	Variety	0.00573573258959684
289	County	0.14988874593713408
289	Residual	0.04270502677298375
289	Temperature	1.6629819606173877
289	Time	8.918868236209127
289	Variety	0.00604112330228701
290	County	0.24290603312753273
290	Residual	0.04156942057246079
290	Temperature	5.124207920095899
290	Time	4.1086008862791505
290	Variety	0.01986678512299088
291	County	0.13386254216311175
291	Residual	0.03548662678502019
291	Temperature	11.317970226382393
291	Time	3.5285543957499876
291	Variety	0.01979894045201728
292	County	0.20697114427585583
292	Residual	0.03878099911491681
292	Temperature	3.822471816607641
292	Time	2.189303454954117
292	Variety	0.01528235981086566
293	County	0.13509248772519683
293	Residual	0.04210924726809095
293	Temperature	3.115173842391951
293	Time	2.395039627089918
293	Variety	0.03664496307892452
294	County	0.08411643042583458
294	Residual	0.04350580244292974
294	Temperature	5.608429083558947
294	Time	1.40626507695021
294	Variety	0.02640298628519122
295	County	0.11206260735173756
295	Residual	0.04585544639005588
295	Temperature	5.1359253323844865
295	Time	0.6185298110824703
295	Variety	0.03180134753281899
296	County	0.42840825943653255
296	Residual	0.04565981180084845
296	Temperature	7.567436114119445
296	Time	4.03708976166876
296	Variety	0.01543975152326238
297	County	0.02707575559398746
297	Residual	0.04563706090024942
297	Temperature	3.7154872972904567
297	Time	0.18389881977942085
297	Variety	0.03497111268507284
298	County	0.08328011372591293
298	Residual	0.0405739364366111
298	Temperature	5.21210538893053
298	Time	10.46811071566974
298	Variety	0.0056745753993061
299	County	0.3698151348003247
299	Residual	0.0498716987696703
299	Temperature	3.66375731733782
299	Time	6.494183548146578
299	Variety	0.00991173545453137
300	County	0.08923652732468226
300	Residual	0.03849594571677145
300	Temperature	5.639884085464458
300	Time	1.2763595973433774
300	Variety	0.04428530555680559
301	County	0.09597514108809468
301	Residual	0.04547110607511508
301	Temperature	3.266329435896795
301	Time	0.11387719830462832
301	Variety	0.03463497191106921
302	County	0.03195086363169135
302	Residual	0.03907597129182135
302	Temperature	7.9037114410479585
302	Time	1.9622630048510543
302	Variety	0.01150259720885102
303	County	0.05950958380230004
303	Residual	0.040388086742145717
303	Temperature	5.081723793368504
303	Time	6.989968028104419
303	Variety	0.00621601587398407
304	County	0.08878367897842473
304	Residual	0.04409871177954015
304	Temperature	4.545930472542508
304	Time	2.044991381251182
304	Variety	0.03036048932042588
305	County	0.06215831037416174
305	Residual	0.04195242711501656
305	Temperature	2.0839164776098746
305	Time	44.45475720227074
305	Variety	0.00494676320183163
306	County	0.1411272464608577
306	Residual	0.04188622052012814
306	Temperature	3.980129348826456
306	Time	0.6491111525554202
306	Variety	0.03621396774632898
307	County	0.05822961835290034
307	Residual	0.03711946805467029
307	Temperature	1.6778441627538008
307	Time	8.892890490472455
307	Variety	0.0055608949316222
308	County	0.02915742153340479
308	Residual	0.04099058205533974
308	Temperature	3.77779231486606
308	Time	5.8606579600140245
308	Variety	0.00806486521662306
309	County	0.03034306137912383
309	Residual	0.04793902940199235
309	Temperature	3.5244195465133084
309	Time	0.6648049415916473
309	Variety	0.03092901439839137
310	County	0.4045382494407324
310	Residual	0.04869013079424174
310	Temperature	5.660685977167479
310	Time	5.925526435431192
310	Variety	0.00585668652638193
311	County	0.2086054503914921
311	Residual	0.04123321100225898
311	Temperature	3.3703111901454803
311	Time	0.5840659363890188
311	Variety	0.03648277237525754
312	County	0.06267714852181495
312	Residual	0.04283952141448358
312	Temperature	2.6813485721376122
312	Time	2.0880447006660736
312	Variety	0.03892894754695703
313	County	0.0901624524206665
313	Residual	0.03697624044191361
313	Temperature	10.695176039932946
313	Time	6.171710859958671
313	Variety	0.01241811327324968
314	County	0.2422422181633327
314	Residual	0.03633371061871102
314	Temperature	7.4901172312163204
314	Time	3.322892604722946
314	Variety	0.00970469897498114
315	County	0.1330063240251831
315	Residual	0.0433232711597372
315	Temperature	4.3112547322312595
315	Time	3.596468982812094
315	Variety	0.0071543923248014
316	County	0.06554742085793958
316	Residual	0.04563898839922554
316	Temperature	4.299196112769692
316	Time	3.9435834080763175
316	Variety	0.04709492730390323
317	County	0.02485289370262345
317	Residual	0.04306691744750591
317	Temperature	4.8307994997587125
317	Time	1.2401094586955146
317	Variety	0.02610658700536421
318	County	0.06964507609620021
318	Residual	0.04459030393857036
318	Temperature	4.027368550577719
318	Time	2.6358995753834495
318	Variety	0.04664496837153471
319	County	0.16370101552093788
319	Residual	0.040741447634166
319	Temperature	6.116235623206276
319	Time	3.4452513777973994
319	Variety	0.01138823064917646
320	County	0.31039609045408
320	Residual	0.03801754658982641
320	Temperature	6.288031578672442
320	Time	3.71494939254283
320	Variety	0.00843664170520038
321	County	0.06904258988720818
321	Residual	0.04303729219227085
321	Temperature	2.4050952478766416
321	Time	60.834977172203665
321	Variety	0.04388737709127675
322	County	0.04472486350415992
322	Residual	0.04387735255345048
322	Temperature	4.240810605306986
322	Time	2.99134272281262
322	Variety	0.03183822022643315
323	County	0.15789524814833542
323	Residual	0.03819441231513393
323	Temperature	3.3821504715450534
323	Time	3.798073462874302
323	Variety	0.01049854234719263
324	County	0.18918010146089376
324	Residual	0.04327567988484147
324	Temperature	3.273762970616542
324	Time	2.0844065346146823
324	Variety	0.04294624486956656
325	County	0.09508006751160616
325	Residual	0.0444952435843364
325	Temperature	6.073127423916935
325	Time	3.042725281506222
325	Variety	0.0210119507919717
326	County	0.32853411615316064
326	Residual	0.03957868648157919
326	Temperature	9.390337850136522
326	Time	4.668362417704926
326	Variety	0.00959625346358933
327	County	0.04548858586839138
327	Residual	0.04200807888616804
327	Temperature	2.5400377133413685
327	Time	2.9149661424913162
327	Variety	0.0111739523849823
328	County	0.05184335188783742
328	Residual	0.04013242087038472
328	Temperature	3.9773363411009486
328	Time	2.267330706244586
328	Variety	0.04133868474853833
329	County	0.12919730053911543
329	Residual	0.04797114692018699
329	Temperature	6.230423298826991
329	Time	0.5474653758023604
329	Variety	0.02464886757356995
330	County	0.09119328521854284
330	Residual	0.04581114733703001
330	Temperature	7.260258338923484
330	Time	4.576014767433443
330	Variety	0.01589250858453634
331	County	0.02642902564221855
331	Residual	0.04387071195910223
331	Temperature	6.0691648341628905
331	Time	1.2487192283932895
331	Variety	0.0355411688527747
332	County	0.03964452577310443
332	Residual	0.04703753594317428
332	Temperature	5.8518972127789155
332	Time	2.7754523341610673
332	Variety	0.0198264899587009
333	County	0.12280218924635058
333	Residual	0.04645652138549979
333	Temperature	3.354631821616367
333	Time	0.3508410627321596
333	Variety	0.03611963094572463
334	County	0.014401282804936801
334	Residual	0.04731744715685444
334	Temperature	10.954996050304661
334	Time	3.7595782317970223
334	Variety	0.00808568625940608
335	County	0.02903247716622505
335	Residual	0.04544722932787413
335	Temperature	2.7532318159385594
335	Time	8.127659665299717
335	Variety	0.00395719731630659
336	County	0.02597502883050641
336	Residual	0.04109810672885392
336	Temperature	11.19554441364741
336	Time	2.9987696992740327
336	Variety	0.00927508329974726
337	County	0.08005350052772489
337	Residual	0.04499218473006962
337	Temperature	2.5527652079324294
337	Time	206.64924914934736
337	Variety	0.00459901190813926
338	County	0.05292188266999233
338	Residual	0.04013185208493744
338	Temperature	2.7448379858088185
338	Time	0.11378407743275565
338	Variety	0.04578395369655355
339	County	0.06913890983260382
339	Residual	0.03910206204247245
339	Temperature	3.8686691337441044
339	Time	4.305970783826076
339	Variety	0.00621315527340607
340	County	0.09788861714600812
340	Residual	0.0413016974255679
340	Temperature	3.2232948141356053
340	Time	0.5482874114125128
340	Variety	0.04037563155206147
341	County	0.23521958309322097
341	Residual	0.04087035466223635
341	Temperature	5.6397935802866055
341	Time	2.420694485109901
341	Variety	0.00730651454768886
342	County	0.01865092461464871
342	Residual	0.04079429688221755
342	Temperature	4.901838701187968
342	Time	2.426646734075611
342	Variety	0.01090723931824597
343	County	0.04318625972221374
343	Residual	0.04157633346622584
343	Temperature	5.237263005610146
343	Time	5.396774520926857
343	Variety	0.00845481741271385
344	County	0.3965855406229248
344	Residual	0.04372779976661399
344	Temperature	3.883459751666955
344	Time	2.8995895376066163
344	Variety	0.02281469547922895
345	County	0.04852633234846054
345	Residual	0.03936843368304627
345	Temperature	5.183329431884351
345	Time	8.41465502371874
345	Variety	0.01503605384382936
346	County	0.01768739096935423
346	Residual	0.04220446651718596
346	Temperature	1.5634066233681174
346	Time	5.316989905643133
346	Variety	0.00605099522106641
347	County	0.1014138419149064
347	Residual	0.0437252358010645
347	Temperature	11.18546402726782
347	Time	4.484366934599624
347	Variety	0.0131674056186474
348	County	0.18520886259503608
348	Residual	0.04223695984429958
348	Temperature	3.7737568978167144
348	Time	3.5220324655548483
348	Variety	0.04417028194209597
349	County	0.05129135580882307
349	Residual	0.0429617850253277
349	Temperature	11.59005150911848
349	Time	5.871735084400678
349	Variety	0.01064475642880627
350	County	0.05365974207962731
350	Residual	0.045008558642059
350	Temperature	2.9332164251368447
350	Time	1.6370113232127697
350	Variety	0.03708908041236882
351	County	0.20650280104057736
351	Residual	0.03700546560399557
351	Temperature	9.714099251090214
351	Time	3.0713750098924577
351	Variety	0.03221668540007894
352	County	0.07502486525481314
352	Residual	0.04082708143583476
352	Temperature	3.63178429199641
352	Time	1.190778475125583
352	Variety	0.03908069809835069
353	County	0.1554714256896437
353	Residual	0.03554379299072648
353	Temperature	3.9136852984999946
353	Time	8.698048553918287
353	Variety	0.00540111427646117
354	County	0.04003921168134938
354	Residual	0.04306833617572085
354	Temperature	2.536543763881878
354	Time	10.673488706093483
354	Variety	0.00449477018150877
355	County	0.06251670630931253
355	Residual	0.045402170075372
355	Temperature	9.70124846055934
355	Time	7.5992407724881454
355	Variety	0.00668009555537263
356	County	0.04962134165559964
356	Residual	0.04356591649272286
356	Temperature	3.778585881484534
356	Time	5.293247468945653
356	Variety	0.00656644046126102
357	County	0.2595379593635384
357	Residual	0.04334526914612292
357	Temperature	11.432402905593122
357	Time	3.555988191647106
357	Variety	0.01695926495106053
358	County	0.11547721247496452
358	Residual	0.04222076024592601
358	Temperature	3.106455329492239
358	Time	7.208406368933102
358	Variety	0.00910649011369054
359	County	0.40302464115196784
359	Residual	0.04085809194752118
359	Temperature	4.795805737933361
359	Time	4.7319604389188346
359	Variety	0.00614534795139015
360	County	0.06980681391123858
360	Residual	0.04254558359853843
360	Temperature	6.479078782079801
360	Time	3.780037901501842
360	Variety	0.0112196236053641
361	County	0.02529011546618853
361	Residual	0.04310161478990929
361	Temperature	2.306776755489875
361	Time	2.6361942129044857
361	Variety	0.01751266524944296
362	County	0.04040013636115727
362	Residual	0.04219316157628094
362	Temperature	6.75576177101393
362	Time	3.703364993332776
362	Variety	0.01010747450639347
363	County	0.06476777379430591
363	Residual	0.04306762884579821
363	Temperature	8.8129023715649
363	Time	3.2965131280864677
363	Variety	0.02196402206766815
364	County	0.262389754524201
364	Residual	0.03511134947593045
364	Temperature	7.038289384022468
364	Time	2.7145187334739624
364	Variety	0.01295533049401802
365	County	0.10668021891858533
365	Residual	0.04411148709051186
365	Temperature	3.449999813356528
365	Time	6.336103604596512
365	Variety	0.04948384624852065
366	County	0.10731668851865923
366	Residual	0.04398395114188658
366	Temperature	5.257899143394218
366	Time	4.359492926482513
366	Variety	0.0112371195372704
367	County	0.11919481413052382
367	Residual	0.03645338937589486
367	Temperature	7.908267047679609
367	Time	1.1897419570117451
367	Variety	0.02867185130258201
368	County	0.09002432680598012
368	Residual	0.04040413187860665
368	Temperature	3.122670650616166
368	Time	0.9139865115363892
368	Variety	0.0417776946037656
369	County	0.02458915351588628
369	Residual	0.04004317779931364
369	Temperature	5.240140355549263
369	Time	2.657190931272727
369	Variety	0.02882105618243418
370	County	0.14608764114248238
370	Residual	0.04637347711297415
370	Temperature	7.26281728903731
370	Time	2.790207527715277
370	Variety	0.00727947999461494
371	County	0.08179540571291424
371	Residual	0.04040013183190573
371	Temperature	3.490289927412199
371	Time	0.3230568071077648
371	Variety	0.0338418736406861
372	County	0.18824765645769864
372	Residual	0.04123676403368655
372	Temperature	5.601269554194252
372	Time	0.9733315637818742
372	Variety	0.02443972672345679
373	County	0.02820834985394975
373	Residual	0.04229173343838371
373	Temperature	3.771091511400118
373	Time	3.125740593533883
373	Variety	0.01942505963826367
374	County	0.3277896303558413
374	Residual	0.03779198536503349
374	Temperature	4.736892379134628
374	Time	2.694630294743587
374	Variety	0.0144175301079734
375	County	0.08590673243498566
375	Residual	0.04436330539073811
375	Temperature	3.6458728911269755
375	Time	140.74343203518734
375	Variety	0.00681330105639314
376	County	0.10764503523638748
376	Residual	0.04322221848681926
376	Temperature	2.6883058459032196
376	Time	3.5491263162003106
376	Variety	0.04261651030396093
377	County	0.1538539089588242
377	Residual	0.04361735173507661
377	Temperature	6.966018789757592
377	Time	6.298280778833492
377	Variety	0.00666975772671933
378	County	0.1061466954609952
378	Residual	0.03740326646452211
378	Temperature	4.880617290427187
378	Time	2.679812507468336
378	Variety	0.01756934090635005
379	County	0.08539592010969098
379	Residual	0.04101641872308155
379	Temperature	2.35797473037786
379	Time	226.22604108076
379	Variety	0.00530420945911509
380	County	0.0295066097179675
380	Residual	0.04173043075722156
380	Temperature	2.954759813435459
380	Time	0.2937763291269814
380	Variety	0.03703235249535857
381	County	0.06715767576505177
381	Residual	0.04589502956657323
381	Temperature	3.3312794020044043
381	Time	0.8377249381037695
381	Variety	0.0345764153135621
382	County	0.14948843489172714
382	Residual	0.03914781209994539
382	Temperature	6.9833651059045225
382	Time	0.6564803305048319
382	Variety	0.02950875173966657
383	County	0.01952400309900072
383	Residual	0.04188940367777245
383	Temperature	3.539440907269369
383	Time	1.1488390995777933
383	Variety	0.01938502135825268
384	County	0.01871186008611371
384	Residual	0.03838260512442972
384	Temperature	4.9262733791776006
384	Time	3.424463118454061
384	Variety	0.00842759235981427
385	County	0.42906530207987453
385	Residual	0.03986763629532741
385	Temperature	13.810783792600708
385	Time	7.3916060092938425
385	Variety	0.01195452582377045
386	County	0.7658473892584804
386	Residual	0.04767155155908459
386	Temperature	4.895224970200996
386	Time	7.490162815493318
386	Variety	0.00514807686857282
387	County	0.02824526035070102
387	Residual	0.0388419757921721
387	Temperature	6.791473971587714
387	Time	8.131503380092454
387	Variety	0.00745491996864204
388	County	0.12980918240743594
388	Residual	0.04042554097911585
388	Temperature	4.3535644883087645
388	Time	7.449075010454996
388	Variety	0.00662014328305383
389	County	0.14716735553137347
389	Residual	0.04189504307307321
389	Temperature	3.7237060751016178
389	Time	8.132868527808908
389	Variety	0.00881613766089994
390	County	0.07823412461996157
390	Residual	0.03628865311108054
390	Temperature	5.7198932172268995
390	Time	0.5497986781209636
390	Variety	0.03269660617309056
391	County	0.1524411309370795
391	Residual	0.04490472456007073
391	Temperature	6.140206357250633
391	Time	2.943496738922997
391	Variety	0.02449148996864488
392	County	0.1288507210409774
392	Residual	0.03511104504344239
392	Temperature	5.497316040042533
392	Time	6.0581241893742535
392	Variety	0.01299647695983518
393	County	0.03921295787440866
393	Residual	0.04398540001677006
393	Temperature	7.046386959614526
393	Time	1.7170028181921382
393	Variety	0.00972240979767828
394	County	0.12209531720223064
394	Residual	0.04328211552653315
394	Temperature	3.6236578592310296
394	Time	0.6376255107732862
394	Variety	0.04182430224736205
395	County	0.10217223344821108
395	Residual	0.04416320525174275
395	Temperature	3.640878113800014
395	Time	0.3848160946075774
395	Variety	0.0366193030171105
396	County	0.17804342075422136
396	Residual	0.03733330594765897
396	Temperature	11.64639708031788
396	Time	4.287802469193351
396	Variety	0.01034015522015896
397	County	0.10302104882189748
397	Residual	0.04214268996285123
397	Temperature	3.8596993188601783
397	Time	3.4183798003171963
397	Variety	0.00869726507029265
398	County	0.34692127744613127
398	Residual	0.04702676192897048
398	Temperature	5.209216982347885
398	Time	2.797176811741743
398	Variety	0.00795399089954408
399	County	0.17611678898624122
399	Residual	0.04202606729702606
399	Temperature	2.752640981523523
399	Time	1.8083372387569252
399	Variety	0.01971465509230564
400	County	0.11500266702507438
400	Residual	0.03836034327027284
400	Temperature	12.165022523704405
400	Time	5.210946491420154
[truncated: 8,001 more rows]
