# Supplementary material for: A genetic tradeoff for tolerance to moderate and severe heat stress in US hybrid maize
Source: PLoS Genet. 2023 Jul 6;19(7):e1010799. doi: 10.1371/journal.pgen.1010799 (PMC10325116; doi:10.1371/journal.pgen.1010799)
Supplement: S8 Table — Data underlying Fig 3B. Columns include temperature (°C), bootstrap, and estimated variance. (CSV) [file pgen.1010799.s026.csv]

Temperature	Bootstrap	Variance
0	1	4.5316311913743806e-4
0	2	4.32013623897933e-4
0	3	3.3709913197083665e-4
0	4	5.670046418378508e-4
0	5	5.251590309657616e-4
0	6	4.288920279209097e-4
0	7	0.0014256197138306712
0	8	0.0019415115169348874
0	9	5.703355010364762e-4
0	10	0.0010764927594699278
0	11	6.318426035201713e-4
0	12	0.001784554704975491
0	13	6.593830391341021e-4
0	14	5.902852432257523e-4
0	15	4.4367340967922116e-4
0	16	5.9066019984076006e-5
0	17	0.001270580405555452
0	18	6.784259695798139e-4
0	19	0.002171504935275965
0	20	0.0023545839660073253
0	21	8.29624042374721e-4
0	22	3.742135308556937e-4
0	23	3.9350616376524584e-4
0	24	2.9104067470583483e-4
0	25	5.739550720242198e-4
0	26	0.0010337055671741965
0	27	8.253716060839552e-4
0	28	0.0011177755175133387
0	29	7.467894411030406e-4
0	30	0.0016607263551944292
0	31	0.0013248224093439253
0	32	8.440977981278884e-4
0	33	4.0175536846515195e-4
0	34	5.101629421069126e-5
0	35	0.0012462595687114774
0	36	7.153747487320772e-4
0	37	0.001785175018179537
0	38	2.8806263042963586e-4
0	39	5.359659722225858e-4
0	40	9.666757997203246e-4
0	41	5.632985830714215e-4
0	42	5.194476521601214e-4
0	43	5.900802101259091e-4
0	44	0.0011156919199488823
0	45	5.808984222512412e-4
0	46	7.007862472606371e-4
0	47	0.0012842718970176696
0	48	6.571759880170453e-4
0	49	4.7039361810140035e-4
0	50	9.479834553159814e-4
0	51	6.061890138880899e-4
0	52	8.218842278968936e-4
0	53	7.097453735542516e-4
0	54	5.002988998835638e-4
0	55	8.206806533462894e-4
0	56	0.0010800120893112442
0	57	4.461233719348985e-4
0	58	5.25772462546284e-4
0	59	5.082740058095522e-4
0	60	0.0030101825906734647
0	61	3.612567364902196e-4
0	62	4.306857770956254e-4
0	63	8.011463852960904e-4
0	64	4.4328388235236055e-4
0	65	2.985391426363357e-4
0	66	7.543880055647603e-4
0	67	6.445243265898187e-4
0	68	7.777867316863536e-4
0	69	7.33790114723081e-4
0	70	7.136474594429402e-4
0	71	0.0015706412696204013
0	72	0.0010464640727095428
0	73	7.410576245856985e-4
0	74	6.292223181703632e-4
0	75	0.0017767535528972027
0	76	1.931104394440218e-5
0	77	5.260652241357267e-4
0	78	5.697024399681524e-4
0	79	4.949163140307164e-4
0	80	6.378094329492873e-4
0	81	5.289891078907033e-4
0	82	4.954072128416058e-4
0	83	5.88295299140805e-4
0	84	0.0011033457609973566
0	85	4.321743167823241e-4
0	86	6.210243902651571e-4
0	87	9.54714788894797e-4
0	88	5.389922658974361e-4
0	89	0.0015250847635938094
0	90	5.463356723032335e-4
0	91	9.299892319359377e-4
0	92	5.716304379895455e-4
0	93	3.7107257576607475e-4
0	94	0.001833034394425935
0	95	4.180880917135694e-4
0	96	4.1174168948204863e-4
0	97	4.880289908922429e-4
0	98	0.0021152869069482583
0	99	9.165279995062592e-4
0	100	6.670816315321128e-4
0	101	3.4811128745433254e-4
0	102	5.565490384748932e-4
0	103	6.352804761301539e-4
0	104	9.38795621311903e-4
0	105	8.130092816167459e-4
0	106	8.881823677998082e-4
0	107	6.112822053675197e-4
0	108	3.5808247238381546e-4
0	109	0.0018215308546561072
0	110	8.510915688065743e-4
0	111	0.0014064104384143197
0	112	5.34785690151335e-4
0	113	5.524871245102679e-4
0	114	5.033481422548829e-4
0	115	8.798186371352709e-4
0	116	3.9038899080484103e-4
0	117	7.097890424195633e-4
0	118	4.63308716875776e-4
0	119	0.0011577068729695333
0	120	4.7462135559150356e-4
0	121	4.962163441707227e-4
0	122	6.393993306679112e-4
0	123	7.430523056336301e-4
0	124	3.789194128179115e-4
0	125	7.092868479469323e-4
0	126	4.7165120976702744e-4
0	127	9.30869606812294e-4
0	128	4.6464885612832683e-4
0	129	5.581085670575311e-4
0	130	2.7048451596154756e-4
0	131	2.5695999771156925e-4
0	132	0.0010714434291663902
0	133	6.295919551050499e-4
0	134	7.037999755684798e-4
0	135	4.893848157525451e-4
0	136	7.089738027175561e-4
0	137	8.080788451948178e-4
0	138	6.877036829714863e-4
0	139	6.336216704580888e-4
0	140	5.856932490877472e-4
0	141	6.212795044336877e-4
0	142	0.001401737877495713
0	143	9.535969642717883e-4
0	144	5.922678326794712e-4
0	145	4.642625867992287e-4
0	146	6.73685989825809e-4
0	147	5.312921521006367e-4
0	148	4.72185197675668e-4
0	149	3.0212678541501525e-4
0	150	4.941218141202464e-4
0	151	5.838214294467506e-4
0	152	7.497460328811197e-4
0	153	6.652687442260586e-4
0	154	5.777363272883514e-4
0	155	4.1842498691096834e-4
0	156	6.037055309145438e-4
0	157	5.00450345056079e-4
0	158	0.0010366304056336683
0	159	0.0015687421684853968
0	160	7.407899951796275e-4
0	161	0.0011216863033991038
0	162	6.90044735641044e-4
0	163	6.688340057680215e-4
0	164	0.0014415353176058694
0	165	2.545290550886659e-4
0	166	2.7843180032661357e-4
0	167	0.0017452769919731486
0	168	4.829187299388809e-4
0	169	0.0011972847684105507
0	170	5.053077320368934e-4
0	171	6.768602621867167e-4
0	172	3.710613239116338e-4
0	173	4.414683079373056e-4
0	174	4.6410032558602586e-4
0	175	4.839373298403584e-4
0	176	3.757757544036907e-4
0	177	6.703593144282191e-4
0	178	0.0011184621661362738
0	179	0.0013619489881792491
0	180	6.321729780188889e-4
0	181	4.134720110424571e-4
0	182	7.160733458516284e-4
0	183	5.661602504688498e-4
0	184	5.40192487708491e-4
0	185	4.288781459125808e-4
0	186	6.436300360711958e-4
0	187	4.810128590315137e-4
0	188	7.058211405494628e-4
0	189	9.121501799670568e-4
0	190	0.0017326253152174088
0	191	3.83785623979887e-4
0	192	3.6770200309217113e-4
0	193	6.455478885390581e-4
0	194	3.0358279961690215e-4
0	195	0.00208990579741221
0	196	9.29449833232306e-4
0	197	9.20224769936408e-4
0	198	5.831049618754626e-4
0	199	0.0013273312077026066
0	200	7.108340109262414e-4
0	201	0.0017938549985859545
0	202	9.87094191618087e-4
0	203	6.348216390885637e-4
0	204	5.615050359944313e-4
0	205	4.7259574037781323e-4
0	206	9.124634956216552e-4
0	207	0.0010718653405519486
0	208	0.0014330798477542033
0	209	7.060693910794237e-4
0	210	4.0659422430855456e-4
0	211	5.86249264743572e-4
0	212	3.439885599330213e-4
0	213	5.714301405650935e-4
0	214	3.952903353325108e-4
0	215	7.468976518150858e-4
0	216	6.658111584965193e-4
0	217	7.240444149346916e-4
0	218	3.475217080285854e-4
0	219	0.0010772801346700107
0	220	5.47960393781143e-4
0	221	0.0010251524679715464
0	222	4.937699699754341e-4
0	223	0.002013849761748257
0	224	3.9353213193368163e-4
0	225	9.357625458744993e-4
0	226	0.002308807903251156
0	227	4.6821218549790173e-4
0	228	5.598079011031689e-4
0	229	0.0011069937189753943
0	230	7.157613491732869e-4
0	231	5.112467519041839e-4
0	232	5.275602491236324e-4
0	233	7.898024385532079e-4
0	234	7.77677680762182e-4
0	235	5.625769524888305e-4
0	236	6.880969334803492e-4
0	237	5.835167536187884e-4
0	238	0.0011442351671460851
0	239	5.605080704714873e-4
0	240	6.37616491530056e-4
0	241	7.164423562551173e-4
0	242	5.530826798745203e-4
0	243	0.0011003285121658798
0	244	5.594729532807362e-4
0	245	7.483365889539571e-4
0	246	5.880982989206036e-4
0	247	8.338706904752193e-4
0	248	5.710449642713803e-4
0	249	6.833954086692444e-4
0	250	4.994387543411685e-4
0	251	4.472538331592057e-4
0	252	3.236649072630348e-4
0	253	8.441857307240388e-4
0	254	5.606647015951959e-4
0	255	5.988806514726137e-4
0	256	3.802273235312327e-4
0	257	2.366950158934375e-4
0	258	9.828374941025604e-6
0	259	9.270886798322253e-4
0	260	3.1529564474149164e-4
0	261	0.001950468325625022
0	262	5.869136605347271e-4
0	263	7.083812318575022e-4
0	264	4.553107888919573e-4
0	265	6.21943843614993e-4
0	266	0.0011417357626169395
0	267	3.4430371117472004e-4
0	268	7.50523275913259e-4
0	269	4.875422826478152e-4
0	270	6.85649365404023e-4
0	271	5.660842607254523e-4
0	272	7.01402389601558e-4
0	273	4.7514372156565366e-4
0	274	0.0011270254001810906
0	275	8.612080725659896e-4
0	276	0.0011070721034655991
0	277	7.798661916274955e-4
0	278	4.6440554060281147e-4
0	279	8.979434133297398e-4
0	280	5.165337737938821e-4
0	281	5.296734590094506e-4
0	282	4.125617629502879e-4
0	283	7.34554040605461e-4
0	284	2.671226006308723e-4
0	285	0.0018911027915494698
0	286	0.00029217159251089195
0	287	5.768096039099745e-4
0	288	5.289613800435127e-4
0	289	4.4836000223954185e-4
0	290	0.002565190107678838
0	291	3.26740323815943e-4
0	292	3.9659227041493944e-4
0	293	4.5105993810495284e-4
0	294	6.938875376726573e-4
0	295	7.290786985827783e-4
0	296	4.5928774242689596e-4
0	297	7.846484721732512e-4
0	298	0.001046467349828854
0	299	5.142557429401506e-4
0	300	5.058220300774227e-4
0	301	6.543650132375941e-4
0	302	0.0010030010552978571
0	303	4.023577238569532e-4
0	304	0.0010684386566776536
0	305	3.8365386530839305e-4
0	306	3.6543047401267224e-4
0	307	2.24635806726795e-4
0	308	5.361598207819452e-4
0	309	6.88351816084169e-4
0	310	7.510546229190431e-4
0	311	4.6157628994099e-4
0	312	4.7700761459779816e-4
0	313	8.483600242872957e-4
0	314	7.913851901426817e-4
0	315	4.3954621883265466e-4
0	316	6.631177389052865e-4
0	317	6.270976563889622e-4
0	318	6.280112649373895e-4
0	319	9.0671017718448e-4
0	320	4.8515542041042075e-4
0	321	4.5651013898162333e-4
0	322	9.880225763010291e-4
0	323	0.0013066869779584718
0	324	4.006342602523465e-4
0	325	8.274375418328193e-4
0	326	3.929767361896403e-4
0	327	0.0026661973212975397
0	328	3.308137029726161e-4
0	329	7.558594353932077e-4
0	330	0.0019431783028164274
0	331	1.931480637757899e-4
0	332	0.002008004983719291
0	333	8.90335493177624e-4
0	334	6.128940104828648e-4
0	335	5.426134342567339e-4
0	336	5.564008683825511e-4
0	337	5.346250141509534e-4
0	338	4.645770618721306e-4
0	339	0.0011960549819656394
0	340	5.838035069159672e-4
0	341	5.005989358042539e-4
0	342	4.253050660914779e-4
0	343	2.0308496052289142e-4
0	344	6.959784520656664e-4
0	345	5.157789857500163e-4
0	346	2.429946216333314e-4
0	347	6.714224264228824e-4
0	348	4.717106934090063e-4
0	349	9.419842395667794e-4
0	350	6.277618603534321e-4
0	351	6.706733752600824e-4
0	352	4.893258224626029e-4
0	353	3.49601662701955e-4
0	354	3.2590534611499726e-4
0	355	9.664825421444493e-4
0	356	5.989214373705174e-4
0	357	9.17861344833225e-4
0	358	0.001755828038862503
0	359	4.780301519450403e-4
0	360	2.1949545091516713e-5
0	361	7.528461477808612e-4
0	362	6.499223027282127e-4
0	363	0.001394666839614132
0	364	5.60450304940577e-4
0	365	3.08580924738675e-4
0	366	0.0013466861981510756
0	367	5.998136699703669e-4
0	368	5.486308967163968e-4
0	369	0.002169399860245578
0	370	0.0015619456052857346
0	371	4.297490895327229e-4
0	372	5.86724815110592e-4
0	373	4.6618975431623897e-4
0	374	0.0013830381736430087
0	375	4.940871434003245e-4
0	376	6.175200225680083e-4
0	377	9.374150719631703e-4
0	378	0.0011114356177312162
0	379	5.21078028068752e-4
0	380	4.6334335119350636e-4
0	381	5.657317959272068e-4
0	382	4.500017742505921e-4
0	383	0.0010297556725236297
0	384	1.955393193099613e-4
0	385	0.0026464690856420376
0	386	3.207809814577236e-4
0	387	6.327779538640346e-4
0	388	9.364758735187034e-4
0	389	4.795402755635287e-4
0	390	5.555770512842412e-4
0	391	8.448452481734786e-4
0	392	3.642774684924972e-4
0	393	0.0014370067744949994
0	394	4.921407375608904e-4
0	395	5.433835185958755e-4
0	396	9.743859355557765e-4
0	397	6.10065483396006e-4
0	398	1.2002733616469272e-4
0	399	3.096325041587645e-4
0	400	5.213984267158715e-4
0	401	0.0012427630980143803
0	402	0.00126414028607371
0	403	8.346583058361379e-4
0	404	5.109880651152542e-4
0	405	0.0012212975732269304
0	406	4.114377055027893e-4
0	407	8.592044544864624e-4
0	408	0.001064613457805421
0	409	4.591001109176658e-4
0	410	5.043973927312355e-4
0	411	4.607446737519959e-4
0	412	0.0012559456594346996
0	413	3.65226915157703e-4
0	414	5.224415184226314e-4
0	415	9.03294598699767e-4
0	416	4.852463838136246e-4
0	417	7.223375904716764e-4
0	418	3.696596454510552e-4
0	419	9.178358615553341e-4
0	420	6.890746735375299e-4
0	421	5.702537612704407e-4
0	422	5.121804126709253e-4
0	423	5.543344982987181e-4
0	424	3.186722190607357e-4
0	425	7.454241815447869e-4
0	426	9.466252179554842e-4
0	427	0.0013828819815340611
0	428	8.972489034607227e-4
0	429	4.1501000655751153e-4
0	430	0.0031695895146388767
0	431	8.87013785365641e-4
0	432	5.386323011985656e-4
0	433	8.56745030622086e-4
0	434	0.0021440826918040653
0	435	0.001142793884518515
0	436	0.002251726908989821
0	437	5.886685256925445e-4
0	438	4.2891397038136175e-4
0	439	9.19373493268269e-4
0	440	5.305729728300358e-4
0	441	6.536977829935862e-4
0	442	7.100739349316802e-4
0	443	0.0017950578393626294
0	444	5.538832970311702e-4
0	445	4.972687486491917e-4
0	446	6.293098927196063e-4
0	447	4.5815027533976834e-4
0	448	5.679461302101189e-4
0	449	7.171122721440803e-4
0	450	0.0020024689637201214
0	451	5.466770100954425e-4
0	452	3.716544709002091e-4
0	453	2.9722013299450224e-4
0	454	6.113686205730854e-4
0	455	9.18261431584997e-4
0	456	0.0011758208090910346
0	457	6.38131132505242e-4
0	458	0.0012256240905252098
0	459	2.328368980287402e-4
0	460	3.491683250726559e-4
0	461	5.828589002365929e-4
0	462	6.921487387857275e-4
0	463	5.642714069516409e-4
0	464	4.5026821576076514e-4
0	465	9.777311910161596e-4
0	466	7.739191235420601e-4
0	467	9.249460971634822e-4
0	468	5.639227187993e-4
0	469	4.962868890413123e-4
0	470	5.362048119323851e-4
0	471	3.6192827392001267e-4
0	472	7.596791115253335e-4
0	473	7.942637088515701e-4
0	474	8.708518262513046e-4
0	475	0.002311783977169021
0	476	7.529599840912962e-4
0	477	0.0010117049444364962
0	478	9.80648756700264e-4
0	479	5.38964302833796e-4
0	480	8.483357525232532e-4
0	481	6.734941884059746e-4
0	482	2.95768777554568e-4
0	483	3.385767128955827e-4
0	484	3.9576407035795774e-4
0	485	0.0010070749825231739
0	486	5.570230687724795e-4
0	487	7.811936301275994e-4
0	488	3.9987581188148544e-4
0	489	5.08276634522936e-4
0	490	0.002443562532903612
0	491	0.0017789582766408539
0	492	6.187368835740686e-4
0	493	3.220722198559848e-4
0	494	4.141720580548104e-4
0	495	9.949897964166227e-4
0	496	8.019046756699484e-4
0	497	5.821898936755168e-4
0	498	5.816337131462601e-4
0	499	9.618210224326414e-4
0	500	9.31014406130147e-4
0	501	5.218157465492354e-4
0	502	0.0010470426959969484
0	503	5.691584975981306e-4
0	504	1.7730826937916716e-4
0	505	3.650484962271698e-4
0	506	0.0012258166955474456
0	507	6.755169300757287e-4
0	508	5.71673809563482e-4
0	509	6.209300638273154e-4
0	510	7.325126909734994e-4
0	511	7.771402185728911e-4
0	512	3.1673984879949143e-4
0	513	3.4587069908087383e-4
0	514	6.037314141476408e-4
0	515	7.666679884263491e-4
0	516	5.592921089013777e-4
0	517	0.0011826369484048108
0	518	0.0013889390453725658
0	519	5.223064371937649e-4
0	520	9.911863146577122e-4
0	521	3.5589918451549236e-4
0	522	7.104566909182917e-4
0	523	5.811688022153661e-4
0	524	9.886882858781442e-4
0	525	3.747478238711475e-4
0	526	6.679121743945198e-4
0	527	7.878640954159773e-4
0	528	5.266280354044858e-4
0	529	0.0018158539454289798
0	530	0.002184414997680048
0	531	0.0011572250579143246
0	532	2.001155904500173e-4
0	533	0.002638509907644183
0	534	8.888483336628093e-4
0	535	5.069637353160929e-4
0	536	9.667441451529585e-4
0	537	4.6334389406637406e-4
0	538	5.970998603472864e-4
0	539	5.974204356960834e-4
0	540	6.14980081543177e-4
0	541	5.780342828587974e-4
0	542	5.728685929639935e-4
0	543	5.772131100878327e-4
0	544	9.804230335533444e-4
0	545	0.0012245849912770376
0	546	5.209000893020711e-4
0	547	7.125213886891258e-4
0	548	4.0807260173458105e-4
0	549	8.902511408872092e-4
0	550	0.0010162804777241493
0	551	7.598339344198272e-4
0	552	3.6847920915283536e-4
0	553	3.4392745293724755e-4
0	554	9.66884067071991e-4
0	555	0.00079418472339086465
0	556	4.7364748561721474e-4
0	557	0.0011923192926069433
0	558	4.8264386296528435e-4
0	559	0.0023928783776375
0	560	3.972212254455994e-4
0	561	6.978437503068298e-4
0	562	8.438417381554927e-4
0	563	2.836988501030237e-6
0	564	5.5564735231810166e-5
0	565	9.078149223059141e-4
0	566	9.485855594986863e-4
0	567	0.0021012352404155975
0	568	9.341773054748679e-4
0	569	5.906114524274727e-4
0	570	8.172216048169696e-4
0	571	6.114571634095717e-4
0	572	4.1024073010679726e-4
0	573	5.984467566062039e-4
0	574	6.481794817603778e-4
0	575	5.210087872129321e-4
0	576	6.7817398794324e-4
0	577	5.018021588799552e-5
0	578	5.601863882888883e-4
0	579	0.0016548916371000885
0	580	9.159117470218784e-4
0	581	5.648424052737834e-4
0	582	8.380309099635989e-4
0	583	4.5480187381875847e-4
0	584	6.820748688506483e-4
0	585	2.2510975978348223e-4
0	586	5.868280545424433e-4
0	587	6.567599775589665e-4
0	588	6.768440470202818e-4
0	589	4.551993397605917e-4
0	590	3.039207817536316e-4
0	591	8.137700328619783e-4
0	592	4.8475171046003527e-4
0	593	4.91538045908293e-4
0	594	5.543551107617839e-4
0	595	8.048050244123209e-4
0	596	7.580116133063187e-4
0	597	1.9345726210308713e-4
0	598	0.0014685729191545166
0	599	8.941095113683701e-4
0	600	7.107286299837619e-4
0	601	7.583544172074277e-4
0	602	0.002548293686468207
0	603	3.510025651120167e-4
0	604	9.272819187844095e-4
0	605	4.1060788936545634e-4
0	606	0.0011456699296741157
0	607	4.759348514800732e-4
0	608	6.537550289383778e-4
0	609	6.549518626989648e-4
0	610	5.466478765502214e-4
0	611	9.318471662589718e-4
0	612	9.783234659663518e-4
0	613	0.0013718751273965608
0	614	9.95562913163116e-4
0	615	5.034996317167233e-4
0	616	8.050303542695767e-4
0	617	8.976527793351787e-4
0	618	5.835776596290927e-4
0	619	4.518889961182157e-4
0	620	4.945052202799666e-4
0	621	7.809306076221716e-4
0	622	0.0010296489957823418
0	623	5.333270105001418e-4
0	624	3.522245528834572e-4
0	625	6.987377801839535e-4
0	626	3.4330294657372514e-4
0	627	4.169036299469288e-4
0	628	4.882149257103287e-4
0	629	2.5378372088690404e-4
0	630	4.690805810926373e-4
0	631	3.769297681907982e-4
0	632	5.711444725331311e-4
0	633	3.790798038331234e-4
0	634	0.0015690915370358844
0	635	4.6099939962554465e-4
0	636	5.242194553519271e-4
0	637	5.073329033468722e-4
0	638	0.0012345959724081093
0	639	0.001464803079987737
0	640	5.301778488321191e-4
0	641	6.762422922274654e-4
0	642	8.211884151497604e-4
0	643	8.314134092217856e-4
0	644	0.001245813458497128
0	645	6.390517334290282e-4
0	646	4.2355573021606117e-4
0	647	7.229683255647628e-4
0	648	0.0013895213002041694
0	649	7.305281634214124e-4
0	650	4.63602129097593e-4
0	651	6.086981604173158e-4
0	652	9.922752891252168e-4
0	653	7.157114686283763e-4
0	654	7.220121906741134e-4
0	655	5.131218539052791e-4
0	656	0.0017814240382119503
0	657	6.394108047861197e-4
0	658	3.724327335891242e-4
0	659	0.0011276422613917534
0	660	9.744913220114693e-4
0	661	6.449123784310309e-4
0	662	3.4512226399136827e-4
0	663	5.838639417976921e-4
0	664	6.160042248496286e-4
0	665	8.146789830373675e-4
0	666	7.398916750282991e-4
0	667	3.928828147817929e-4
0	668	0.0010176597226682787
0	669	3.552935908462194e-4
0	670	5.498730728902372e-4
0	671	4.260377910376583e-4
0	672	6.723011570417993e-4
0	673	4.046410084377045e-4
0	674	0.00155188585100861
0	675	2.9062277011441737e-4
0	676	6.827269848675904e-4
0	677	0.0010593188714177193
0	678	9.663206227078844e-4
0	679	0.0016601012740919087
0	680	5.144434647015009e-4
0	681	4.5674401438669537e-4
0	682	6.559707116514999e-4
0	683	0.0011644056747272232
0	684	9.650902654413706e-4
0	685	9.156001254527953e-4
0	686	0.0012490883088129485
0	687	5.138633473384778e-4
0	688	0.002140856124962382
0	689	2.6402389250919806e-4
0	690	8.392813448402775e-4
0	691	6.277988287412642e-4
0	692	0.0021898941844830807
0	693	4.326813085023567e-4
0	694	8.104766131119413e-4
0	695	2.720424517574754e-4
0	696	5.450398025836672e-4
0	697	0.0010082109387545759
0	698	5.47119904091319e-4
0	699	5.22327407668963e-4
0	700	0.0011519704507018138
0	701	5.814901395025085e-4
0	702	6.375472030477901e-4
0	703	4.6488271701104587e-4
0	704	3.458781591236999e-4
0	705	0.0011281294915826993
0	706	7.701593045258544e-4
0	707	9.578573351637071e-4
0	708	8.41116295047467e-4
0	709	7.894390687629022e-4
0	710	0.001084265484983539
0	711	6.714808299629897e-4
0	712	0.0010769068997327227
0	713	6.954493608642325e-4
0	714	5.371464852631944e-4
0	715	9.539163350045855e-4
0	716	7.987549583205342e-4
0	717	0.002216077032875056
0	718	4.762223889538196e-4
0	719	6.381441139586859e-4
0	720	0.0015934712497739447
0	721	9.048640412020252e-4
0	722	6.543088945664636e-4
0	723	9.21781958462235e-4
0	724	7.695693217858028e-4
0	725	3.6859237564768185e-4
0	726	0.0020557772541988473
0	727	1.4023093932980294e-4
0	728	0.0012256898508775438
0	729	4.989710986099437e-4
0	730	4.0553073232649185e-4
0	731	6.825322951425343e-4
0	732	0.0012347803092326711
0	733	3.922872220114494e-4
0	734	8.603311965422871e-4
0	735	7.06946972931869e-4
0	736	8.750185959991156e-4
0	737	3.6603213851514436e-4
0	738	0.0012148839313558186
0	739	0.0011180366336827157
0	740	8.708258687365513e-4
0	741	6.676245980984571e-4
0	742	5.99187221709159e-4
0	743	5.585854489572801e-4
0	744	2.4152941233666355e-4
0	745	4.717021394426497e-4
0	746	5.900846912642178e-4
0	747	6.63006983092697e-4
0	748	8.977043900570322e-4
0	749	4.5617157088514743e-4
0	750	3.6068260390907615e-4
0	751	9.097455548575077e-4
0	752	7.795172449297247e-4
0	753	6.676057646757275e-4
0	754	0.0011595787354149666
0	755	7.496974628056078e-4
0	756	7.223907873545511e-4
0	757	4.4944464295811683e-4
0	758	1.2061453271944029e-4
0	759	4.191074797523767e-4
0	760	5.880000070511646e-4
0	761	5.14932807022531e-4
0	762	0.0012863040075864495
0	763	4.634063212330613e-4
0	764	5.542520862858066e-4
0	765	0.001042490305190539
0	766	3.005959286952333e-4
0	767	5.169454525164196e-4
0	768	7.208442003225729e-4
0	769	5.127011855417012e-4
0	770	8.47052890770767e-4
0	771	3.048488564388761e-4
0	772	0.0010854165713173331
0	773	5.920672897374416e-4
0	774	0.001258199334509371
0	775	4.5664827405731773e-4
0	776	6.143160382511135e-4
0	777	3.0361986944800473e-4
0	778	7.329883420082611e-4
0	779	2.9892521041217685e-4
0	780	5.960468823944122e-4
0	781	6.996639391134078e-4
0	782	4.547370193687049e-4
0	783	2.15581355837739e-4
0	784	4.376972037791741e-4
0	785	5.13254029102362e-4
0	786	8.085103503842853e-4
0	787	7.45403441095637e-4
0	788	0.0013224000324990358
0	789	6.094175859040212e-4
0	790	7.996771072068022e-4
0	791	5.554664545820361e-4
0	792	5.516503204641685e-4
0	793	7.907674298380594e-4
0	794	3.784002875167156e-4
0	795	0.0010293237597264792
0	796	4.1112510992401046e-4
0	797	0.0019672376505147893
0	798	5.713795606422901e-4
0	799	4.004988009143067e-4
0	800	2.397817277020329e-4
0	801	5.77978620683144e-4
0	802	4.843162962808413e-4
0	803	0.0010155012497126505
0	804	8.433299170057354e-4
0	805	9.86491900001917e-4
0	806	9.289968587752037e-4
0	807	8.296580497619381e-4
0	808	5.852325958509682e-4
0	809	5.616464588075649e-4
0	810	3.72448558905375e-4
0	811	4.677579985493982e-4
0	812	3.6896599061602797e-4
0	813	7.659088987032746e-4
0	814	5.371580196976382e-4
0	815	7.0944950827993e-4
0	816	7.218950447293198e-4
0	817	0.0013107485447152875
0	818	7.590481399536045e-4
0	819	5.040866560243832e-4
0	820	5.355840928805259e-4
0	821	5.336480947571173e-4
0	822	0.0016020551177604097
0	823	7.548234070325749e-4
0	824	7.0941522984909e-4
0	825	7.916255606938744e-4
0	826	6.269682057726101e-4
0	827	4.97641124279336e-4
0	828	0.001114801776507976
0	829	4.59388588096069e-4
0	830	7.476001362935595e-4
0	831	4.719142430866879e-4
0	832	5.082119314235322e-4
0	833	6.791002598799309e-4
0	834	4.582896378236634e-4
0	835	0.001084012160164226
0	836	3.0349902907833614e-4
0	837	4.653152966282453e-4
0	838	9.813746408982502e-4
0	839	0.0019006091304756753
0	840	9.629467830312339e-4
0	841	8.385417755541659e-4
0	842	5.977037556792786e-4
0	843	6.453780006127433e-4
0	844	6.140873696318872e-4
0	845	4.554652181484784e-4
0	846	5.428022388763173e-4
0	847	5.007348565307865e-4
0	848	2.1849441990922302e-4
0	849	8.511645627684654e-4
0	850	0.0011741904738228242
0	851	4.2315107500428786e-4
0	852	3.7698004263227256e-4
0	853	7.41919911246561e-4
0	854	6.359626700165945e-4
0	855	5.89704206468297e-4
0	856	3.468094634830019e-4
0	857	5.137572830589479e-4
0	858	0.001754859206780218
0	859	4.11068324995705e-4
0	860	3.4902451641758407e-4
0	861	3.3999424510194616e-4
0	862	5.63895916887407e-4
0	863	2.1744129181586864e-4
0	864	7.502651970412463e-4
0	865	6.187885432886224e-4
0	866	8.417431064209926e-4
0	867	7.004160192845377e-4
0	868	5.07355162248521e-4
0	869	7.394022305759649e-4
0	870	2.1271516011587985e-4
0	871	0.0028463035144663407
0	872	0.001074305394862138
0	873	8.745865895617023e-4
0	874	7.982322979591861e-4
0	875	4.54695804748629e-4
0	876	3.582999117559106e-4
0	877	0.0022268523928478255
0	878	5.062857516356094e-4
0	879	0.0010235020620784217
0	880	0.0015830463662840418
0	881	2.263456185231357e-4
0	882	8.094545968673059e-4
0	883	7.018416921719567e-4
0	884	4.328030033465309e-4
0	885	5.504588373411741e-4
0	886	5.755416335006163e-4
0	887	7.46338398202436e-4
0	888	0.0010229054712088382
0	889	5.644143737419349e-4
0	890	2.8957776405384993e-4
0	891	4.6507027248423547e-4
0	892	7.237902395181928e-4
0	893	0.00108121679324961
0	894	5.46285844583722e-4
0	895	3.008917707060694e-4
0	896	4.1375969143115477e-4
0	897	0.0013352166436792403
0	898	4.4707772007039e-4
0	899	9.393026168092851e-4
0	900	5.245450979417518e-4
0	901	4.657777733580893e-4
0	902	3.851149842172938e-4
0	903	5.801200771647446e-4
0	904	9.547240524276138e-4
0	905	4.8380771794433826e-4
0	906	0.002041336152782859
0	907	0.001554590987970638
0	908	3.032452828815674e-4
0	909	5.73038774744942e-4
0	910	4.8734981075672113e-4
0	911	8.762038508503235e-4
0	912	9.752299265221001e-4
0	913	7.05574603967006e-4
0	914	7.087526004767512e-4
0	915	8.667971557577919e-4
0	916	6.085341234045998e-4
0	917	3.512058826211246e-4
0	918	5.543593818112114e-4
0	919	7.705869941081284e-4
0	920	0.0010023583346289273
0	921	6.062264415096615e-4
0	922	6.295783079880153e-4
0	923	5.489681961537929e-4
0	924	0.0010035820919969455
0	925	4.520984757846341e-4
0	926	0.0010489119571160529
0	927	4.961600214735117e-4
0	928	4.5053962693974954e-4
0	929	8.099874322385403e-4
0	930	7.824087912443998e-4
0	931	4.7002783828509534e-4
0	932	1.8927600511916624e-4
0	933	3.296840333038733e-4
0	934	4.939588986134052e-4
0	935	5.727066783491622e-4
0	936	0.0010772595988879688
0	937	0.001650625038434955
0	938	3.670040620452478e-4
0	939	3.881287248115202e-4
0	940	6.878810529189606e-4
0	941	0.0011639546824949662
0	942	7.413175081382749e-4
0	943	4.293654824087387e-4
0	944	3.3321841320424055e-4
0	945	6.343017128102355e-4
0	946	5.38110669326603e-4
0	947	0.001453977394920808
0	948	6.47389059036378e-4
0	949	2.901814205581828e-4
0	950	4.599998317250724e-4
0	951	6.391668573228592e-4
0	952	4.977946071428885e-4
0	953	0.0012566547060467476
0	954	4.978105882054751e-4
0	955	5.252106569879609e-4
0	956	4.259663290203075e-4
0	957	5.579827159629906e-4
0	958	4.0835894170795364e-4
0	959	6.862080415847204e-4
0	960	6.914194376952152e-4
0	961	8.510790759511236e-4
0	962	5.036198931684107e-4
0	963	0.0016560512110159174
0	964	6.768589722245709e-4
0	965	2.6186614891150414e-4
0	966	4.8589986052982636e-4
0	967	9.924290136921734e-4
0	968	3.2372494216113574e-4
0	969	7.462287544993354e-4
0	970	0.0022743413496147127
0	971	5.165184295270452e-4
0	972	5.164070102226926e-4
0	973	6.949268091150255e-4
0	974	5.62452827809248e-4
0	975	4.840137381805829e-4
0	976	8.030690553434394e-4
0	977	5.292305643203969e-4
0	978	6.50579419547577e-4
0	979	6.828961930791053e-4
0	980	6.798132744804263e-4
0	981	9.602517329362147e-4
0	982	3.9265289399604457e-4
0	983	7.106063116338996e-4
0	984	6.033286581198914e-4
0	985	5.360418758054052e-4
0	986	3.8179641894129756e-4
0	987	0.001419333227389885
0	988	6.016943394392453e-4
0	989	4.057126999993489e-4
0	990	6.872464256747578e-4
0	991	8.06492307542824e-4
0	992	4.3636174807775254e-4
0	993	5.799970873536113e-4
0	994	3.5920239307528134e-4
0	995	4.8407507199193665e-4
0	996	9.482214684207939e-4
0	997	6.724187604584607e-4
0	998	3.658891522487935e-4
0	999	5.35697799597498e-4
0	1000	6.958657450728751e-4
0	1001	6.597973571481397e-4
0	1002	5.50385597874688e-4
0	1003	7.800340844107351e-4
0	1004	3.845931894498695e-4
0	1005	5.029848708120344e-4
0	1006	0.0015946474422793943
0	1007	5.629565528016255e-4
0	1008	0.0013028802864706798
0	1009	0.0024052094483598824
0	1010	6.970930686682713e-4
0	1011	6.950569458131885e-4
0	1012	0.0011349360710928146
0	1013	0.0010662981699042563
0	1014	6.873955822457083e-4
0	1015	3.1500924269226477e-4
0	1016	6.872887647656037e-4
0	1017	6.734566424550332e-4
0	1018	4.2166164173087e-4
0	1019	0.0014910495678225424
0	1020	6.700722264801213e-4
0	1021	0.0012147562963610399
0	1022	6.538373743850101e-4
0	1023	0.0010264016262615573
0	1024	0.0011716759637743098
0	1025	4.878691217044172e-4
0	1026	6.551302499255775e-4
0	1027	6.825738294033592e-4
0	1028	6.298274641964713e-4
0	1029	2.7083418663477785e-4
0	1030	7.607567763623043e-4
0	1031	4.429051935407977e-4
0	1032	0.001610096861260373
0	1033	0.0025172057541345693
0	1034	0.0013035464215414567
0	1035	6.099623835514658e-4
0	1036	9.135863815047435e-4
0	1037	9.587802851439567e-4
0	1038	8.537412426139509e-4
0	1039	5.832141722483707e-4
0	1040	8.740789829159224e-4
0	1041	6.561516182302235e-4
0	1042	4.6530897713663967e-4
0	1043	5.26018609241008e-4
0	1044	6.475378952649561e-4
0	1045	0.001137865073081344
0	1046	8.879890535326763e-4
0	1047	4.081261739054186e-4
0	1048	5.917610638179991e-4
0	1049	8.933297168733894e-4
0	1050	9.595306997825613e-4
0	1051	0.0010058680500072614
0	1052	7.491357866862068e-4
0	1053	2.0400460635110657e-4
0	1054	6.22224307819847e-4
0	1055	4.1703070661376407e-4
0	1056	5.877464483102894e-4
0	1057	5.018562624610139e-4
0	1058	3.29242433164591e-4
0	1059	7.604769578419727e-4
0	1060	0.0016537497292018557
0	1061	4.4105840246272545e-4
0	1062	6.979662928923557e-4
0	1063	4.921090275689412e-4
0	1064	4.979016516105026e-4
0	1065	7.039307445737918e-4
0	1066	9.313229082397018e-4
0	1067	5.410528342487124e-4
0	1068	5.289669010998044e-4
0	1069	2.3429321741968875e-4
0	1070	7.663225806042672e-4
0	1071	0.0013888202574985865
0	1072	5.038994060840879e-4
0	1073	5.299617304472574e-4
0	1074	0.0012054203065837775
0	1075	0.001053450432885486
0	1076	4.129577501382591e-4
0	1077	0.0011572967151673936
0	1078	8.491483207232884e-4
0	1079	0.0010813201225500352
0	1080	6.507203716389383e-4
0	1081	8.40907502166206e-4
0	1082	6.211713710371916e-4
0	1083	9.288022034009862e-4
0	1084	7.47838624417953e-4
0	1085	3.1636123601877655e-4
0	1086	6.10731106085233e-4
0	1087	0.001558032906373539
0	1088	9.640242631698325e-4
0	1089	3.92276514792e-4
0	1090	7.822755342263465e-4
0	1091	4.957692868224641e-4
0	1092	6.528043390911747e-4
0	1093	6.823278897025269e-4
0	1094	6.714909767327245e-4
0	1095	0.001040854771950378
0	1096	2.1140278966769675e-5
0	1097	0.0014901527967770768
0	1098	2.7995777293322004e-4
0	1099	5.04825093943263e-4
0	1100	0.0017850105165681531
0	1101	6.045568938026206e-4
0	1102	0.0011762361283966377
0	1103	5.284667753202049e-4
0	1104	6.5236073426234e-4
0	1105	8.190097871073745e-4
0	1106	3.327308514605909e-4
0	1107	4.8507346129585404e-4
0	1108	4.645570844658538e-4
0	1109	6.258075079031428e-4
0	1110	0.001128966328023081
0	1111	3.801109303235165e-4
0	1112	9.873388792369733e-4
0	1113	5.589575545512708e-4
0	1114	0.0013556373447179166
0	1115	7.860683835480768e-4
0	1116	5.574580335627676e-4
0	1117	3.8973399035410815e-4
0	1118	4.265052944878406e-4
0	1119	5.205772204580874e-4
0	1120	6.582662566643224e-4
0	1121	0.0018087508470845278
0	1122	7.101234801631281e-4
0	1123	7.113434390119796e-4
0	1124	5.315414909551657e-4
0	1125	6.837928355107897e-4
0	1126	5.242827283406154e-4
0	1127	3.257754967380303e-4
0	1128	7.382024035663027e-4
0	1129	0.0010174248948963294
0	1130	3.963073351071262e-4
0	1131	4.4342800505401585e-4
0	1132	4.937760251876812e-4
0	1133	5.328461367569663e-4
0	1134	6.598916772642274e-4
0	1135	0.001033028937251439
0	1136	4.321766143286874e-4
0	1137	9.729824818582721e-4
0	1138	0.001044762274743499
0	1139	4.841528041452551e-4
0	1140	5.21224625987386e-4
0	1141	4.953879477653716e-4
0	1142	6.493442679376588e-4
0	1143	3.599574898913333e-4
0	1144	5.807976593707775e-4
0	1145	0.001964544227652171
0	1146	8.299183615438568e-4
0	1147	4.40796209767053e-4
0	1148	0.0012936456076067426
0	1149	0.0010354332056968392
0	1150	5.845955263401017e-4
0	1151	7.602698002451783e-4
0	1152	8.944023193417958e-4
0	1153	0.0033234476474994726
0	1154	8.127731183275405e-4
0	1155	6.924016758454144e-4
0	1156	0.001593884915133608
0	1157	5.924500172366486e-4
0	1158	0.0011927720032699832
0	1159	0.0011208604075162417
0	1160	6.39403893344176e-4
0	1161	3.702881421299424e-4
0	1162	3.1574829831433854e-4
0	1163	4.1363732679438177e-4
0	1164	4.931970968403991e-4
0	1165	4.7575854816137307e-4
0	1166	7.414132255976836e-4
0	1167	6.516586698733524e-4
0	1168	0.0014028806723716848
0	1169	7.758306995469137e-4
0	1170	0.002462902585808618
0	1171	5.131647462484934e-4
0	1172	9.687332811839297e-4
0	1173	0.0010921694912673693
0	1174	0.0013621157548669128
0	1175	0.001043286249008814
0	1176	7.168599899034348e-4
0	1177	0.0010951188716299208
0	1178	6.032041636521828e-4
0	1179	3.0697376185172736e-4
0	1180	6.192124751469632e-4
0	1181	5.991072638714442e-4
0	1182	6.978470509787913e-4
0	1183	4.733149882750267e-4
0	1184	0.0010644001055215466
0	1185	5.314745211953897e-4
0	1186	0.002180818711780501
0	1187	6.893719904966082e-4
0	1188	5.547555071087334e-4
0	1189	8.802202040255005e-4
0	1190	3.988563147944898e-4
0	1191	8.852132996468598e-4
0	1192	3.8667065887329927e-4
0	1193	0.0016230584606698646
0	1194	6.278736239024688e-4
0	1195	4.82047088316709e-4
0	1196	0.0025884383847707038
0	1197	7.829203152967384e-4
0	1198	6.466279267173139e-4
0	1199	3.968006180413826e-4
0	1200	6.312653167800022e-4
0	1201	4.159755319389829e-4
0	1202	4.731354536154394e-4
0	1203	0.0011735629569150482
0	1204	3.4688824401424507e-4
0	1205	5.059499106895598e-4
0	1206	6.010089756278403e-4
0	1207	4.3756211299844096e-4
0	1208	6.011772199925622e-4
0	1209	7.039781999403055e-4
0	1210	5.907938637296359e-4
0	1211	6.301475010113198e-4
0	1212	0.001172573396029308
0	1213	5.81439430002619e-4
0	1214	8.085315631889377e-4
0	1215	6.487479850413088e-4
0	1216	7.312902872015126e-4
0	1217	6.224007431784572e-4
0	1218	5.702978002883572e-4
0	1219	9.62521812332982e-4
0	1220	6.362552571661708e-4
0	1221	6.215781727581573e-4
0	1222	5.766819310845121e-4
0	1223	9.692461393336089e-4
0	1224	4.65178832817201e-4
0	1225	5.199025530823864e-4
0	1226	0.0010122404497582278
0	1227	5.407237267541456e-4
0	1228	5.587583942966254e-4
0	1229	5.32229669993778e-4
0	1230	0.0012870612238730203
0	1231	9.137554535277578e-4
0	1232	7.354438985822801e-4
0	1233	4.3763328440608336e-4
0	1234	0.0013120425724347032
0	1235	6.485028127221136e-4
0	1236	3.9237821781071085e-4
0	1237	7.817516712962741e-4
0	1238	0.0017499936793298953
0	1239	0.0019108528105093517
0	1240	2.2999218021694807e-4
0	1241	4.728967084197136e-4
0	1242	9.995432734806002e-4
0	1243	3.2172521552518144e-4
0	1244	0.0013837980782367945
0	1245	0.0012081366933579542
0	1246	4.899675159247475e-4
0	1247	0.0020742873258714715
0	1248	3.767190929328464e-4
0	1249	0.001092892866943128
0	1250	5.907124710713251e-4
0	1251	6.079750749022096e-4
0	1252	4.931887341401553e-4
0	1253	5.086133605135592e-4
0	1254	6.281760348222749e-4
0	1255	7.632483590899746e-4
0	1256	4.123088302734156e-4
0	1257	0.0014415829731268845
0	1258	0.0012793354331915984
0	1259	3.5854651501255507e-4
0	1260	6.395753489589981e-4
0	1261	4.1146198072859405e-4
0	1262	0.0018079890390203023
0	1263	5.234368200530984e-4
0	1264	0.001558963150692552
0	1265	1.8183264724438782e-4
0	1266	3.979461223659962e-4
0	1267	5.256434677419554e-4
0	1268	0.0019462026252612139
0	1269	4.310717973523411e-4
0	1270	5.38614663680895e-4
0	1271	4.284171511843797e-4
0	1272	5.880140320137716e-4
0	1273	3.027054629913119e-4
0	1274	7.915958384314161e-4
0	1275	6.791009326195635e-4
0	1276	6.52311666888491e-4
0	1277	6.991323666312311e-4
0	1278	0.0013863179446443202
0	1279	7.530039804457788e-4
0	1280	5.677299972292326e-4
0	1281	0.0011295272086978053
0	1282	6.281225037296932e-4
0	1283	5.04219271578758e-4
0	1284	6.159793832770805e-4
0	1285	6.541627328363359e-4
0	1286	6.068280345009791e-4
0	1287	4.251263372375871e-4
0	1288	2.4405145895200342e-4
0	1289	0.001987946758298158
0	1290	6.41242296703275e-4
0	1291	6.795999978020039e-4
0	1292	5.785035784886175e-4
0	1293	5.925445821075064e-4
0	1294	0.0011745009805974548
0	1295	3.64705273230302e-4
0	1296	0.001591559631136474
0	1297	8.112088577453604e-4
0	1298	4.3562844873544656e-4
0	1299	3.200960951906005e-4
0	1300	0.0012123593320458
0	1301	0.0010419800162862105
0	1302	5.864193459240983e-4
0	1303	3.916413352197637e-4
0	1304	2.6644506939846254e-4
0	1305	6.836670537691682e-4
0	1306	0.001351344337233771
0	1307	0.002197642171036438
0	1308	2.763914906276318e-4
0	1309	4.7587184921196794e-4
0	1310	5.330354835113044e-4
0	1311	7.747016278875038e-5
0	1312	8.938934404092092e-4
0	1313	9.121621950144818e-4
0	1314	8.981056804337151e-4
0	1315	2.2745307447480584e-4
0	1316	0.0011151960739845385
0	1317	5.458601012086285e-4
0	1318	2.589000282930239e-4
0	1319	0.001582149038071188
0	1320	4.8597111987558025e-4
0	1321	9.72092168726417e-4
0	1322	2.9422655809177193e-4
0	1323	4.6809449877832654e-4
0	1324	7.72048726759419e-4
0	1325	5.762942626471868e-4
0	1326	9.455023755826588e-4
0	1327	1.982611086247068e-4
0	1328	5.562220814783715e-4
0	1329	3.9742897876371614e-4
0	1330	5.91234288046924e-4
0	1331	9.127399910870792e-4
0	1332	6.048148721580235e-4
0	1333	5.306658352547323e-4
0	1334	7.557447870106389e-4
0	1335	4.668526513384427e-4
0	1336	4.76634171440921e-4
0	1337	3.045797677806173e-4
0	1338	0.0011444793903996977
0	1339	6.463760780629096e-4
0	1340	6.576148471214273e-4
0	1341	1.674865496622845e-4
0	1342	8.411708513548004e-4
0	1343	3.1938449440527234e-4
0	1344	4.734981037214991e-4
0	1345	6.796912588793969e-4
0	1346	2.3022619334923087e-4
0	1347	0.0010713642002678982
0	1348	5.621453906639952e-4
0	1349	8.003826253759036e-4
0	1350	6.666288402165253e-4
0	1351	7.417835427691211e-4
0	1352	2.7382260255505035e-4
0	1353	0.0013889104124948212
0	1354	7.012013712248391e-4
0	1355	4.200183503769548e-4
0	1356	0.0012078283212347532
0	1357	5.325513652362382e-4
0	1358	4.7275501836581093e-4
0	1359	0.001645984703777563
0	1360	2.1604628219909313e-4
0	1361	5.352763796195658e-4
0	1362	6.263741894497177e-4
0	1363	8.354551323824247e-4
0	1364	5.198778066426788e-4
0	1365	7.604658719530979e-4
0	1366	9.073807039695963e-4
0	1367	3.4421107698180724e-4
0	1368	0.0010628027530023994
0	1369	0.001154995663620436
0	1370	4.80955772957364e-4
0	1371	0.0010965361152761824
0	1372	6.647109967286373e-4
0	1373	0.0010283587736779197
0	1374	0.0013263754338875295
0	1375	7.358946009332347e-4
0	1376	8.512037959677945e-4
0	1377	5.802558622597778e-4
0	1378	4.232667042587238e-4
0	1379	0.001547486488979767
0	1380	0.0018727460118100605
0	1381	9.659400417823343e-4
0	1382	4.747834498859e-4
0	1383	8.6927560171919e-4
0	1384	0.0013905204653881008
0	1385	5.814933459599562e-4
0	1386	8.124943091150412e-4
0	1387	5.972871902659814e-4
0	1388	5.019827758721019e-4
0	1389	6.242303935224474e-4
0	1390	7.308725331961437e-4
0	1391	7.853858561430559e-4
0	1392	6.620452928475672e-4
0	1393	2.732001286950988e-4
0	1394	6.120022690974624e-4
0	1395	0.00109080300596724
0	1396	7.098305616741658e-4
0	1397	5.525153620230521e-4
0	1398	5.741589158151554e-4
0	1399	0.0010739127246371905
0	1400	5.736877218725863e-4
0	1401	7.096135826653323e-4
0	1402	6.342205066606865e-4
0	1403	0.0017598584082270576
0	1404	5.356012975197097e-4
0	1405	6.226773767378776e-4
0	1406	4.634285690518036e-4
0	1407	5.374840084866606e-4
0	1408	5.120410846240823e-4
0	1409	8.504532002607135e-4
0	1410	4.494386916588045e-4
0	1411	0.001140417146889225
0	1412	6.094692526005919e-4
0	1413	5.751732845286372e-4
0	1414	3.4961478799438696e-4
0	1415	6.181952937929141e-4
0	1416	0.002047699954522681
0	1417	0.001568961908044179
0	1418	7.003488879522616e-4
0	1419	5.584648015033286e-4
0	1420	0.0010384330386486048
0	1421	5.158175814259868e-4
0	1422	0.0012086764755248592
0	1423	0.002266569316531101
0	1424	0.0016239884215181345
0	1425	6.038053811411084e-4
0	1426	0.0013379470737528499
0	1427	0.002020244457484576
0	1428	0.0023269225976916275
0	1429	0.0010744289073306155
0	1430	8.505990866941915e-4
0	1431	9.045395376723469e-4
0	1432	6.038481146644982e-4
0	1433	0.0010987746887831827
0	1434	5.674059203365286e-4
0	1435	5.285377559749175e-4
0	1436	3.4304624722300976e-4
0	1437	6.743780728828662e-4
0	1438	8.545739961692086e-4
0	1439	0.0011249125880985775
0	1440	8.395551306919078e-4
0	1441	6.35563001092105e-4
0	1442	8.899303217824828e-4
0	1443	5.396900841982397e-4
0	1444	3.886707299010426e-4
0	1445	0.0013976400279518309
0	1446	0.0012077327533825167
0	1447	8.104696524594285e-4
0	1448	4.7823593214796486e-4
0	1449	4.204460185702235e-4
0	1450	0.0010678627450741828
0	1451	8.444487653852877e-4
0	1452	7.817418502854266e-4
0	1453	8.772420340159816e-4
0	1454	0.0017909324909037437
0	1455	8.372712722503139e-4
0	1456	0.0028661768302611027
0	1457	0.0018901162560189238
0	1458	4.3868250988934795e-4
0	1459	3.523852364783092e-4
0	1460	5.714211253448827e-4
0	1461	4.831249561733389e-4
0	1462	7.643906473022407e-4
0	1463	5.240430391133017e-4
0	1464	5.999621158290599e-4
0	1465	5.225632934415988e-4
0	1466	0.0010445909319810823
0	1467	3.8677492248573276e-4
0	1468	8.055954224500406e-4
0	1469	5.805186586135798e-4
0	1470	2.229912713720549e-6
0	1471	6.753531083985555e-4
0	1472	0.001540124482446529
0	1473	0.0015699184532741385
0	1474	2.955551651297087e-4
0	1475	4.715856679862457e-4
0	1476	0.0013067275114369736
0	1477	2.987997365037798e-4
0	1478	4.5590246436826395e-4
0	1479	0.0017193358148879906
0	1480	9.594426215933669e-4
0	1481	8.436086285867286e-4
0	1482	0.0010763477638376475
0	1483	5.51395503751085e-4
0	1484	7.177685485727169e-4
0	1485	6.619631500551717e-4
0	1486	8.251861360865739e-4
0	1487	7.247468587785889e-4
0	1488	3.0691873588294577e-4
0	1489	8.239658921095214e-4
0	1490	5.923767786547487e-4
0	1491	3.098517162705474e-4
0	1492	0.001356906335307673
0	1493	8.395346920155342e-4
0	1494	5.839991298965742e-4
0	1495	6.21107783956068e-4
0	1496	4.672055899812313e-4
0	1497	9.98622365821297e-4
0	1498	6.742783037911265e-4
0	1499	5.38618218402862e-4
0	1500	4.5817573768126553e-4
0	1501	4.950131282757699e-4
0	1502	8.203250443147056e-4
0	1503	4.5838179277084425e-4
0	1504	5.162324962958944e-4
0	1505	4.2461097085097103e-4
0	1506	2.1663643004222539e-4
0	1507	7.882538153604284e-4
0	1508	6.079537165838323e-4
0	1509	0.00100571295392667
0	1510	0.001029459605556615
0	1511	0.0011613540199477905
0	1512	4.7225069591201954e-4
0	1513	5.549969683387965e-4
0	1514	5.540801819934369e-4
0	1515	4.413575367515872e-4
0	1516	8.966202192791364e-4
0	1517	8.632615340448699e-4
0	1518	8.444890627703083e-4
0	1519	7.461961671973098e-4
0	1520	0.0010013387621732144
0	1521	5.372090201207202e-4
0	1522	0.0014136179002844336
0	1523	6.046657347859857e-4
0	1524	0.001028360096098659
0	1525	5.618583994481986e-4
0	1526	6.402226202197824e-4
0	1527	5.842529472521065e-4
0	1528	4.238335576957146e-4
0	1529	7.317111424733864e-4
0	1530	6.529945911462329e-4
0	1531	0.0012159713494082805
0	1532	6.270437254501496e-4
0	1533	7.075914751462194e-4
0	1534	4.165189605437224e-4
0	1535	5.217836465284428e-4
0	1536	8.344395094601247e-4
0	1537	5.873154146975234e-4
0	1538	5.666048805335397e-4
0	1539	7.55670108920409e-4
0	1540	2.4139299302531144e-4
0	1541	6.048308812033212e-4
0	1542	0.00174589633644851
0	1543	8.298425715404989e-4
0	1544	9.407087938637606e-4
0	1545	6.117842719072655e-4
0	1546	5.175084182728533e-4
0	1547	0.0022282145435648885
0	1548	6.286254679681063e-4
0	1549	7.486765626588341e-4
0	1550	6.455955547196128e-4
0	1551	0.0012193191286411426
0	1552	5.004386907237749e-4
0	1553	0.0018398091851920366
0	1554	6.163165672066932e-4
0	1555	7.068054691810753e-4
0	1556	4.907730633555953e-4
0	1557	9.342507540942645e-4
0	1558	5.469422297048696e-4
0	1559	9.948586181990017e-4
0	1560	9.622174869246928e-4
0	1561	3.5921336597716664e-4
0	1562	0.001696443338214143
0	1563	6.57086416317119e-4
0	1564	2.953145011157472e-4
0	1565	4.888596094713626e-4
0	1566	5.448912606710547e-4
0	1567	7.964621897077518e-4
0	1568	8.305563393856115e-4
0	1569	4.0127958959476916e-4
0	1570	8.545638447004455e-4
0	1571	6.506804958674082e-4
0	1572	8.431418105791767e-4
0	1573	3.1759191358469893e-4
0	1574	8.049238620375194e-4
0	1575	1.5526225692544167e-4
0	1576	8.671507000523762e-4
0	1577	0.001101258475531387
0	1578	3.9972615027294794e-4
0	1579	5.93606782257602e-4
0	1580	4.312496789170607e-4
0	1581	6.441487682353524e-4
0	1582	3.808538360745731e-4
0	1583	7.203458399372791e-4
0	1584	9.369360460562356e-4
0	1585	9.935632149709816e-4
0	1586	0.0011655821685032151
0	1587	9.552506839980238e-4
0	1588	0.0012957670921585679
0	1589	3.7077360143458326e-4
0	1590	4.495273450612713e-4
0	1591	1.4602694333970938e-4
0	1592	0.001073076531554313
0	1593	0.0016681616799308994
0	1594	8.703467706240491e-4
0	1595	0.0012865087015629414
0	1596	0.001917889901822739
0	1597	5.713587870667677e-4
0	1598	5.91287070264034e-4
0	1599	0.0010506780871652698
0	1600	3.550082693949371e-4
0	1601	4.510245694365031e-4
0	1602	4.576914293593924e-4
0	1603	5.637517670792595e-4
0	1604	0.001604045999946935
0	1605	6.060391603502813e-4
0	1606	5.209130414210172e-4
0	1607	8.475692752720857e-4
0	1608	6.173994592607473e-4
0	1609	7.764141649312764e-4
0	1610	5.518533191700025e-4
0	1611	4.6238496882183107e-4
0	1612	6.113954156283639e-4
0	1613	5.566359319895549e-4
0	1614	0.0012372880535632827
0	1615	7.400038142012332e-4
0	1616	4.938437870093362e-4
0	1617	7.475123011550265e-4
0	1618	5.493226837687033e-4
0	1619	2.3004818501080228e-4
0	1620	0.0021407999485985327
0	1621	6.546385508047462e-4
0	1622	8.014655149387776e-4
0	1623	0.0011677877048717916
0	1624	8.418122113914267e-4
0	1625	0.0015864139112480762
0	1626	0.0015780865082779668
0	1627	8.575562201159604e-4
0	1628	9.278424021468983e-4
0	1629	8.099719671977647e-4
0	1630	7.602524154134065e-4
0	1631	4.977862417830075e-4
0	1632	0.0016357678856815509
0	1633	4.5757336695776665e-4
0	1634	6.187026026183206e-4
0	1635	6.065784592926376e-4
0	1636	7.005473850062038e-4
0	1637	6.627821551228061e-4
0	1638	8.408636945961265e-4
0	1639	3.9746340888576924e-4
0	1640	4.7795040962104313e-4
0	1641	4.3391521411623185e-4
0	1642	0.001089024698849919
0	1643	0.0019438361028665048
0	1644	6.069941327686155e-4
0	1645	8.104569459862497e-4
0	1646	4.7511264133017503e-4
0	1647	6.857085738993593e-4
0	1648	6.335959916786893e-4
0	1649	0.001045138881268974
0	1650	8.890067552456087e-4
0	1651	4.248789667765167e-4
0	1652	6.831424389047637e-4
0	1653	4.3907011516008043e-4
0	1654	2.621625970947584e-4
0	1655	0.0019060290345869375
0	1656	0.0013404450696018046
0	1657	6.686573350890776e-4
0	1658	0.0014754061307867374
0	1659	6.843514131841817e-4
0	1660	4.94962927468495e-4
0	1661	0.0010392859122837074
0	1662	8.424631441098328e-4
0	1663	3.64852290486877e-4
0	1664	0.0014854014978204779
0	1665	5.85832580630244e-4
0	1666	8.499336993242053e-4
0	1667	5.449362062254238e-4
0	1668	0.002217172447768753
0	1669	6.073670308685109e-4
0	1670	0.001420271276097367
0	1671	8.923090051895741e-4
0	1672	6.022992719266509e-4
0	1673	3.356959994496742e-4
0	1674	4.607661990289288e-4
0	1675	0.0010591683308403914
0	1676	4.246933565865379e-4
0	1677	5.070192721224765e-4
0	1678	3.950424651000212e-4
0	1679	2.451574518297133e-4
0	1680	0.0014742679508090604
0	1681	8.217124868948661e-4
0	1682	0.0010313343430809077
0	1683	5.465758164238178e-4
0	1684	0.001573448890925977
0	1685	2.4996890161982875e-4
0	1686	0.0015944123816210318
0	1687	7.746192343530764e-4
0	1688	5.897184850743588e-4
0	1689	6.428624800889172e-4
0	1690	6.188647146686804e-4
0	1691	0.0018564995118140924
0	1692	7.67713127116109e-4
0	1693	0.001155405797276061
0	1694	0.0018125568717544086
0	1695	4.8484345576963394e-4
0	1696	9.76913987820163e-4
0	1697	4.55108925732004e-4
0	1698	4.712292868223655e-4
0	1699	8.143047207740173e-4
0	1700	7.863707099715541e-4
0	1701	5.105163351472319e-4
0	1702	6.533263923866437e-4
0	1703	5.671068391080209e-4
0	1704	0.001166364411120071
0	1705	2.7411910512578803e-4
0	1706	5.381243074210454e-4
0	1707	4.938177591844519e-4
0	1708	0.0015748945075938767
0	1709	0.002188554000228693
0	1710	3.687601808669974e-4
0	1711	0.0024953172190054357
0	1712	5.096116851083056e-4
0	1713	7.780901902830701e-4
0	1714	5.13465829514661e-4
0	1715	4.522542294581432e-4
0	1716	4.3052055272382764e-4
0	1717	5.353866642533563e-4
0	1718	9.114634069203386e-4
0	1719	4.234200257517621e-4
0	1720	4.197078558668506e-4
0	1721	5.99958250980553e-4
0	1722	8.732225883319786e-4
0	1723	5.281947035352862e-4
0	1724	4.986337430612532e-4
0	1725	8.616682254077685e-4
0	1726	4.186254205487885e-4
0	1727	0.0013703684895338866
0	1728	5.487504757090337e-4
0	1729	6.344002559581651e-4
0	1730	0.001275833568533697
0	1731	5.510115212579448e-4
0	1732	7.216268657562015e-4
0	1733	0.002395643083836352
0	1734	5.66967157092676e-4
0	1735	9.750145905322893e-4
0	1736	3.5676192921020334e-4
0	1737	8.749698555829695e-4
0	1738	0.0010537005577259085
0	1739	4.914824744531025e-4
0	1740	5.524760779785553e-4
0	1741	7.814516656717914e-4
0	1742	8.832144862508932e-4
0	1743	8.935955008673554e-4
0	1744	3.05284649370479e-6
0	1745	0.0011102989169756987
0	1746	5.014847889526808e-4
0	1747	6.71313611071623e-4
0	1748	8.757659176588077e-4
0	1749	1.443450551758114e-4
0	1750	0.00100785716436616
0	1751	5.839004595855145e-4
0	1752	5.980875712232434e-4
0	1753	4.439265793862023e-4
0	1754	8.594553962800801e-4
0	1755	7.663286693244622e-4
0	1756	8.18642089602664e-4
0	1757	4.16645791943466e-4
0	1758	7.910703124387353e-4
0	1759	5.472703276340248e-4
0	1760	9.234520349268182e-4
0	1761	4.2028992283919185e-4
0	1762	2.9656023802481684e-4
0	1763	3.6770580833751424e-4
0	1764	5.937118127990049e-4
0	1765	5.652819363051947e-4
0	1766	4.039954989436979e-4
0	1767	7.14342985616194e-5
0	1768	4.756817551149642e-4
0	1769	6.92759915961266e-4
0	1770	1.9042516558165484e-4
0	1771	4.2964725564315407e-4
0	1772	4.7665558315697045e-4
0	1773	8.708125936612712e-4
0	1774	0.0014868334913486258
0	1775	0.002054259098695571
0	1776	7.833264982133993e-4
0	1777	7.221629673094569e-4
0	1778	5.205854135199183e-4
0	1779	0.00042365951761565423
0	1780	0.0025433912134043397
0	1781	0.001235232232748594
0	1782	3.035950804385982e-4
0	1783	0.0012234114258803468
0	1784	0.001376024449896632
0	1785	0.0011216868337395264
0	1786	8.823712628335292e-4
0	1787	6.42623907333997e-4
0	1788	4.265230773694149e-4
0	1789	0.0011196007790949905
0	1790	6.04298928598252e-4
0	1791	6.040312221420648e-4
0	1792	0.0012188633111620574
0	1793	8.291431764924322e-4
0	1794	6.307479592831785e-4
0	1795	4.2774772723398746e-4
0	1796	6.115485992706925e-4
0	1797	4.934975744369551e-4
0	1798	8.294252257803645e-4
0	1799	3.9907761968192634e-4
0	1800	5.553882828385141e-4
0	1801	0.0011919634713020997
0	1802	7.439717578792699e-4
0	1803	6.490230922692848e-4
0	1804	4.7835441197192414e-4
0	1805	6.72238364289306e-4
0	1806	5.476394644535382e-4
0	1807	0.0014935425352188482
0	1808	5.336371730123675e-4
0	1809	9.275427455301551e-4
0	1810	5.580504298309354e-4
0	1811	7.407382919321468e-4
0	1812	7.347791752111953e-4
0	1813	6.231716324060441e-4
0	1814	5.895803367491114e-4
0	1815	5.001006539891635e-4
0	1816	3.617226642336461e-4
0	1817	4.886620066257522e-4
0	1818	3.3701856941692287e-4
0	1819	4.5048340457807325e-4
0	1820	7.821696781963761e-4
0	1821	0.0022558632444062746
0	1822	0.001082406264723933
0	1823	8.716076936925226e-4
0	1824	0.001757548064908321
0	1825	4.879615702000976e-4
0	1826	8.949034142923723e-4
0	1827	9.245205241629618e-4
0	1828	3.8339235360709166e-4
0	1829	9.702916813888164e-4
0	1830	5.111257684556557e-4
0	1831	0.0017362311738656105
0	1832	6.825467998354169e-4
0	1833	5.237546720382298e-4
0	1834	4.382718005356662e-4
0	1835	5.823191507433352e-4
0	1836	3.665350105120316e-4
0	1837	6.351307259117993e-4
0	1838	6.136417299251758e-4
0	1839	6.236797521176785e-4
0	1840	6.259259708980522e-4
0	1841	5.550223208549325e-4
0	1842	3.298400057885876e-4
0	1843	0.001299876025302249
0	1844	8.815304170988929e-4
0	1845	4.562383103476135e-4
0	1846	6.678587199684311e-4
0	1847	3.998112425372521e-6
0	1848	6.068651073994042e-4
0	1849	7.315520092109583e-4
0	1850	2.628155385980046e-4
0	1851	6.171737840621692e-4
0	1852	0.0020436312204049293
0	1853	7.034510514428566e-4
0	1854	6.670080382221174e-4
0	1855	0.0015453013152955158
0	1856	7.840179484295879e-4
0	1857	3.3224616388353816e-4
0	1858	3.508326576422716e-4
0	1859	0.0015001485100721009
0	1860	6.376747208852453e-4
0	1861	5.336013429711748e-4
0	1862	8.119402448524106e-4
0	1863	6.207648509652813e-4
0	1864	6.885935704085875e-4
0	1865	2.9108102427590746e-4
0	1866	2.6812655746173475e-4
0	1867	0.0013974894544241604
0	1868	0.0011166224343381332
0	1869	3.655167977950344e-4
0	1870	8.833693254037947e-4
0	1871	0.0015176581680314172
0	1872	3.4749319979201403e-4
0	1873	5.812256644539261e-4
0	1874	2.237292682843051e-4
0	1875	5.14815745313051e-4
0	1876	5.611190449878848e-4
0	1877	8.43184396540317e-4
0	1878	7.379215189821268e-4
0	1879	4.787755331814783e-4
0	1880	7.823557031540677e-4
0	1881	7.967551907373987e-4
0	1882	5.373833973141183e-4
0	1883	5.130631850367979e-4
0	1884	0.0012530602075896593
0	1885	7.111986394387859e-4
0	1886	4.5953069718656335e-4
0	1887	8.64824894756408e-4
0	1888	4.431988461578521e-4
0	1889	8.277665809587339e-4
0	1890	3.5197691004731533e-4
0	1891	6.386709910237473e-4
0	1892	3.594528017220407e-4
0	1893	1.7172206988910218e-4
0	1894	6.862283586133606e-4
0	1895	6.428653908889543e-4
0	1896	6.90984416261829e-4
0	1897	0.002564002872491725
0	1898	7.518832945788596e-4
0	1899	4.4073960630820064e-4
0	1900	6.391185016114192e-4
0	1901	0.0015043238150358415
0	1902	6.822745135242383e-4
0	1903	5.701741847812356e-4
0	1904	4.0510781230267574e-4
0	1905	2.935621358136772e-4
0	1906	0.0017368761629098894
0	1907	9.383097216663608e-4
0	1908	8.402389710569913e-4
0	1909	3.9612957494510834e-4
0	1910	6.959419393280251e-4
0	1911	5.384893172808271e-4
0	1912	6.461072499429453e-4
0	1913	6.368150221954843e-4
0	1914	6.015178120426397e-4
0	1915	7.018748932279833e-4
0	1916	0.0013993317961029637
0	1917	4.618144291645953e-4
0	1918	5.572309907207536e-4
0	1919	6.003542933031961e-4
0	1920	0.0038947865737422706
0	1921	4.90792370420967e-4
0	1922	5.564709746454052e-4
0	1923	6.074132476242388e-4
0	1924	1.6378160457692059e-4
0	1925	4.21213068129076e-4
0	1926	0.0010683637844730684
0	1927	0.0012752219394029853
0	1928	3.912967611754926e-4
0	1929	3.4713091324386537e-4
0	1930	0.0010073754746524038
0	1931	8.310614475095259e-4
0	1932	7.905180777059411e-4
0	1933	5.21354183105276e-4
0	1934	7.665204350295531e-4
0	1935	6.755795240418729e-4
0	1936	8.645944035045504e-4
0	1937	3.551495184328662e-4
0	1938	4.295200114155434e-4
0	1939	0.0022409770442825025
0	1940	0.00127591608570537
0	1941	5.801983130763918e-4
0	1942	5.077980856483792e-4
0	1943	6.394991243949302e-4
0	1944	5.456496321567339e-4
0	1945	6.294605467544326e-4
0	1946	2.608246889321028e-4
0	1947	3.115115930938166e-4
0	1948	5.163394349898825e-4
0	1949	3.866297477921826e-5
0	1950	9.636238489366757e-4
0	1951	0.0010379038835176243
0	1952	3.8779278364443074e-4
0	1953	5.882803366337612e-4
0	1954	5.25204970106562e-4
0	1955	8.462262417055972e-4
0	1956	8.385600578127036e-4
0	1957	3.4532999736479206e-4
0	1958	8.936171151693578e-4
0	1959	3.4881520653899634e-4
0	1960	5.27504849602736e-4
0	1961	0.001611741008191144
0	1962	4.989641529671878e-4
0	1963	0.0010700809195326518
0	1964	6.967787977934391e-4
0	1965	5.402931692135056e-4
0	1966	6.247133258901844e-4
0	1967	0.0010526139123518588
0	1968	0.001665074523794282
0	1969	3.55581020980625e-4
0	1970	4.28604605407767e-4
0	1971	7.11661788095195e-4
0	1972	8.36979152126242e-4
0	1973	2.3488024165042062e-4
0	1974	0.0012128220138376417
0	1975	7.606722621919043e-4
0	1976	7.269371089725577e-4
0	1977	8.000675819984018e-4
0	1978	6.148451911644118e-4
0	1979	8.952997806521356e-4
0	1980	5.44731979573436e-4
0	1981	6.123910447932433e-4
0	1982	5.807825874827281e-4
0	1983	8.084559255406461e-4
0	1984	6.151877630441234e-5
0	1985	4.726394097549974e-4
0	1986	6.688739043931031e-4
0	1987	3.608867119450533e-4
0	1988	4.1994930156770595e-4
0	1989	7.505244043265696e-4
0	1990	0.0015472466773821512
0	1991	0.001404092838025316
0	1992	7.434867400260091e-4
0	1993	0.001206909166471592
0	1994	5.282326891145575e-4
0	1995	7.190095239794396e-4
0	1996	8.174352856801387e-4
0	1997	5.980054115610987e-4
0	1998	4.078951187145106e-4
0	1999	4.80876077192487e-4
[truncated: 82,001 more rows]
