# Supplementary material for: A genetic tradeoff for tolerance to moderate and severe heat stress in US hybrid maize
Source: PLoS Genet. 2023 Jul 6;19(7):e1010799. doi: 10.1371/journal.pgen.1010799 (PMC10325116; doi:10.1371/journal.pgen.1010799)
Supplement: S9 Table — Data underlying Fig 3C. Columns include bootstrap, x-axis temperature (°C or “Intercept”), y-axis temperature (°C or “Intercept”), and Pearson’s correlation coefficient. (GZ) [file pgen.1010799.s027.gz]

Archive with 1 entries (1 files):
- ST09.temperature_correlations.csv
