# Supplementary material for: A genetic tradeoff for tolerance to moderate and severe heat stress in US hybrid maize
Source: PLoS Genet. 2023 Jul 6;19(7):e1010799. doi: 10.1371/journal.pgen.1010799 (PMC10325116; doi:10.1371/journal.pgen.1010799)
Supplement: S10 Table — Data underlying Fig 4A. Columns include bootstrap, simple basis function, and proportion of variance explained. (CSV) [file pgen.1010799.s028.csv]

Bootstrap	SB	Variance
1	1	0.06927713352608986
1	2	0.026023367731477346
1	3	0.07649844885495034
2	1	0.1698800150728683
2	2	0.040410150659634825
2	3	0.07433186676595166
3	1	0.11821896544640856
3	2	0.03379354423631105
3	3	0.0656083535868591
4	1	0.12290602003568368
4	2	0.03685703185233122
4	3	0.11465799561337597
5	1	0.14015959340527584
5	2	0.04201069518043818
5	3	0.09190361645664569
6	1	0.09724231395235641
6	2	0.03925970701701834
6	3	0.05634266165871629
7	1	0.11846551731246356
7	2	0.035487999392075344
7	3	0.0725601647967465
8	1	0.07716863372057252
8	2	0.026401811139409738
8	3	0.05673929888738019
9	1	0.15521420392999102
9	2	0.04876463870619148
9	3	0.11523854672844668
10	1	0.15826307412938334
10	2	0.03327744033198483
10	3	0.09676190376419185
11	1	0.10766051060637415
11	2	0.029611832265389812
11	3	0.067808686698748
12	1	0.14034601576079725
12	2	0.0321607500666325
12	3	0.0644421590401429
13	1	0.11311240558909079
13	2	0.02255833040828792
13	3	0.08435839558993301
14	1	0.09202272009652662
14	2	0.030733218225442137
14	3	0.062241279102028146
15	1	0.15964381303086123
15	2	0.01892706690719108
15	3	0.07431714604155931
16	1	0.11823661484174731
16	2	0.037234359173284784
16	3	0.06677999786188472
17	1	0.13553011198634798
17	2	0.04386766376590117
17	3	0.08975860338713491
18	1	0.09842369823008329
18	2	0.017366061848974004
18	3	0.05855943535324884
19	1	0.10604124811792741
19	2	0.031131592746710898
19	3	0.06801953622949837
20	1	0.10083090824092572
20	2	0.04068485562235101
20	3	0.06974474845486159
21	1	0.11784288746152444
21	2	0.03469287804158049
21	3	0.0948957315288069
22	1	0.10684666443738372
22	2	0.02583907749427582
22	3	0.07294175157690842
23	1	0.18876230788364792
23	2	0.04238585498318222
23	3	0.1091970557240255
24	1	0.10911397832676817
24	2	0.0374828816358023
24	3	0.0540052075865069
25	1	0.05655120370036873
25	2	0.012073511525386289
25	3	0.037637996094739175
26	1	0.14168580302645653
26	2	0.03783697466025875
26	3	0.10243378408658049
27	1	0.15186712253806214
27	2	0.049726109527717804
27	3	0.08794360302441519
28	1	0.1518968596624745
28	2	0.05279474612576532
28	3	0.08416540666193299
29	1	0.15613325860461533
29	2	0.04218930652110197
29	3	0.11486032810035539
30	1	0.0952311647591487
30	2	0.02469244237966931
30	3	0.0751184028898442
31	1	0.07669490176412389
31	2	0.031149793398271227
31	3	0.06530512393304316
32	1	0.11591473044862748
32	2	0.024129118049092693
32	3	0.086900750968758
33	1	0.12800597409543343
33	2	0.028005452385549343
33	3	0.07261431963484506
34	1	0.08445735036464193
34	2	0.02111618765300873
34	3	0.06826912167164388
35	1	0.13455839650902673
35	2	0.023779882394488944
35	3	0.08436931013487177
36	1	0.06457494992043304
36	2	0.025481435220795975
36	3	0.07346976453576705
37	1	0.10838355163522902
37	2	0.014169381529450688
37	3	0.06571216226541932
38	1	0.11737179083179695
38	2	0.03208084623580763
38	3	0.0875064785075414
39	1	0.13235035354649163
39	2	0.032515871817670024
39	3	0.08075325700736538
40	1	0.1130530327784423
40	2	0.01429124661576348
40	3	0.07202888593819695
41	1	0.0792669025615544
41	2	0.013187926635304657
41	3	0.05932096314129472
42	1	0.11682772207304114
42	2	0.03145967860685083
42	3	0.0799975785155173
43	1	0.1514041644945516
43	2	0.039175930597706354
43	3	0.09552808027489582
44	1	0.04905737379746368
44	2	0.02595704549085929
44	3	0.06060087742315028
45	1	0.1352297050250067
45	2	0.0354474100897371
45	3	0.0847780490012088
46	1	0.0380975891522209
46	2	0.02510546961135525
46	3	0.04190223534383259
47	1	0.09203370656698244
47	2	0.028701049080618112
47	3	0.04965774324690637
48	1	0.12988059977583677
48	2	0.024368403959209983
48	3	0.0704225489402057
49	1	0.07276808320718997
49	2	0.022323016583599416
49	3	0.06291440915624794
50	1	0.15662998956394114
50	2	0.03067544922021085
50	3	0.10157589676205388
51	1	0.13564664215827116
51	2	0.04477969229554612
51	3	0.08103159071818683
52	1	0.09735180347472977
52	2	0.030928762955734178
52	3	0.055433560000207445
53	1	0.11651294345254326
53	2	0.028037012085109784
53	3	0.08632529337943297
54	1	0.06881392074247322
54	2	0.02713033950137912
54	3	0.0548677650999493
55	1	0.06293233169275542
55	2	0.027678532703523256
55	3	0.04522744504037823
56	1	0.1351139381253068
56	2	0.030455457006838493
56	3	0.08490781643868911
57	1	0.12186277793490023
57	2	0.029589709806183605
57	3	0.08168695514694796
58	1	0.13321574553996596
58	2	0.02679272414219573
58	3	0.1091907458891933
59	1	0.08070381253939071
59	2	0.021645832688584447
59	3	0.06927636438882617
60	1	0.19214142416503002
60	2	0.01960037996339555
60	3	0.08908209718248142
61	1	0.10563737330326786
61	2	0.04296427939466272
61	3	0.09365600867320963
62	1	0.05907624839363419
62	2	0.017107719466208985
62	3	0.07196597166589559
63	1	0.1696799155399653
63	2	0.03588484128891378
63	3	0.08208213619406385
64	1	0.1384678973748472
64	2	0.03979663382840211
64	3	0.08560552708482597
65	1	0.08144598994465953
65	2	0.028224468843826303
65	3	0.04061594347511851
66	1	0.16168555040577856
66	2	0.04540303434108505
66	3	0.07762208076784256
67	1	0.1465085786328125
67	2	0.03357185333652679
67	3	0.09818744069255562
68	1	0.07913633122727629
68	2	0.013312893020585293
68	3	0.05430246148597629
69	1	0.08686205828791227
69	2	0.022439272939137864
69	3	0.07115814158431456
70	1	0.148661100014534
70	2	0.03732467401429295
70	3	0.0981635595779303
71	1	0.17909728446560189
71	2	0.04313024880865813
71	3	0.12138583569698098
72	1	0.09798983116696715
72	2	0.03190712198202447
72	3	0.085326731945691
73	1	0.16023831149834689
73	2	0.029585043612724113
73	3	0.08776170780926705
74	1	0.07529754824217304
74	2	0.026768491629446046
74	3	0.0649647106903329
75	1	0.1114897283825805
75	2	0.030509264314485786
75	3	0.09137582191860273
76	1	0.13541207467508626
76	2	0.025757099739157952
76	3	0.07710119825415684
77	1	0.14630422818535102
77	2	0.02525770866200729
77	3	0.09361367039536038
78	1	0.1222941911870831
78	2	0.019268246633249428
78	3	0.07405705990215454
79	1	0.08175550730649238
79	2	0.021906911003908625
79	3	0.08972850929837806
80	1	0.12703379254202754
80	2	0.04484124677528573
80	3	0.09476211397375663
81	1	0.12714998476583572
81	2	0.033860521522317714
81	3	0.08739405455674328
82	1	0.07809426894345718
82	2	0.03770970616122031
82	3	0.061728000738574915
83	1	0.1432183940287557
83	2	0.03404970940472112
83	3	0.12102495697823219
84	1	0.0964240645193736
84	2	0.028264832554224358
84	3	0.06797080512989363
85	1	0.10786219738640362
85	2	0.02285098041692395
85	3	0.05295707909782829
86	1	0.07298178904402541
86	2	0.03687079203322371
86	3	0.051664016781808764
87	1	0.1452466961792342
87	2	0.024581317250281686
87	3	0.05981378312073786
88	1	0.12062793674957707
88	2	0.046644357122487934
88	3	0.11023320200662542
89	1	0.10164974471372831
89	2	0.01933738418696478
89	3	0.060165900988261266
90	1	0.14547236206109937
90	2	0.03737591750914114
90	3	0.09237145520792828
91	1	0.10249655883671543
91	2	0.034082500144898796
91	3	0.06567451289388612
92	1	0.03856486024513349
92	2	0.020098152891324723
92	3	0.04075772904536307
93	1	0.12121914538299128
93	2	0.028457665641252947
93	3	0.0809817817046577
94	1	0.10348400195160953
94	2	0.023681809079509022
94	3	0.08520705486018681
95	1	0.09165432417147124
95	2	0.04010112636573969
95	3	0.10391369284262651
96	1	0.1637086732242835
96	2	0.05182281073839189
96	3	0.07485251400787717
97	1	0.06953710545565088
97	2	0.013816099837334754
97	3	0.054438425727790535
98	1	0.16970758616781204
98	2	0.028302738203584563
98	3	0.09330391442871916
99	1	0.10821997529563988
99	2	0.020735222876274696
99	3	0.06201060838108529
100	1	0.05518393628570493
100	2	0.017355244182141516
100	3	0.06469929802860501
101	1	0.13869330987482673
101	2	0.044179662670268204
101	3	0.12032828100924914
102	1	0.09543002153222366
102	2	0.02734870030079315
102	3	0.06478707399516055
103	1	0.10725376018379533
103	2	0.03790602292175107
103	3	0.09485644990081778
104	1	0.11242445617165094
104	2	0.034088594031869875
104	3	0.09402171384364426
105	1	0.08595676541275131
105	2	0.027856532870320087
105	3	0.09931360585123788
106	1	0.1118393000879823
106	2	0.02392045223115615
106	3	0.06409581285558079
107	1	0.10434853296005016
107	2	0.03586312343962699
107	3	0.07064294239188314
108	1	0.08042398202694169
108	2	0.021583327396559774
108	3	0.0318812898570721
109	1	0.1158109262639729
109	2	0.026921340352260178
109	3	0.10454114342110855
110	1	0.1323900467258037
110	2	0.03716195059184311
110	3	0.08191852218984516
111	1	0.16457365489609402
111	2	0.05798728940966433
111	3	0.09708262883276364
112	1	0.14642798610160038
112	2	0.02862583777456469
112	3	0.08884150099341358
113	1	0.17025898360948843
113	2	0.05131169032040489
113	3	0.1035101021742482
114	1	0.15365312942355125
114	2	0.03902911216788012
114	3	0.10941135847504295
115	1	0.11667469367440482
115	2	0.029776100682953534
115	3	0.09658724742083721
116	1	0.07562014920067324
116	2	0.03400767058317993
116	3	0.05544556850423279
117	1	0.07449238439533407
117	2	0.026943440516209293
117	3	0.06671347557551915
118	1	0.1310873721295409
118	2	0.04781609157199542
118	3	0.09758925787283873
119	1	0.0484841309439676
119	2	0.01498595303695991
119	3	0.053133493452347705
120	1	0.060957826860119496
120	2	0.029032247162697887
120	3	0.06794037795800757
121	1	0.14426431422388883
121	2	0.04065681908979836
121	3	0.08961513223954194
122	1	0.11909478181942454
122	2	0.04270731089349827
122	3	0.07195514979237536
123	1	0.09848394228832143
123	2	0.023868537491315137
123	3	0.08494143322880547
124	1	0.16463103809070606
124	2	0.04728765934233696
124	3	0.08195429727650874
125	1	0.09652963995195515
125	2	0.03415835466888081
125	3	0.0648287119048226
126	1	0.15601720787640427
126	2	0.04083040020870376
126	3	0.10247689592137847
127	1	0.11291848050515876
127	2	0.03259449995757984
127	3	0.07590031905495036
128	1	0.08864899988219108
128	2	0.02433055829849954
128	3	0.06529858245016355
129	1	0.15769698233583385
129	2	0.03855524078845948
129	3	0.0949709065286057
130	1	0.12075430880948064
130	2	0.03958704968562707
130	3	0.08864423752365273
131	1	0.08741785865893972
131	2	0.019116792652645962
131	3	0.05564496216800205
132	1	0.0950171903980534
132	2	0.025994598331941038
132	3	0.09111373416528082
133	1	0.08297253436585733
133	2	0.01898691860757563
133	3	0.08320561224807528
134	1	0.11178093562573556
134	2	0.021731697603546703
134	3	0.07418954597088788
135	1	0.16242672198991895
135	2	0.05051800253848116
135	3	0.08863491649628569
136	1	0.1655475195321586
136	2	0.04207453805875511
136	3	0.11745567680152287
137	1	0.10866437994122519
137	2	0.02398390486938611
137	3	0.08862955829170517
138	1	0.08722376751453019
138	2	0.028544013235169006
138	3	0.08493357775757086
139	1	0.11081737930894468
139	2	0.02812838839152605
139	3	0.05607708285931119
140	1	0.12488778519145317
140	2	0.03138107949616544
140	3	0.10377838436392411
141	1	0.13410526893184974
141	2	0.032794789804139926
141	3	0.09082778148293853
142	1	0.12492415602106138
142	2	0.03320791468708331
142	3	0.1001590315399516
143	1	0.07910371255335417
143	2	0.028572025237661062
143	3	0.07287750532092703
144	1	0.04998831445924078
144	2	0.022164150861974586
144	3	0.04854417162586139
145	1	0.09243022543791217
145	2	0.021513214112646707
145	3	0.051468036205677005
146	1	0.07908412870045636
146	2	0.03243778888403552
146	3	0.06334264006385648
147	1	0.18817949114389398
147	2	0.05502024951308164
147	3	0.10767424297330805
148	1	0.14560065692253102
148	2	0.04960153129858588
148	3	0.09515543934481271
149	1	0.09863268180167488
149	2	0.03739490474324525
149	3	0.07973957898875829
150	1	0.17209551851895166
150	2	0.057082323293811355
150	3	0.10089228973248428
151	1	0.12438824001670047
151	2	0.06572607533829043
151	3	0.08083964575230419
152	1	0.1377227636752355
152	2	0.02785617680600293
152	3	0.05225194381050127
153	1	0.06970575436500902
153	2	0.026916330649872738
153	3	0.05179193344152497
154	1	0.11855594256617127
154	2	0.031855044032407576
154	3	0.07727436252955475
155	1	0.12476908087770186
155	2	0.026542340754167403
155	3	0.07988269829527508
156	1	0.1162135183077436
156	2	0.03459986884939939
156	3	0.09262210915526016
157	1	0.09154577918075318
157	2	0.03538107453729384
157	3	0.08939716409030546
158	1	0.1280048072464483
158	2	0.02853131905382329
158	3	0.08347747752860474
159	1	0.12160716090495338
159	2	0.0321330685481731
159	3	0.08395914054933812
160	1	0.10494433627394079
160	2	0.01443624071451941
160	3	0.06871588996129604
161	1	0.11274551895642078
161	2	0.029942250165783457
161	3	0.07309050301102478
162	1	0.1426191929003398
162	2	0.04650215998244027
162	3	0.0902877923946876
163	1	0.13805045942584776
163	2	0.03571234054899516
163	3	0.05694366177858596
164	1	0.12177103725434374
164	2	0.021104081793818306
164	3	0.08556162116924608
165	1	0.19001667807496644
165	2	0.06983250359453967
165	3	0.07537490970375248
166	1	0.08439608417665947
166	2	0.017256053192826935
166	3	0.06154787094174244
167	1	0.17100090893523448
167	2	0.041450974214943856
167	3	0.08148181705192917
168	1	0.1294462334646012
168	2	0.024827279522027595
168	3	0.0644326340108407
169	1	0.09636126988626885
169	2	0.03788241986629053
169	3	0.06158696708473459
170	1	0.15951643189680223
170	2	0.04417628407313454
170	3	0.1092633908313362
171	1	0.1062051496710133
171	2	0.03828271906632982
171	3	0.050067442681141744
172	1	0.10492955647914001
172	2	0.019721403154410976
172	3	0.0713423514787116
173	1	0.1504247666611876
173	2	0.03297937086592196
173	3	0.12404614951364318
174	1	0.141096126233323
174	2	0.031021320754827865
174	3	0.07877539690633246
175	1	0.11885017315641067
175	2	0.03292047814290316
175	3	0.0681571257958052
176	1	0.14276182714505387
176	2	0.047351090061831975
176	3	0.09503302093986915
177	1	0.11877623851656706
177	2	0.03531646434284106
177	3	0.09644221107886197
178	1	0.10399847521453666
178	2	0.039931891807652095
178	3	0.07473687240279166
179	1	0.21615490312095698
179	2	0.054484806271460885
179	3	0.10689669396280492
180	1	0.06982324650044018
180	2	0.028149347856377318
180	3	0.0679111872017095
181	1	0.13713330272483898
181	2	0.03825653187796051
181	3	0.09891395612185244
182	1	0.06924535808231323
182	2	0.019621333109211502
182	3	0.07355943738100741
183	1	0.19810041514861707
183	2	0.047969437779518634
183	3	0.13671840293421772
184	1	0.08696642632949729
184	2	0.026623423698867534
184	3	0.060536185690150394
185	1	0.12733202201811142
185	2	0.029456085741888446
185	3	0.07159435447208994
186	1	0.06888836935209969
186	2	0.033903693181557476
186	3	0.08687336102985288
187	1	0.0947006230245755
187	2	0.03390363367028366
187	3	0.0694602695030758
188	1	0.12945123979460418
188	2	0.03178728302817839
188	3	0.08087856704229945
189	1	0.0865375620597129
189	2	0.010151583665149028
189	3	0.057461142333585534
190	1	0.08120263884354696
190	2	0.024269808510643795
190	3	0.06553514494060109
191	1	0.11535856198195228
191	2	0.03316661928002441
191	3	0.07932041687293455
192	1	0.11004914181948475
192	2	0.029323748515960837
192	3	0.061965174261930454
193	1	0.048089805879940245
193	2	0.017414504944890205
193	3	0.07379504686984563
194	1	0.10626237226909989
194	2	0.018998446994319566
194	3	0.05856900686580848
195	1	0.1681644134362595
195	2	0.03317563816481032
195	3	0.11557093595705618
196	1	0.1113805211972279
196	2	0.026006394510532077
196	3	0.0938232571155178
197	1	0.09404160909861885
197	2	0.04141770368867961
197	3	0.06189879799511256
198	1	0.1800561895227207
198	2	0.05460371465863499
198	3	0.11011646813696797
199	1	0.09965551766756117
199	2	0.028583623658118337
199	3	0.0743573521497816
200	1	0.16457315101651354
200	2	0.034225573375542905
200	3	0.08749564204004669
201	1	0.14019919769204148
201	2	0.030025963911782316
201	3	0.0892673832546064
202	1	0.0798950785470008
202	2	0.03055313019932421
202	3	0.06018416311607926
203	1	0.17429500620161317
203	2	0.03801667034863937
203	3	0.09415662241958653
204	1	0.12067714359775492
204	2	0.027842131591837207
204	3	0.07466382997278892
205	1	0.16690121779777609
205	2	0.039774348959546534
205	3	0.10038830272930585
206	1	0.08443227567401675
206	2	0.02146802665089304
206	3	0.08042185472567236
207	1	0.07991155449557147
207	2	0.03386260042189607
207	3	0.08738027662531951
208	1	0.08288878192048356
208	2	0.0145255585653399
208	3	0.07577221936052482
209	1	0.11578739848091607
209	2	0.02079294205489586
209	3	0.07468987352463563
210	1	0.0834458447043944
210	2	0.02640317703018273
210	3	0.07194430788593097
211	1	0.14705033316386712
211	2	0.04364999943869217
211	3	0.08413315123365177
212	1	0.08651142720890234
212	2	0.022758821045881096
212	3	0.08929108220989125
213	1	0.14733917372476713
213	2	0.04121430705310166
213	3	0.09939282881074611
214	1	0.1475340636033544
214	2	0.027822908690892482
214	3	0.07487331395057176
215	1	0.1777052563990541
215	2	0.04195306129028185
215	3	0.10342503085755439
216	1	0.12141797781330176
216	2	0.037741989181750764
216	3	0.08153989470809503
217	1	0.12491160321478043
217	2	0.03719071777083432
217	3	0.06094259564134056
218	1	0.0328539288367171
218	2	0.020163200499453738
218	3	0.05450757282695239
219	1	0.09353315580293015
219	2	0.026641272102422047
219	3	0.057119934655181906
220	1	0.06689346518083658
220	2	0.030848174918855005
220	3	0.04512044033867521
221	1	0.14582279492265446
221	2	0.03705591934221698
221	3	0.07641556203466938
222	1	0.08329729922712396
222	2	0.019054666011430615
222	3	0.07753905013316378
223	1	0.11204136846499077
223	2	0.0333437576836877
223	3	0.06689435668830317
224	1	0.07173334204183483
224	2	0.03685671902803506
224	3	0.07074505879747844
225	1	0.1150029985744661
225	2	0.04013378440748062
225	3	0.07488018632276862
226	1	0.1517874288505937
226	2	0.042578754389229936
226	3	0.08857103569232758
227	1	0.15511060507960203
227	2	0.05045183892236778
227	3	0.1106837732938791
228	1	0.11046883045427627
228	2	0.026882455171168846
228	3	0.06279346226030508
229	1	0.1416431717165021
229	2	0.0353523722019364
229	3	0.07509812164016003
230	1	0.13122915187642945
230	2	0.03836169691715829
230	3	0.06751860381402441
231	1	0.12146706483879574
231	2	0.029822993166871255
231	3	0.059126435351162
232	1	0.12105590466685151
232	2	0.038506791639174656
232	3	0.06458415850606558
233	1	0.10603222146853941
233	2	0.03210987088822161
233	3	0.06410752386544766
234	1	0.10758319770963888
234	2	0.033273979771197865
234	3	0.09319946153334754
235	1	0.08940562940932784
235	2	0.022151062292058824
235	3	0.07069452620648867
236	1	0.11936210505855815
236	2	0.02972569907163961
236	3	0.08729094116781982
237	1	0.11576619629421417
237	2	0.03573370755191194
237	3	0.09290079529832942
238	1	0.06512394783095879
238	2	0.03510224284237537
238	3	0.05981405425528594
239	1	0.15560431461678195
239	2	0.04711146181717449
239	3	0.09849733202489505
240	1	0.16148810490781462
240	2	0.03769381585483266
240	3	0.10962168749232797
241	1	0.10675690651516122
241	2	0.03734663934539867
241	3	0.08252587840799204
242	1	0.14578435189812347
242	2	0.03521601530010058
242	3	0.08784134594108847
243	1	0.06620973967034006
243	2	0.034563984892903715
243	3	0.051780524355476906
244	1	0.08808523662544455
244	2	0.018016377015946775
244	3	0.0543584802924319
245	1	0.11431504504654759
245	2	0.04421066072814557
245	3	0.07512479443634633
246	1	0.08332000374485964
246	2	0.03755109243243975
246	3	0.0723865878352414
247	1	0.07260711654619494
247	2	0.025556349828406863
247	3	0.041900701234314525
248	1	0.15313820017470026
248	2	0.047663796490461145
248	3	0.0892328213451438
249	1	0.08802843594574798
249	2	0.026878078625964596
249	3	0.06537225576725489
250	1	0.0975615287166966
250	2	0.028576939231215386
250	3	0.07755987090677365
251	1	0.12198155039459473
251	2	0.028007517481702545
251	3	0.09217238283085577
252	1	0.06801725288095309
252	2	0.017835631086896
252	3	0.060996410425964334
253	1	0.08108876795297892
253	2	0.0211986581846161
253	3	0.06461901942996882
254	1	0.09954780160496393
254	2	0.035948685579639886
254	3	0.07162445060391598
255	1	0.10978507676218577
255	2	0.024450699347510662
255	3	0.06703302264480814
256	1	0.0830397264648206
256	2	0.0363418390576161
256	3	0.0889759175439722
257	1	0.1157940343910824
257	2	0.017819056491288735
257	3	0.06164841693162712
258	1	0.15785569990327145
258	2	0.04837529407797635
258	3	0.0782499598295027
259	1	0.11328414386094204
259	2	0.031123709345527713
259	3	0.08296658142496677
260	1	0.08912015457679995
260	2	0.025206368910171074
260	3	0.0525251164140282
261	1	0.037481338758715656
261	2	0.01661310905815218
261	3	0.056225263637557775
262	1	0.05841101719582074
262	2	0.025060501358843478
262	3	0.05034186206071719
263	1	0.1012650605226611
263	2	0.03584264848320971
263	3	0.08997269385430276
264	1	0.11299128489838947
264	2	0.033125069537901855
264	3	0.09423414056790434
265	1	0.12691150791761355
265	2	0.03530281142977279
265	3	0.11453769238868228
266	1	0.07963126268469668
266	2	0.021891446226954162
266	3	0.07200984697623437
267	1	0.08218345018896266
267	2	0.03459638220022714
267	3	0.058078902186517026
268	1	0.13310703630353402
268	2	0.06024415651471015
268	3	0.11156341011068355
269	1	0.08326279164909486
269	2	0.01852814452960613
269	3	0.06287980648333909
270	1	0.15982040123448799
270	2	0.04771049287573883
270	3	0.08579219628192394
271	1	0.1392852180086079
271	2	0.039701578124460526
271	3	0.10940826050108096
272	1	0.056793724366266465
272	2	0.018058574434844328
272	3	0.053212436089549515
273	1	0.12489154637800043
273	2	0.038854777658368984
273	3	0.07475880993590932
274	1	0.14492441118862281
274	2	0.027585464777302154
274	3	0.10027428447465975
275	1	0.15689885764708633
275	2	0.04043050365072186
275	3	0.09684341827163373
276	1	0.12353135845129583
276	2	0.0379689870614402
276	3	0.051275068441546556
277	1	0.12050027907914203
277	2	0.04749616333082438
277	3	0.09027291352803195
278	1	0.12545006840029144
278	2	0.03216998355483635
278	3	0.08377726641743283
279	1	0.0810019438947355
279	2	0.019755057794521906
279	3	0.07734103671379017
280	1	0.14757494556302783
280	2	0.04582515361549798
280	3	0.07760956688811758
281	1	0.11161714442234272
281	2	0.0247290169231473
281	3	0.08204680219388988
282	1	0.10830554033802113
282	2	0.03131321992337089
282	3	0.0754251309873253
283	1	0.08216795726314129
283	2	0.03100561034206968
283	3	0.06933088079811348
284	1	0.11610946870480184
284	2	0.02707492843674182
284	3	0.10731105966191802
285	1	0.05417389352726342
285	2	0.0195599583700043
285	3	0.044613539135820994
286	1	0.06637825965426883
286	2	0.020058683405712503
286	3	0.05230149330494494
287	1	0.07559933392500356
287	2	0.02931890394731524
287	3	0.0658457047083183
288	1	0.08210675765415479
288	2	0.032563564165487606
288	3	0.05512811563990545
289	1	0.044005138264262736
289	2	0.023361529547902618
289	3	0.05376665099749373
290	1	0.09193238848354411
290	2	0.02955105543930404
290	3	0.07095758800686315
291	1	0.09406969750917486
291	2	0.026235852761346944
291	3	0.08907223761760409
292	1	0.03680230764727733
292	2	0.01383948877399292
292	3	0.045091925000269706
293	1	0.1463978259842539
293	2	0.038273603644147974
293	3	0.10537884942941905
294	1	0.10558315861317301
294	2	0.02694751182824065
294	3	0.0721869066423245
295	1	0.1568448219959442
295	2	0.03146296374847901
295	3	0.0969072911857615
296	1	0.13948849691809478
296	2	0.027480182558030006
296	3	0.07043077168189037
297	1	0.14590967829386584
297	2	0.027624986466776108
297	3	0.0984860186951375
298	1	0.12829224771328926
298	2	0.020482839450341194
298	3	0.06866053621659945
299	1	0.08370003683061472
299	2	0.018221927051135636
299	3	0.05378767636415861
300	1	0.08309245175308842
300	2	0.028157118744103773
300	3	0.06438957653936464
301	1	0.1480549710234498
301	2	0.04737939332828593
301	3	0.09067696218280229
302	1	0.12145250826703666
302	2	0.02320535272593542
302	3	0.10667755604076337
303	1	0.09030621350407558
303	2	0.025227066904740664
303	3	0.07446430467259632
304	1	0.07275205918661552
304	2	0.022079346389169044
304	3	0.049639282438706946
305	1	0.17131705362459246
305	2	0.04068056801671336
305	3	0.08732232758005676
306	1	0.1365637176037693
306	2	0.04622171916027301
306	3	0.11485555499945617
307	1	0.14788248339415003
307	2	0.051244066119106806
307	3	0.08868383778262093
308	1	0.11825064130982993
308	2	0.03275012071022865
308	3	0.08969805316146182
309	1	0.15734819505044542
309	2	0.032650349777348764
309	3	0.1036084284247369
310	1	0.08486189467886412
310	2	0.023032374824003426
310	3	0.043496874564202495
311	1	0.15017967960039633
311	2	0.044731858242641795
311	3	0.09363423834718027
312	1	0.17894141732101518
312	2	0.05299891656436545
312	3	0.10750165954913812
313	1	0.1453817086971427
313	2	0.04978400856226557
313	3	0.09446816831307374
314	1	0.12445176865244369
314	2	0.02497403902758923
314	3	0.07852151168122674
315	1	0.05943867433778071
315	2	0.019466206092749478
315	3	0.049643117873937485
316	1	0.19984929230816964
316	2	0.03864839749023952
316	3	0.104969747664412
317	1	0.06829722782706271
317	2	0.02248206037498907
317	3	0.0720774415246189
318	1	0.1338695574666706
318	2	0.03125369241207828
318	3	0.07633920122950132
319	1	0.07306742811707055
319	2	0.02389574357403641
319	3	0.06451390555394494
320	1	0.1304096262433364
320	2	0.039986199532723365
320	3	0.07847679450729589
321	1	0.11958572681033437
321	2	0.05487638981550399
321	3	0.07296782328058879
322	1	0.0836116326061729
322	2	0.029257268792415442
322	3	0.05151194039227397
323	1	0.06434255689563334
323	2	0.02040283478799444
323	3	0.04212357997842617
324	1	0.1457095166266225
324	2	0.04464081304110709
324	3	0.09878723659627826
325	1	0.08898041043551226
325	2	0.03235834569065349
325	3	0.080050029443412
326	1	0.12772543781131146
326	2	0.030932984393216335
326	3	0.05872021647839334
327	1	0.05394279800414161
327	2	0.03339288931073457
327	3	0.0484832488330441
328	1	0.13819902686125163
328	2	0.03866059283590221
328	3	0.0928897919321381
329	1	0.14457724889298637
329	2	0.03425935887822574
329	3	0.09694759108670312
330	1	0.09302961982328461
330	2	0.016060024371065136
330	3	0.0604128085436772
331	1	0.12870058440994933
331	2	0.03445865412436648
331	3	0.09230012637818819
332	1	0.09863490180954529
332	2	0.020467270700845187
332	3	0.07517072755698004
333	1	0.11658653445106337
333	2	0.03014902831707973
333	3	0.059095977747206874
334	1	0.15192798899573695
334	2	0.024982018752085496
334	3	0.07809338303526123
335	1	0.08676992563504442
335	2	0.02146727861949765
335	3	0.0764130827137257
336	1	0.09818441108369587
336	2	0.019023212429576646
336	3	0.08592538271110918
337	1	0.11256282820111817
337	2	0.025813062492016224
337	3	0.08678141578569332
338	1	0.12445035390218476
338	2	0.04983309039912223
338	3	0.10662478919547057
339	1	0.07308578474482763
339	2	0.023691016626250273
339	3	0.051748049073191915
340	1	0.14704894338174085
340	2	0.040375279704122156
340	3	0.11843507310425842
341	1	0.09942095472219453
341	2	0.01824860016334599
341	3	0.06756718913378457
342	1	0.0636454978196606
342	2	0.017961056374260702
342	3	0.0711113528184106
343	1	0.10804711795223172
343	2	0.039161400015734364
343	3	0.07205108585462562
344	1	0.05860022542329878
344	2	0.03868328989424652
344	3	0.07381547912534281
345	1	0.09394125578002194
345	2	0.02854266322949205
345	3	0.0694772378749993
346	1	0.0979035579064023
346	2	0.04929328740214896
346	3	0.09144526695897132
347	1	0.08521919662596975
347	2	0.017726669477443145
347	3	0.05725103699105454
348	1	0.1622266420436839
348	2	0.046301444122234636
348	3	0.1024111213424343
349	1	0.14484352682529425
349	2	0.028798645208468122
349	3	0.0968775647617121
350	1	0.12490776696655076
350	2	0.039533578312910524
350	3	0.08943576085142108
351	1	0.11270338512186225
351	2	0.03957198092834174
351	3	0.06505710134257561
352	1	0.1394850441322104
352	2	0.040359277970231935
352	3	0.1026068969084198
353	1	0.09550168811549406
353	2	0.024433893568894492
353	3	0.056654255966525756
354	1	0.08684125584794908
354	2	0.035048022955158194
354	3	0.081615711379799
355	1	0.12213540698491655
355	2	0.02826233107595675
355	3	0.05840953865563675
356	1	0.0927486996855797
356	2	0.024848255841989506
356	3	0.048448331938875946
357	1	0.11561779765960477
357	2	0.04244304831011207
357	3	0.06599659619599935
358	1	0.10689142638684906
358	2	0.03077171681361906
358	3	0.061526076232688194
359	1	0.0702848530298852
359	2	0.019264851985455266
359	3	0.07380221010868689
360	1	0.09752601170234616
360	2	0.04544989852550683
360	3	0.07487378734111419
361	1	0.07222335331497419
361	2	0.027290142909988012
361	3	0.08655945360174122
362	1	0.14184305027324534
362	2	0.039558813379483714
362	3	0.10631922224355968
363	1	0.13139065944664746
363	2	0.02627618414164193
363	3	0.05578526918414664
364	1	0.14459884318711633
364	2	0.03660738815768977
364	3	0.11364918485513364
365	1	0.1287800432839368
365	2	0.05401648014848751
365	3	0.07409014853169812
366	1	0.07835629698396128
366	2	0.027923185131202247
366	3	0.05128745703421532
367	1	0.1091394907857427
367	2	0.029885993996615078
367	3	0.11422875262783179
368	1	0.17186445443527096
368	2	0.05155445915060204
368	3	0.11007843429977028
369	1	0.08326382733902114
369	2	0.022728092526667944
369	3	0.0702358591894205
370	1	0.14435528827531802
370	2	0.024661749036222043
370	3	0.09033746466130023
371	1	0.13373936755387766
371	2	0.055922073957897125
371	3	0.10024681222516216
372	1	0.07741954433993277
372	2	0.0328131469606231
372	3	0.06123270884259356
373	1	0.06361194401775505
373	2	0.026615223488025128
373	3	0.04159046582470631
374	1	0.09761833207251477
374	2	0.04281187578853292
374	3	0.05246609904966618
375	1	0.12319589308811917
375	2	0.030549290809331584
375	3	0.04448910726984854
376	1	0.14271193296767978
376	2	0.0506398781305517
376	3	0.11586897942346473
377	1	0.09244403964652094
377	2	0.027582663519673856
377	3	0.07115842583292015
378	1	0.060174730926232864
378	2	0.02088763488898375
378	3	0.062088434887649147
379	1	0.11461631405209602
379	2	0.02398469866083648
379	3	0.07457508062576164
380	1	0.11685179173571729
380	2	0.03792263464836866
380	3	0.09732343561903198
381	1	0.13021526551916418
381	2	0.032547512397303885
381	3	0.07389082417557181
382	1	0.11188518648942089
382	2	0.038882000759013456
382	3	0.061360621830421215
383	1	0.09787255997989847
383	2	0.03582120133297789
383	3	0.07267813229094441
384	1	0.0992567723231314
384	2	0.02338883604284848
384	3	0.08005718679369471
385	1	0.136913226331984
385	2	0.03108897557434863
385	3	0.0997136754159884
386	1	0.10589811405552928
386	2	0.026994012360009832
386	3	0.0761438506759708
387	1	0.08713489565729143
387	2	0.0269841514017919
387	3	0.057274592419897435
388	1	0.12664753153860545
388	2	0.025734474148126938
388	3	0.08641563793204117
389	1	0.09146070448573626
389	2	0.026746298352628387
389	3	0.057876777250269094
390	1	0.1433902492668015
390	2	0.03538780204412402
390	3	0.08162059617124226
391	1	0.1360031777909908
391	2	0.0274140729702693
391	3	0.07556312153992119
392	1	0.09348403256755466
392	2	0.029468161880605234
392	3	0.07412415134269333
393	1	0.12515075075258406
393	2	0.031318541806348445
393	3	0.0580616247093447
394	1	0.13116970313837695
394	2	0.05059366479529974
394	3	0.09422821023503941
395	1	0.14479244688658022
395	2	0.04500700058355771
395	3	0.09933213443234265
396	1	0.12179299145619708
396	2	0.04053369222665817
396	3	0.06766843940963271
397	1	0.07494495941594578
397	2	0.027421848595132064
397	3	0.07146145863299154
398	1	0.10340481050553059
398	2	0.028860289718089172
398	3	0.0835451602939647
399	1	0.05021730489460025
399	2	0.025703655377091364
399	3	0.04468625146765198
400	1	0.11888065808214461
400	2	0.036793734928221314
400	3	0.07810247212633602
401	1	0.14057170164363567
401	2	0.028656048696935103
401	3	0.10221705616116222
402	1	0.09256030238802522
402	2	0.024101090159076417
402	3	0.07549651218760742
403	1	0.08156833375094784
403	2	0.026521970611146573
403	3	0.07793449111430906
404	1	0.08682200220668052
404	2	0.040634898797260316
404	3	0.055066170342123175
405	1	0.08813639975239226
405	2	0.022605648698036288
405	3	0.10606196517933161
406	1	0.12203871952846555
406	2	0.01426827836886118
406	3	0.06154003152773173
407	1	0.17737183435442502
407	2	0.0498732987306873
407	3	0.08745725644189131
408	1	0.10542377415260412
408	2	0.021238386187472074
408	3	0.08151265364982549
409	1	0.16915460168957214
409	2	0.03713226534840179
409	3	0.12575140221368494
410	1	0.08084810741482855
410	2	0.016668985844285705
410	3	0.04843661395545961
411	1	0.046962896908365345
411	2	0.020866559842602005
411	3	0.038994305397030915
412	1	0.12455673799491851
412	2	0.03425976725503114
412	3	0.11710899551536197
413	1	0.134772570086527
413	2	0.036939736062901914
413	3	0.08588166548342575
414	1	0.12810908131216964
414	2	0.04014830568774338
414	3	0.07964070372440821
415	1	0.054490517625337846
415	2	0.016957564458430417
415	3	0.060778615964217145
416	1	0.1093409356558544
416	2	0.04414604605999958
416	3	0.07522045099744078
417	1	0.1279728225928554
417	2	0.033358807748759274
417	3	0.08539462124443606
418	1	0.08385669360792018
418	2	0.046329621423279475
418	3	0.06704759244873486
419	1	0.11532123653792661
419	2	0.02890873590587481
419	3	0.07870180068496521
420	1	0.116508299194185
420	2	0.028260708419846608
420	3	0.10477389845036007
421	1	0.07429946433793153
421	2	0.028935893495464438
421	3	0.07320458610587763
422	1	0.08497061807960597
422	2	0.030519219113241295
422	3	0.060985163312408226
423	1	0.06002180435349809
423	2	0.023276279157966796
423	3	0.052196592891713516
424	1	0.09658088415546279
424	2	0.02754567123206355
424	3	0.0697169209836017
425	1	0.12834461460396274
425	2	0.04545642977118602
425	3	0.08655714868362767
426	1	0.11234706083976263
426	2	0.027685688239098026
426	3	0.0771010674683886
427	1	0.08807134688291564
427	2	0.02211913878719207
427	3	0.07035259446998428
428	1	0.14798506747117998
428	2	0.03895040206360651
428	3	0.06549405249483958
429	1	0.042350395302218305
429	2	0.011293914269248457
429	3	0.05798864907958903
430	1	0.1116256685351871
430	2	0.02824847248219969
430	3	0.0803990382184491
431	1	0.08421209438355991
431	2	0.02688926517578084
431	3	0.0687731183099399
432	1	0.09184684227420471
432	2	0.0320911418062271
432	3	0.07635828742267532
433	1	0.13246344503628124
433	2	0.03785234779745855
433	3	0.07538108313568836
434	1	0.09563584472639337
434	2	0.0269707671626694
434	3	0.0434419831082898
435	1	0.06251161104658319
435	2	0.022010579330589097
435	3	0.05226885514553151
436	1	0.10171989162409789
436	2	0.021685491141100424
436	3	0.07731036323736395
437	1	0.14572367557581187
437	2	0.043944769649267246
437	3	0.0836860819278673
438	1	0.15389407655576542
438	2	0.034070422938575
438	3	0.07990721428157109
439	1	0.06631780306699804
439	2	0.013117430353852
439	3	0.046271028754095965
440	1	0.13004386620224337
440	2	0.03206254513849683
440	3	0.05500074595079614
441	1	0.078162322214472
441	2	0.03903700385792174
441	3	0.05918720293862421
442	1	0.13500832497254128
442	2	0.04813799368236917
442	3	0.09811680401725335
443	1	0.08145644461581014
443	2	0.031747810694585515
443	3	0.06821423440901203
444	1	0.12131451017646042
444	2	0.025216360343311654
444	3	0.09659280948593621
445	1	0.10117171870131819
445	2	0.043491073483034354
445	3	0.08885238813321114
446	1	0.09024761364210604
446	2	0.031099988110981806
446	3	0.0764470062121012
447	1	0.14490712934235606
447	2	0.04914417850741151
447	3	0.09414797761020471
448	1	0.13823896319109755
448	2	0.0381459876010173
448	3	0.08368081024492349
449	1	0.10374657868335259
449	2	0.031204947733226594
449	3	0.08773908153419628
450	1	0.14977667979649356
450	2	0.04447844351691489
450	3	0.06544831795608058
451	1	0.11709067088523577
451	2	0.0325587161534601
451	3	0.09541078135919662
452	1	0.04511046370738594
452	2	0.007555697843314038
452	3	0.05579275616769772
453	1	0.08878466702805621
453	2	0.018473752313825375
453	3	0.057327144177474566
454	1	0.11179184838567421
454	2	0.037630710136457114
454	3	0.06327975417346934
455	1	0.09682691957305664
455	2	0.021038372861498428
455	3	0.07017557532711614
456	1	0.09776360371833055
456	2	0.025595552687006074
456	3	0.09358508648466682
457	1	0.10635194837526947
457	2	0.031594365110557084
457	3	0.08111603481058531
458	1	0.11373733358421653
458	2	0.02469846927216546
458	3	0.08207203378232661
459	1	0.17533326975020588
459	2	0.040576907206228724
459	3	0.0982348846999909
460	1	0.0845282059616684
460	2	0.03362795629823788
460	3	0.08555494155193945
461	1	0.1583765034670741
461	2	0.043198180454848877
461	3	0.11559869504604435
462	1	0.14527055526340404
462	2	0.04447145975715899
462	3	0.09512549706277527
463	1	0.05492917699610038
463	2	0.02530057201532894
463	3	0.05423115906439347
464	1	0.12089412392987915
464	2	0.02839843729433079
464	3	0.06760682689990977
465	1	0.10865176709865612
465	2	0.049056782524737226
465	3	0.05470841731213765
466	1	0.14373842875148735
466	2	0.028568031817452873
466	3	0.11586343108459694
467	1	0.08155076294248959
467	2	0.01800036882721215
467	3	0.05371314369016341
468	1	0.10486835820508375
468	2	0.03725408739512426
468	3	0.050920667681107146
469	1	0.13422210516018515
469	2	0.04003665868765841
469	3	0.09513015767939689
470	1	0.09063427019673012
470	2	0.04725105838704393
470	3	0.07940959417632312
471	1	0.11673353913815179
471	2	0.0313645048931699
471	3	0.10670017551097341
472	1	0.18592017035503822
472	2	0.0383067522157921
472	3	0.0974541016666153
473	1	0.09152442990321695
473	2	0.029739326159720122
473	3	0.057853157208461826
474	1	0.09909212329778493
474	2	0.03822104195647143
474	3	0.08925094186999194
475	1	0.05077780578405648
475	2	0.021114628940143244
475	3	0.03759999785850701
476	1	0.09414856352033282
476	2	0.035246913628958716
476	3	0.09706406430247821
477	1	0.16913230347166458
477	2	0.029589812223186532
477	3	0.08856642343215522
478	1	0.16555234420798043
478	2	0.05102639884470758
478	3	0.09507184479024283
479	1	0.14965915771466987
479	2	0.046996575067523944
479	3	0.06259050056156436
480	1	0.12682116208254687
480	2	0.04851960283164217
480	3	0.08013572600380815
481	1	0.18573734116330778
481	2	0.03478683636964776
481	3	0.09639606450313432
482	1	0.11311446169253628
482	2	0.03617741442341154
482	3	0.07629046708168977
483	1	0.12534246265867224
483	2	0.03071799207987199
483	3	0.09124165516161625
484	1	0.08953015831583436
484	2	0.023448058954861763
484	3	0.07699361497182002
485	1	0.09796104409096357
485	2	0.029772873149991382
485	3	0.06453047102044109
486	1	0.08739693156347003
486	2	0.030009558331187652
486	3	0.05954133715890046
487	1	0.11953947119706668
487	2	0.03257708416578527
487	3	0.08126434718949344
488	1	0.15799158792939752
488	2	0.035972508127215995
488	3	0.06688355123307453
489	1	0.13739269629836406
489	2	0.030437877862351616
489	3	0.07768814732344383
490	1	0.10569007229786655
490	2	0.016831627850511996
490	3	0.06468012585037128
491	1	0.07588609394477575
491	2	0.029016064235298778
491	3	0.07500549483550473
492	1	0.15870408117558016
492	2	0.053201201114715324
492	3	0.0728541671366848
493	1	0.10918318366782306
493	2	0.037992290829194225
493	3	0.08662898738483847
494	1	0.08171419182965728
494	2	0.02850507316090116
494	3	0.05607920928565944
495	1	0.05399084344552234
495	2	0.016207395921237017
495	3	0.06150575610773445
496	1	0.14612586146484924
496	2	0.034241185350779024
496	3	0.08252117850394808
497	1	0.1572552240922121
497	2	0.040245067830836284
497	3	0.11517244307117287
498	1	0.1713986712076818
498	2	0.04936189385409388
498	3	0.08918145197027219
499	1	0.13740315348024806
499	2	0.04281913711085677
499	3	0.07271696152468635
500	1	0.11158202747218456
500	2	0.02925957900539534
500	3	0.07648817903539475
501	1	0.14137120882384455
501	2	0.042852963924753136
501	3	0.07881720036752694
502	1	0.07973018761643
502	2	0.02147960405654595
502	3	0.06645156198358006
503	1	0.16542337298216206
503	2	0.03222428523755869
503	3	0.09878816059860383
504	1	0.08277187019172919
504	2	0.011054003520919413
504	3	0.06828022659223268
505	1	0.11845557928738933
505	2	0.058337532749252075
505	3	0.09492798703335376
506	1	0.10084956161361774
506	2	0.01529830884399361
506	3	0.07139468302283233
507	1	0.0895920165390207
507	2	0.029151859083761996
507	3	0.07609596568931386
508	1	0.11834797751355533
508	2	0.043497798465800507
508	3	0.07831646674639793
509	1	0.16776904489957442
509	2	0.0368459423328384
509	3	0.11324495454492707
510	1	0.09510159987723098
510	2	0.02118587004824191
510	3	0.10380213365654493
511	1	0.1127719574878728
511	2	0.029286535690384932
511	3	0.07262740913980456
512	1	0.10046100389699038
512	2	0.027378245054692177
512	3	0.06832327749363795
513	1	0.10164188968455226
513	2	0.026309944074975115
513	3	0.07629454200918179
514	1	0.14229857325940387
514	2	0.04593321300477495
514	3	0.10551648967694623
515	1	0.1477693335302825
515	2	0.05036682033344002
515	3	0.08825778772103116
516	1	0.10123785769636459
516	2	0.03878043676439509
516	3	0.07924732419126526
517	1	0.14149310166666915
517	2	0.03147890326371297
517	3	0.07965148499431031
518	1	0.0905436589861381
518	2	0.011694980455087108
518	3	0.07679008031683009
519	1	0.17223945105678037
519	2	0.0349690587748653
519	3	0.08409296704125274
520	1	0.08152673458975675
520	2	0.022725268930957398
520	3	0.06520945881331548
521	1	0.059989689261838175
521	2	0.033069264910714664
521	3	0.062395395966527524
522	1	0.10188318158908595
522	2	0.04545656625518515
522	3	0.06330202511781963
523	1	0.15823827690818243
523	2	0.03863727991602764
523	3	0.09727599104461407
524	1	0.11923898773446834
524	2	0.03960156652834648
524	3	0.0837143023129878
525	1	0.17185382129945345
525	2	0.04229940823813074
525	3	0.07687361086533709
526	1	0.10360611855408401
526	2	0.02236454393659424
526	3	0.07158516728511434
527	1	0.15540319907659633
527	2	0.04050705628188931
527	3	0.10100416926838308
528	1	0.04879333734190125
528	2	0.03177568293197313
528	3	0.034272190619588194
529	1	0.14087864250702162
529	2	0.0361266360795153
529	3	0.08586342744256177
530	1	0.046964586732537963
530	2	0.018525549982925202
530	3	0.0470236484077571
531	1	0.13129653962112703
531	2	0.04231290075347574
531	3	0.080122980305353
532	1	0.179029316150581
532	2	0.06842356472122449
532	3	0.06659273706086306
533	1	0.10091945511362449
533	2	0.04622852092292631
533	3	0.07801492945484341
534	1	0.10130162805309101
534	2	0.02722509572533502
534	3	0.09067199672875048
535	1	0.13610060438553312
535	2	0.05525750340847934
535	3	0.06470681525573056
536	1	0.13110348071356034
536	2	0.02561565125295728
536	3	0.08126903186741091
537	1	0.08906548916576935
537	2	0.04187209781523843
537	3	0.058985350184777866
538	1	0.12721783774761009
538	2	0.05459694753364475
538	3	0.07660928393099982
539	1	0.1276739094032348
539	2	0.030158837007436216
539	3	0.10901282640345808
540	1	0.13074071728087666
540	2	0.044365619213196046
540	3	0.0935471501212027
541	1	0.09379673518592856
541	2	0.02798529621142603
541	3	0.05975451777114691
542	1	0.14316798155134128
542	2	0.03273626452324777
542	3	0.08640876626990059
543	1	0.1109467442441542
543	2	0.03968374430731505
543	3	0.07830054053070605
544	1	0.06248009232263924
544	2	0.020825971914043218
544	3	0.05799662790786714
545	1	0.1294392324463565
545	2	0.04642517944534168
545	3	0.07375026797585083
546	1	0.14937393553796804
546	2	0.04935590062478825
546	3	0.09878214866319374
547	1	0.0955610560387941
547	2	0.027346461622734585
547	3	0.05797784117791645
548	1	0.0807451846715291
548	2	0.02464790946031056
548	3	0.05725708121179502
549	1	0.14129695253902025
549	2	0.03948168408163275
549	3	0.0716138551300806
550	1	0.09401571566449234
550	2	0.025622403850449973
550	3	0.0639964330038237
551	1	0.07240906927510041
551	2	0.011165571502453377
551	3	0.04874368590647051
552	1	0.14875138566969917
552	2	0.03322934136360409
552	3	0.10171317300840116
553	1	0.06899278917597307
553	2	0.020458846863064116
553	3	0.06685114006059686
554	1	0.21101319524689405
554	2	0.05029565870911729
554	3	0.09919340115033268
555	1	0.04024341909627129
555	2	0.012992998230695118
555	3	0.03798459844246755
556	1	0.12118774733882684
556	2	0.04308967983757129
556	3	0.06091296740535061
557	1	0.09790321034917884
557	2	0.035825080778128175
557	3	0.049788972702063276
558	1	0.09796030932252534
558	2	0.028982612745433636
558	3	0.0718736367911601
559	1	0.10411873438257241
559	2	0.032249468289835756
559	3	0.06979640727331052
560	1	0.07575192214137094
560	2	0.016812052716491357
560	3	0.05429870989158183
561	1	0.1320294728347293
561	2	0.02537815243479967
561	3	0.08980140599049885
562	1	0.08628695851502263
562	2	0.035382686825020375
562	3	0.06483446950843827
563	1	0.09107962590814596
563	2	0.02095006607676917
563	3	0.042327589753458385
564	1	0.12859230898228174
564	2	0.03598641670623551
564	3	0.07950118531297808
565	1	0.10283772214008519
565	2	0.026430883332368572
565	3	0.07314939219427176
566	1	0.10552744086609354
566	2	0.024458237530443308
566	3	0.0854944823557231
567	1	0.05402934213463082
567	2	0.023260569201286597
567	3	0.04887104277904774
568	1	0.03349043969779405
568	2	0.019634772318004062
568	3	0.04679260330062986
569	1	0.12893421271331004
569	2	0.03181430436541279
569	3	0.09931657306832822
570	1	0.12362369505878411
570	2	0.030884693168626902
570	3	0.07311572104965768
571	1	0.12303312307628439
571	2	0.04280123810740517
571	3	0.07926288656990091
572	1	0.0841567559483353
572	2	0.01775798356888018
572	3	0.048001718516895636
573	1	0.19213701658740898
573	2	0.0510703430147991
573	3	0.11847791840290857
574	1	0.08339193147151533
574	2	0.01986066500477036
574	3	0.05354232326436632
575	1	0.10528054153754673
575	2	0.044908604557357984
575	3	0.08520759049783912
576	1	0.03924048808407385
576	2	0.017442010476144087
576	3	0.04030361805223422
577	1	0.1272243409069062
577	2	0.0354761628057799
577	3	0.08987514262941901
578	1	0.17239653133374966
578	2	0.05200943548636189
578	3	0.09329619780033178
579	1	0.06463765846893321
579	2	0.018713892733631495
579	3	0.061410953194306124
580	1	0.14526921767059123
580	2	0.05890270609142996
580	3	0.07579873265739451
581	1	0.15297010129450275
581	2	0.0454988817157958
581	3	0.10405773576755341
582	1	0.07490412990403866
582	2	0.029163992633873047
582	3	0.05460805310679111
583	1	0.1614518630240585
583	2	0.05104152953619871
583	3	0.10191220506059354
584	1	0.10908191101224687
584	2	0.04141839385745945
584	3	0.09168994045759864
585	1	0.17861384387972898
585	2	0.05683334702956893
585	3	0.0936313779460967
586	1	0.11511644910522832
586	2	0.025534221473441105
586	3	0.0644364622327425
587	1	0.1361258176071687
587	2	0.0415883927077386
587	3	0.10188362345853756
588	1	0.07415589550140307
588	2	0.020342332764471786
588	3	0.06615995610470635
589	1	0.13134883237985273
589	2	0.055098798092919676
589	3	0.08480770388986551
590	1	0.06877620998595418
590	2	0.01664317793931003
590	3	0.05695159562854123
591	1	0.06254788049620247
591	2	0.026360800915998808
591	3	0.06104437642983797
592	1	0.14341269334333576
592	2	0.03681415297218538
592	3	0.08393400478957988
593	1	0.1067485289572338
593	2	0.017910156341763614
593	3	0.0688167641183716
594	1	0.10625962937803356
594	2	0.040927426363733505
594	3	0.06839281132909772
595	1	0.1221389123423996
595	2	0.0303272100470968
595	3	0.08251576833167233
596	1	0.14562610793134081
596	2	0.029661849165826277
596	3	0.11304292357553003
597	1	0.11424703821840072
597	2	0.05106931766668788
597	3	0.073076010852841225
598	1	0.09817642616072676
598	2	0.030060310200386967
598	3	0.058861477839369215
599	1	0.13164197543814385
599	2	0.05065665266974176
599	3	0.08061086498409602
600	1	0.1267863122938313
600	2	0.031024477724184377
600	3	0.1043518405706739
601	1	0.1253641975289254
601	2	0.03404009949834112
601	3	0.09143701521895124
602	1	0.10895047585659771
602	2	0.04190187337886265
602	3	0.07706504041833416
603	1	0.12696744217041459
603	2	0.03668891356021972
603	3	0.064811439905428
604	1	0.1375593326704438
604	2	0.037664686155210576
604	3	0.07718259606014699
605	1	0.09606863571160819
605	2	0.021243011555188727
605	3	0.07130113316817643
606	1	0.12226070629914557
606	2	0.03329214388428859
606	3	0.08103020653843314
607	1	0.12275992665462515
607	2	0.035149033099365776
607	3	0.07395476706180278
608	1	0.11909062058768777
608	2	0.02612891804810094
608	3	0.07887234668179953
609	1	0.09449700558480412
609	2	0.032525319850077526
609	3	0.07474971135874016
610	1	0.19280545814603275
610	2	0.050629694327006966
610	3	0.0973322522275642
611	1	0.13176866330514436
611	2	0.031367883476451676
611	3	0.0878502705806654
612	1	0.10494310637611619
612	2	0.01999966186071256
612	3	0.056849904350083774
613	1	0.1219979683897646
613	2	0.022767491975237076
613	3	0.06804873134824785
614	1	0.17796208440388972
614	2	0.038626988542011374
614	3	0.10780610809931139
615	1	0.08468416806429366
615	2	0.028152534573319333
615	3	0.052905816003836
616	1	0.09381067176741613
616	2	0.02181866543083122
616	3	0.09270531302582256
617	1	0.07490292754195893
617	2	0.014980700147799541
617	3	0.06336454627710066
618	1	0.09301095024784162
618	2	0.022210508444677157
618	3	0.07137769513213876
619	1	0.13683470141989365
619	2	0.03916064795366546
619	3	0.09719911345804669
620	1	0.09369550646824801
620	2	0.03726631621540269
620	3	0.047318625293480784
621	1	0.08586991671967628
621	2	0.03900739574971865
621	3	0.05872338862908086
622	1	0.11560705683636838
622	2	0.032134695218566656
622	3	0.0698107199034081
623	1	0.10978803591946795
623	2	0.029680677243621886
623	3	0.06145656370372758
624	1	0.07564363844919429
624	2	0.01379021179001278
624	3	0.057671294376401505
625	1	0.14935684795152315
625	2	0.04389278923760109
625	3	0.10401759274248314
626	1	0.07350016681015448
626	2	0.023815298628854377
626	3	0.06765599258166602
627	1	0.1632082345140101
627	2	0.06818982281396362
627	3	0.10070792893865498
628	1	0.11831437089143224
628	2	0.03315909071508368
628	3	0.0839569253333198
629	1	0.1476180783886899
629	2	0.04407852696998646
629	3	0.09043937103414988
630	1	0.17354259730470412
630	2	0.04114419039756581
630	3	0.10947404266235976
631	1	0.10510215141704705
631	2	0.016699116198349125
631	3	0.05993476954537899
632	1	0.16123358071433289
632	2	0.04726675833029124
632	3	0.1059035879798694
633	1	0.1482919987701887
633	2	0.032957092758981885
633	3	0.0906219135582559
634	1	0.08713481238508873
634	2	0.027925408139703407
634	3	0.05788611965815987
635	1	0.11082044140804126
635	2	0.05364620257017197
635	3	0.06049522562111335
636	1	0.14964545196467047
636	2	0.04838198086352199
636	3	0.09040432645100958
637	1	0.07340967502526226
637	2	0.029996165944593
637	3	0.04712382970286646
638	1	0.04749955227036598
638	2	0.016110063024518496
638	3	0.04807642194759536
639	1	0.11076575945991651
639	2	0.03815013118850407
639	3	0.08770855437483634
640	1	0.11075915859736667
640	2	0.026170995705479608
640	3	0.10919649156441152
641	1	0.10107813395918186
641	2	0.029046912741934244
641	3	0.08096525020855103
642	1	0.09961751392203685
642	2	0.015769997831091592
642	3	0.06540341443500279
643	1	0.1651499875100145
643	2	0.04594324081017395
643	3	0.08664923406469376
644	1	0.11772256241635488
644	2	0.028869369102171485
644	3	0.07112498134375568
645	1	0.11112628422426057
645	2	0.056409057579486506
645	3	0.07473934347229229
646	1	0.11299183429850045
646	2	0.024461824659906026
646	3	0.10855525977319017
647	1	0.09071447892253925
647	2	0.03541725046739736
647	3	0.05213225541873226
648	1	0.07666871563901378
648	2	0.01440367881069161
648	3	0.07061658859644161
649	1	0.1709176868103814
649	2	0.056062086412240225
649	3	0.09187273440042791
650	1	0.1254058815928773
650	2	0.05304598577403183
650	3	0.10017803491626828
651	1	0.18590412875371456
651	2	0.04138368915251661
651	3	0.09279777705480202
652	1	0.12058675573709847
652	2	0.027104764372879675
652	3	0.09075689236826454
653	1	0.1342021021747448
653	2	0.034032543235833525
653	3	0.08545000763251634
654	1	0.09357290350516917
654	2	0.025756546896751827
654	3	0.11578906795001426
655	1	0.13019867740843757
655	2	0.048132310666568416
655	3	0.060674385089084494
656	1	0.07611994494967755
656	2	0.02118993147755367
656	3	0.07200917718882138
657	1	0.11396211000302461
657	2	0.019930783818072922
657	3	0.08271001461183744
658	1	0.1263485720422033
658	2	0.03513503083126933
658	3	0.07748148412634093
659	1	0.11841321162148737
659	2	0.027207909921197534
659	3	0.08113369059807526
660	1	0.10687922151234783
660	2	0.049482377217828756
660	3	0.06876550489653271
661	1	0.13668830075031888
661	2	0.033613557874505706
661	3	0.0903404056100336
662	1	0.11633674364093487
662	2	0.03534629090625095
662	3	0.07260073774955461
663	1	0.09372519575395634
663	2	0.029329393357460723
663	3	0.07254727598863155
664	1	0.173320569258061
664	2	0.03901184792545849
664	3	0.08100664667129784
665	1	0.08229305316668137
665	2	0.03175899452809694
665	3	0.05618859152270973
666	1	0.14539977401632898
666	2	0.03864770068875046
666	3	0.10686558295072235
667	1	0.08784729024997202
[truncated: 4,001 more rows]
