# Supplementary material for: A genetic tradeoff for tolerance to moderate and severe heat stress in US hybrid maize
Source: PLoS Genet. 2023 Jul 6;19(7):e1010799. doi: 10.1371/journal.pgen.1010799 (PMC10325116; doi:10.1371/journal.pgen.1010799)
Supplement: S11 Table — Data underlying Fig 4B. Columns include bootstrap, principal function, temperature (°C), and principal function loading. (CSV) [file pgen.1010799.s029.csv]

Bootstrap	PF	Temperature	Loading
1	PF1	0	4.885332364238927e-5
1	PF1	1	2.393739849037447e-4
1	PF1	2	3.930953632853107e-4
1	PF1	3	3.3155083828885815e-4
1	PF1	4	-1.2372621058478073e-4
1	PF1	5	-0.0011512024038335834
1	PF1	6	-0.0029293443619563308
1	PF1	7	-0.0056366187054515265
1	PF1	8	-0.009451492054817743
1	PF1	9	-0.014552431030553516
1	PF1	10	-0.02109354543266691
1	PF1	11	-0.028668738189885114
1	PF1	12	-0.036311705359654334
1	PF1	13	-0.043031786178930366
1	PF1	14	-0.04783831988466898
1	PF1	15	-0.04974064571382591
1	PF1	16	-0.04774810290335695
1	PF1	17	-0.040870030690217864
1	PF1	18	-0.02811576831136441
1	PF1	19	-0.008494655003752353
1	PF1	20	0.018983969995662524
1	PF1	21	0.05455216006379548
1	PF1	22	0.09540753903304597
1	PF1	23	0.13798912334968402
1	PF1	24	0.17873592945998024
1	PF1	25	0.21408697381020494
1	PF1	26	0.24048127284662849
1	PF1	27	0.2543578430155211
1	PF1	28	0.25215570076315336
1	PF1	29	0.23031386253579525
1	PF1	30	0.1852713447797174
1	PF1	31	0.11383020684896682
1	PF1	32	0.0211424949764502
1	PF1	33	-0.07928975772606449
1	PF1	34	-0.17360147523903358
1	PF1	35	-0.24792758154291297
1	PF1	36	-0.28840300061815877
1	PF1	37	-0.2811626564452268
1	PF1	38	-0.21234147300457332
1	PF1	39	-0.06807437427665416
1	PF1	40	0.16550371575807465
1	PF1	41	0.50225787311915715
1	PF2	0	-0.03778044527196143
1	PF2	1	-0.05419386506885748
1	PF2	2	-0.05258354525361886
1	PF2	3	-0.03629277168917652
1	PF2	4	-0.008664830238461221
1	PF2	5	0.026956993235596458
1	PF2	6	0.06722941287006601
1	PF2	7	0.10880914280201649
1	PF2	8	0.14835289716851713
1	PF2	9	0.18251739010663737
1	PF2	10	0.20805659980921357
1	PF2	11	0.22396157775172276
1	PF2	12	0.23146044869228338
1	PF2	13	0.23187860144478062
1	PF2	14	0.2265414248231
1	PF2	15	0.21677430764112643
1	PF2	16	0.20390263871274555
1	PF2	17	0.18925180685184234
1	PF2	18	0.1741472008723024
1	PF2	19	0.15991420958801086
1	PF2	20	0.14787822181285276
1	PF2	21	0.13908842579706426
1	PF2	22	0.1334892075362819
1	PF2	23	0.13074875246249323
1	PF2	24	0.13053524600768587
1	PF2	25	0.13251687360384742
1	PF2	26	0.13636182068296496
1	PF2	27	0.14173827267702613
1	PF2	28	0.14831441501801765
1	PF2	29	0.1557584331379277
1	PF2	30	0.16373851246874327
1	PF2	31	0.17190401949468287
1	PF2	32	0.17947148490126064
1	PF2	33	0.18522460357528922
1	PF2	34	0.1879282514558115
1	PF2	35	0.18634730448187006
1	PF2	36	0.17924663859250597
1	PF2	37	0.1653911297267632
1	PF2	38	0.14354565382368542
1	PF2	39	0.11247508682231375
1	PF2	40	0.07094430466169155
1	PF2	41	0.017718183280860274
1	PF3	0	-0.08179645788080334
1	PF3	1	-0.11807015627519524
1	PF3	2	-0.11671520964130738
1	PF3	3	-0.0856257324372783
1	PF3	4	-0.03269583912124292
1	PF3	5	0.034180355848664225
1	PF3	6	0.10710873801430702
1	PF3	7	0.1781951929175507
1	PF3	8	0.23954560610025932
1	PF3	9	0.2832658631042977
1	PF3	10	0.30172716480712336
1	PF3	11	0.29340296480482875
1	PF3	12	0.2628689694121413
1	PF3	13	0.2149662002793815
1	PF3	14	0.15453567905686977
1	PF3	15	0.08641842739492665
1	PF3	16	0.015455466943872079
1	PF3	17	-0.05351218064597301
1	PF3	18	-0.11564349372428873
1	PF3	19	-0.16609745064075435
1	PF3	20	-0.20003302974504947
1	PF3	21	-0.21405234251984187
1	PF3	22	-0.21053003297974995
1	PF3	23	-0.1932838782723807
1	PF3	24	-0.16613165554534076
1	PF3	25	-0.1328911419462368
1	PF3	26	-0.09738011462267585
1	PF3	27	-0.06341635072226476
1	PF3	28	-0.03481762739260914
1	PF3	29	-0.015401721781316102
1	PF3	30	-0.008986411035993097
1	PF3	31	-0.01918214976862316
1	PF3	32	-0.04483097427185061
1	PF3	33	-0.08000650251898198
1	PF3	34	-0.11857502994770096
1	PF3	35	-0.15440285199569084
1	PF3	36	-0.18135626410063166
1	PF3	37	-0.1933015617002088
1	PF3	38	-0.18410504023210603
1	PF3	39	-0.14763299513400502
1	PF3	40	-0.07775172184358947
1	PF3	41	0.03167248420145891
2	PF1	0	0.0027614685940464518
2	PF1	1	0.005576515190101161
2	PF1	2	0.008221770772244466
2	PF1	3	0.010473866324557726
2	PF1	4	0.012109432831121744
2	PF1	5	0.012905101276017336
2	PF1	6	0.01263750264332543
2	PF1	7	0.01108326791712692
2	PF1	8	0.008019028081502712
2	PF1	9	0.003221414120533714
2	PF1	10	-0.0035059513447938534
2	PF1	11	-0.011738638044670915
2	PF1	12	-0.02043140806046556
2	PF1	13	-0.02851203183664064
2	PF1	14	-0.034908279817658844
2	PF1	15	-0.038547922447982996
2	PF1	16	-0.03835873017207583
2	PF1	17	-0.03326847343440015
2	PF1	18	-0.022204922679418707
2	PF1	19	-0.004095848351594275
2	PF1	20	0.022130979104610374
2	PF1	21	0.05677223377697649
2	PF1	22	0.09702236788226158
2	PF1	23	0.139300278169467
2	PF1	24	0.18002486138759416
2	PF1	25	0.2156150142856446
2	PF1	26	0.24248963361262
2	PF1	27	0.25706761611752155
2	PF1	28	0.2557678585493507
2	PF1	29	0.2350092576571091
2	PF1	30	0.191210710189798
2	PF1	31	0.12115426617106156
2	PF1	32	0.02997450094132084
2	PF1	33	-0.0688414848422253
2	PF1	34	-0.1614434372477359
2	PF1	35	-0.23398110234336977
2	PF1	36	-0.272604226197286
2	PF1	37	-0.2634625548776432
2	PF1	38	-0.19270583445260053
2	PF1	39	-0.04648381099031684
2	PF1	40	0.1890537694410491
2	PF1	41	0.5277571607733385
2	PF2	0	-0.008784650222890478
2	PF2	1	-0.008631448885603576
2	PF2	2	-9.311316778247564e-4
2	PF2	3	0.012925565710761755
2	PF2	4	0.03154790759046909
2	PF2	5	0.05354515827161427
2	PF2	6	0.07752658206451149
2	PF2	7	0.10210144327947583
2	PF2	8	0.12587900622682233
2	PF2	9	0.14746853521686595
2	PF2	10	0.16551556339312062
2	PF2	11	0.17949980706267432
2	PF2	12	0.18973516569618945
2	PF2	13	0.19657180759752713
2	PF2	14	0.2003599010705483
2	PF2	15	0.20144961441911421
2	PF2	16	0.20019111594708616
2	PF2	17	0.1969345739583251
2	PF2	18	0.1920301567566921
2	PF2	19	0.1858280326460484
2	PF2	20	0.1786783699302552
2	PF2	21	0.17095291823053996
2	PF2	22	0.16310975243759646
2	PF2	23	0.15562852875948477
2	PF2	24	0.14898890340426482
2	PF2	25	0.14367053257999696
2	PF2	26	0.1401530724947413
2	PF2	27	0.13891617935655778
2	PF2	28	0.1404395093735068
2	PF2	29	0.14520271875364826
2	PF2	30	0.15368546370504205
2	PF2	31	0.16629401514051992
2	PF2	32	0.18174678218265738
2	PF2	33	0.19707431216377244
2	PF2	34	0.20923376712095504
2	PF2	35	0.2151823090912959
2	PF2	36	0.2118771001118837
2	PF2	37	0.1962753022198096
2	PF2	38	0.16533407745216344
2	PF2	39	0.11601058784603444
2	PF2	40	0.0452619954385136
2	PF2	41	-0.04995453773330998
2	PF3	0	-0.02735292205481999
2	PF3	1	-0.03143855847748106
2	PF3	2	-0.016656509068863
2	PF3	3	0.012593626370157096
2	PF3	4	0.05191224803869865
2	PF3	5	0.09689975613588002
2	PF3	6	0.1431565508608253
2	PF3	7	0.1862830324126543
2	PF3	8	0.22187960099048754
2	PF3	9	0.24554665679344612
2	PF3	10	0.253041787344383
2	PF3	11	0.24373788861199838
2	PF3	12	0.22062316501083906
2	PF3	13	0.18684300827918449
2	PF3	14	0.14554281015531387
2	PF3	15	0.09986796237750656
2	PF3	16	0.052963856684042146
2	PF3	17	0.007975884813199677
2	PF3	18	-0.0319505614967415
2	PF3	19	-0.06367009050750203
2	PF3	20	-0.08403731048080232
2	PF3	21	-0.09090727496022583
2	PF3	22	-0.08613681861680643
2	PF3	23	-0.07258322140344023
2	PF3	24	-0.05310376327302448
2	PF3	25	-0.030555724178454473
2	PF3	26	-0.007796384072627494
2	PF3	27	0.012316977091560675
2	PF3	28	0.02692707936121272
2	PF3	29	0.03317664278343325
2	PF3	30	0.028208387405325157
2	PF3	31	0.009302880729465704
2	PF3	32	-0.02308881826568234
2	PF3	33	-0.06534515912576898
2	PF3	34	-0.11370674394097169
2	PF3	35	-0.1644141748014678
2	PF3	36	-0.2137080537974328
2	PF3	37	-0.2578289830190463
2	PF3	38	-0.29301756455648403
2	PF3	39	-0.31551440049992296
2	PF3	40	-0.321560092939541
2	PF3	41	-0.3073952439655151
3	PF1	0	0.012991144892491015
3	PF1	1	0.02280759429701895
3	PF1	2	0.02961376565354841
3	PF1	3	0.033574076402045086
3	PF1	4	0.0348529439824741
3	PF1	5	0.03361478583480051
3	PF1	6	0.03002401939898954
3	PF1	7	0.024245062115006374
3	PF1	8	0.01644233142281616
3	PF1	9	0.006780244762384091
3	PF1	10	-0.004557756796391393
3	PF1	11	-0.016950688695146862
3	PF1	12	-0.029340022887053896
3	PF1	13	-0.04064820769535088
3	PF1	14	-0.0497976914432761
3	PF1	15	-0.05571092245406789
3	PF1	16	-0.0573103490509646
3	PF1	17	-0.053518419557204544
3	PF1	18	-0.04325758229602607
3	PF1	19	-0.025450285590667497
3	PF1	20	9.810222356328602e-4
3	PF1	21	0.03631501731136344
3	PF1	22	0.07763487357192017
3	PF1	23	0.12122488940442554
3	PF1	24	0.16336936319600218
3	PF1	25	0.20035259333377275
3	PF1	26	0.22845887820486002
3	PF1	27	0.2439725161963864
3	PF1	28	0.2431778056954747
3	PF1	29	0.2223590450892473
3	PF1	30	0.1778005327648271
3	PF1	31	0.10615893513308286
3	PF1	32	0.012655383151046098
3	PF1	33	-0.08892452767808845
3	PF1	34	-0.18442283382738028
3	PF1	35	-0.2596815717698886
3	PF1	36	-0.3005427779786728
3	PF1	37	-0.2928484889267919
3	PF1	38	-0.22244074108730544
3	PF1	39	-0.07516157093327276
3	PF1	40	0.163146985062247
3	PF1	41	0.5066428904261945
3	PF2	0	-0.025773036562356248
3	PF2	1	-0.03574365737934154
3	PF2	2	-0.03234685939483086
3	PF2	3	-0.018017639552697466
3	PF2	4	0.004809005203183239
3	PF2	5	0.033698077928936795
3	PF2	6	0.06621458168068903
3	PF2	7	0.09992351951456542
3	PF2	8	0.1323898944866915
3	PF2	9	0.16117870965319284
3	PF2	10	0.1839232550179111
3	PF2	11	0.19982742038216056
3	PF2	12	0.20966569534472762
3	PF2	13	0.2142808564521151
3	PF2	14	0.21451568025082582
3	PF2	15	0.21121294328736256
3	PF2	16	0.20521542210822794
3	PF2	17	0.1973658932599249
3	PF2	18	0.18850713328895605
3	PF2	19	0.17948191874182412
3	PF2	20	0.17113302616503206
3	PF2	21	0.16415628642190166
3	PF2	22	0.15865974764303126
3	PF2	23	0.1546045122758382
3	PF2	24	0.15195168276774013
3	PF2	25	0.15066236156615467
3	PF2	26	0.15069765111849898
3	PF2	27	0.15201865387219074
3	PF2	28	0.1545864722746475
3	PF2	29	0.1583622087732865
3	PF2	30	0.1633069658155254
3	PF2	31	0.16935409340818539
3	PF2	32	0.17579863542437604
3	PF2	33	0.18129732960349487
3	PF2	34	0.18447916124434302
3	PF2	35	0.18397311564572225
3	PF2	36	0.17840817810643422
3	PF2	37	0.16641333392527918
3	PF2	38	0.14661756840105966
3	PF2	39	0.11764986683257696
3	PF2	40	0.07813921451863176
3	PF2	41	0.026714596758025733
3	PF3	0	-0.055175268641749764
3	PF3	1	-0.08028307714381555
3	PF3	2	-0.08038772639137441
3	PF3	3	-0.060553517269600995
3	PF3	4	-0.02584475066367411
3	PF3	5	0.01867427254122993
3	PF3	6	0.06793925145993489
3	PF3	7	0.11688588520726381
3	PF3	8	0.16044987289804027
3	PF3	9	0.19356691364708717
3	PF3	10	0.21133787510148458
3	PF3	11	0.21266250115021296
3	PF3	12	0.20023941192415265
3	PF3	13	0.17693239608644126
3	PF3	14	0.1456052423002161
3	PF3	15	0.1091217392286148
3	PF3	16	0.07034567553477399
3	PF3	17	0.03214083988183174
3	PF3	18	-0.0026289790670750955
3	PF3	19	-0.031099992648809215
3	PF3	20	-0.050408412200232934
3	PF3	21	-0.05856253409144395
3	PF3	22	-0.05705899482547985
3	PF3	23	-0.04826651593861261
3	PF3	24	-0.03455381896711486
3	PF3	25	-0.018289625447258234
3	PF3	26	-0.001842656915315613
3	PF3	27	0.012418365092441451
3	PF3	28	0.022124719039740247
3	PF3	29	0.02490768339030839
3	PF3	30	0.01839853660787364
3	PF3	31	3.303611396048359e-4
3	PF3	32	-0.029222268948198155
3	PF3	33	-0.06784328797010254
3	PF3	34	-0.11301482625723519
3	PF3	35	-0.16221901414072337
3	PF3	36	-0.21293798195169383
3	PF3	37	-0.262653860021274
3	PF3	38	-0.3088487786805899
3	PF3	39	-0.34900486826076904
3	PF3	40	-0.3806042590929381
3	PF3	41	-0.4011290815082243
4	PF1	0	-2.454876146989121e-4
4	PF1	1	0.0012311989597690743
4	PF1	2	0.003907714164357406
4	PF1	3	0.007261712440018954
4	PF1	4	0.010770848227708412
4	PF1	5	0.013912775968377979
4	PF1	6	0.016165150102981387
4	PF1	7	0.017005625072472073
4	PF1	8	0.015911855317803376
4	PF1	9	0.012361495279928702
4	PF1	10	0.005869827715864151
4	PF1	11	-0.0031824133479312357
4	PF1	12	-0.013549042615555605
4	PF1	13	-0.02394624647504436
4	PF1	14	-0.0330902113144329
4	PF1	15	-0.03969712352175656
4	PF1	16	-0.042483169485050785
4	PF1	17	-0.040164535592350926
4	PF1	18	-0.03145740823169242
4	PF1	19	-0.015077973791110609
4	PF1	20	0.01025758134135909
4	PF1	21	0.044980780658993476
4	PF1	22	0.08611398718031815
4	PF1	23	0.12982727380517078
4	PF1	24	0.17229071343338906
4	PF1	25	0.20967437896481084
4	PF1	26	0.23814834329927378
4	PF1	27	0.2538826793366156
4	PF1	28	0.25304745997667416
4	PF1	29	0.23181275811928706
4	PF1	30	0.18634864666429207
4	PF1	31	0.11319972171437159
4	PF1	32	0.01752461303763284
4	PF1	33	-0.08690401593239112
4	PF1	34	-0.1859389785593233
4	PF1	35	-0.2654330882067865
4	PF1	36	-0.3112391582384033
4	PF1	37	-0.30921000201779636
4	PF1	38	-0.24519843290858884
4	PF1	39	-0.10505726427440303
4	PF1	40	0.125360690521138
4	PF1	41	0.4602026181144116
4	PF2	0	-0.05729403027864828
4	PF2	1	-0.08573949833379957
4	PF2	2	-0.08970503275791605
4	PF2	3	-0.07355926214345816
4	PF2	4	-0.04167081508288764
4	PF2	5	0.0015916798313343333
4	PF2	6	0.05185959400674642
4	PF2	7	0.10476429885088728
4	PF2	8	0.1559371657712956
4	PF2	9	0.20100956617551013
4	PF2	10	0.23573462902251816
4	PF2	11	0.25866590695462877
4	PF2	12	0.27115737629747166
4	PF2	13	0.2746847709281258
4	PF2	14	0.27072382472367007
4	PF2	15	0.2607502715611833
4	PF2	16	0.24623984531774426
4	PF2	17	0.22866827987043184
4	PF2	18	0.20951130909632482
4	PF2	19	0.19024466687250197
4	PF2	20	0.17234408707604226
4	PF2	21	0.1570074526061303
4	PF2	22	0.1443212424503748
4	PF2	23	0.13409408461849032
4	PF2	24	0.12613460712019148
4	PF2	25	0.12025143796519248
4	PF2	26	0.11625320516320842
4	PF2	27	0.11394853672395339
4	PF2	28	0.11314606065714192
4	PF2	29	0.11365440497248912
4	PF2	30	0.11528219767970888
4	PF2	31	0.11781207354674081
4	PF2	32	0.12042882278069134
4	PF2	33	0.12171939102783441
4	PF2	34	0.12024473069266846
4	PF2	35	0.11456579417969201
4	PF2	36	0.10324353389340399
4	PF2	37	0.08483890223830244
4	PF2	38	0.057912851618886374
4	PF2	39	0.021026334439654196
4	PF2	40	-0.027259696894895658
4	PF2	41	-0.08838428998026462
4	PF3	0	-0.027594210322935596
4	PF3	1	-0.03317652450524125
4	PF3	2	-0.020996800466872093
4	PF3	3	0.004695103872217915
4	PF3	4	0.039649330592074386
4	PF3	5	0.07961602177274105
4	PF3	6	0.12034531949426586
4	PF3	7	0.1575873658366925
4	PF3	8	0.18709230288006712
4	PF3	9	0.2046102727044347
4	PF3	10	0.20604708183807763
4	PF3	11	0.19088881911872116
4	PF3	12	0.16220185569353351
4	PF3	13	0.1232082271579196
4	PF3	14	0.07712996910728458
4	PF3	15	0.027189117137033147
4	PF3	16	-0.02339229315742939
4	PF3	17	-0.07139222618069797
4	PF3	18	-0.11358864633736811
4	PF3	19	-0.14675951803203463
4	PF3	20	-0.1676828056692922
4	PF3	21	-0.17415343529632998
4	PF3	22	-0.16803417953071237
4	PF3	23	-0.15220477263259782
4	PF3	24	-0.12954494886214446
4	PF3	25	-0.10293444247951049
4	PF3	26	-0.07525298774485474
4	PF3	27	-0.04938031891833486
4	PF3	28	-0.028196170260109076
4	PF3	29	-0.014580276030336655
4	PF3	30	-0.011412370489175061
4	PF3	31	-0.021447561249730095
4	PF3	32	-0.04457454304288987
4	PF3	33	-0.07781559771732646
4	PF3	34	-0.1180683804746579
4	PF3	35	-0.16223054651650337
4	PF3	36	-0.20719975104448188
4	PF3	37	-0.24987364926021108
4	PF3	38	-0.28714989636530974
4	PF3	39	-0.31592614756139786
4	PF3	40	-0.33310005805009335
4	PF3	41	-0.3355692830330134
5	PF1	0	0.002499624277358818
5	PF1	1	0.004525862947867665
5	PF1	2	0.005978302198888404
5	PF1	3	0.0067565282177832475
5	PF1	4	0.006760127191914017
5	PF1	5	0.005888685308642547
5	PF1	6	0.0040417887553308995
5	PF1	7	0.0011190237193409794
5	PF1	8	-0.00298002361196522
5	PF1	9	-0.008355767051225774
5	PF1	10	-0.015086349783433352
5	PF1	11	-0.022737690557737666
5	PF1	12	-0.030363483687445333
5	PF1	13	-0.03699515285821772
5	PF1	14	-0.04166412175571615
5	PF1	15	-0.043401814065601896
5	PF1	16	-0.04123965347353629
5	PF1	17	-0.034209063665180624
5	PF1	18	-0.021341468326196295
5	PF1	19	-0.0016682911422445067
5	PF1	20	0.025779044201013353
5	PF1	21	0.06121994360998972
5	PF1	22	0.10187713135939214
5	PF1	23	0.14422416131600171
5	PF1	24	0.18473458734659964
5	PF1	25	0.21988196331796722
5	PF1	26	0.24613984309688552
5	PF1	27	0.259981780550136
5	PF1	28	0.2578813295444996
5	PF1	29	0.2363120439467577
5	PF1	30	0.19174747762369135
5	PF1	31	0.12102096514877024
5	PF1	32	0.02924079734929169
5	PF1	33	-0.07020977869361775
5	PF1	34	-0.16358773519214373
5	PF1	35	-0.23715004435847212
5	PF1	36	-0.27715367840478844
5	PF1	37	-0.2698556095432782
5	PF1	38	-0.20151280998612756
5	PF1	39	-0.05838225194552158
5	PF1	40	0.17327909236635386
5	PF1	41	0.5072142507373132
5	PF2	0	-0.034234692827662165
5	PF2	1	-0.048408262289283854
5	PF2	2	-0.045649426633484244
5	PF2	3	-0.029086904108879708
5	PF2	4	-0.0018494129640874296
5	PF2	5	0.032934328552274544
5	PF2	6	0.07213560219158857
5	PF2	7	0.11262568970523729
5	PF2	8	0.1512758728446032
5	PF2	9	0.1849574333610688
5	PF2	10	0.2106313936923457
5	PF2	11	0.22732281206172156
5	PF2	12	0.23612078247805948
5	PF2	13	0.23820413963655188
5	PF2	14	0.23475171823239127
5	PF2	15	0.22694235296077014
5	PF2	16	0.2159548785168809
5	PF2	17	0.20296812959591604
5	PF2	18	0.18916094089306806
5	PF2	19	0.17571214710352936
5	PF2	20	0.16380058292249253
5	PF2	21	0.15437434780188122
5	PF2	22	0.14745860022054438
5	PF2	23	0.1428477634140622
5	PF2	24	0.14033626061801482
5	PF2	25	0.13971851506798252
5	PF2	26	0.1407889499995454
5	PF2	27	0.1433419886482836
5	PF2	28	0.14717205424977736
5	PF2	29	0.15207357003960698
5	PF2	30	0.1578409592533524
5	PF2	31	0.16423215738042482
5	PF2	32	0.1701658817483469
5	PF2	33	0.17372163152275194
5	PF2	34	0.17294241812310576
5	PF2	35	0.16587125296887156
5	PF2	36	0.15055114747951528
5	PF2	37	0.1250251130745012
5	PF2	38	0.0873361611732941
5	PF2	39	0.03552730319535873
5	PF2	40	-0.03235844943984016
5	PF2	41	-0.11827808531283794
5	PF3	0	-0.0516394192447857
5	PF3	1	-0.07144748574610027
5	PF3	2	-0.06513301370217546
5	PF3	3	-0.038404817311240416
5	PF3	4	0.0030282892284705376
5	PF3	5	0.0534574917187274
5	PF3	6	0.1071739759612995
5	PF3	7	0.15846892775795512
5	PF3	8	0.20163353291046335
5	PF3	9	0.2309589772205929
5	PF3	10	0.24093476710232292
5	PF3	11	0.23061178305048458
5	PF3	12	0.203602279640759
5	PF3	13	0.16371683206103863
5	PF3	14	0.11476601549921599
5	PF3	15	0.060560405143183046
5	PF3	16	0.004910576180832613
5	PF3	17	-0.04837289619994319
5	PF3	18	-0.09547943681125204
5	PF3	19	-0.1325984704652016
5	PF3	20	-0.1559194219738992
5	PF3	21	-0.1628371495585066
5	PF3	22	-0.15556824507639924
5	PF3	23	-0.13753473379400707
5	PF3	24	-0.11215864097775949
5	PF3	25	-0.082861991894086
5	PF3	26	-0.05306681180941645
5	PF3	27	-0.026195125990179743
5	PF3	28	-0.005668959702806207
5	PF3	29	0.005089661786274919
5	PF3	30	0.002658713210634253
5	PF3	31	-0.016205140221090555
5	PF3	32	-0.05063535237371215
5	PF3	33	-0.09565549618549277
5	PF3	34	-0.14611045411962845
5	PF3	35	-0.19684510863931376
5	PF3	36	-0.24270434220774492
5	PF3	37	-0.27853303728811607
5	PF3	38	-0.2991760763436242
5	PF3	39	-0.29947834183746336
5	PF3	40	-0.2742847162328294
5	PF3	41	-0.21844008199291776
6	PF1	0	1.9930849396960916e-5
6	PF1	1	0.0014539120278427098
6	PF1	2	0.0038674230472623113
6	PF1	3	0.006825943419580184
6	PF1	4	0.009894952656721826
6	PF1	5	0.012639930270611983
6	PF1	6	0.014626355773175673
6	PF1	7	0.015419708676337684
6	PF1	8	0.014585468492023149
6	PF1	9	0.01168911473215696
6	PF1	10	0.0063292065867348955
6	PF1	11	-0.0011348641586174405
6	PF1	12	-0.009582873122644709
6	PF1	13	-0.017861516246020705
6	PF1	14	-0.024817489469419248
6	PF1	15	-0.029297488733514107
6	PF1	16	-0.0301482099789791
6	PF1	17	-0.02621634914648801
6	PF1	18	-0.01634860217671465
6	PF1	19	6.083349896671907e-4
6	PF1	20	0.025807766411983735
6	PF1	21	0.0596161547276967
6	PF1	22	0.09925259688681032
6	PF1	23	0.1411493484174641
6	PF1	24	0.18173866484779777
6	PF1	25	0.21745280170595094
6	PF1	26	0.24472401452006345
6	PF1	27	0.2599845588182748
6	PF1	28	0.25966669012872473
6	PF1	29	0.2402026639795529
6	PF1	30	0.19802473589889902
6	PF1	31	0.12992536604304752
6	PF1	32	0.04098172101561183
6	PF1	33	-0.055444326132464666
6	PF1	34	-0.14563069772209447
6	PF1	35	-0.21585531607418984
6	PF1	36	-0.25239610350966313
6	PF1	37	-0.2415309823494264
6	PF1	38	-0.16953787491439226
6	PF1	39	-0.0226947035254728
6	PF1	40	0.21272060949641977
6	PF1	41	0.5504301418303732
6	PF2	0	0.0013952332223172645
6	PF2	1	-8.722358796624669e-4
6	PF2	2	-0.005654234102053396
6	PF2	3	-0.011802588240969452
6	PF2	4	-0.01816912509252719
6	PF2	5	-0.02360567145283823
6	PF2	6	-0.02696405411801792
6	PF2	7	-0.02709609988418102
6	PF2	8	-0.022853635547441523
6	PF2	9	-0.013088487903913978
6	PF2	10	0.003287617157348148
6	PF2	11	0.025985274609690398
6	PF2	12	0.05333740028885701
6	PF2	13	0.0836170109376533
6	PF2	14	0.11509712329888443
6	PF2	15	0.1460507541153555
6	PF2	16	0.17475092012987206
6	PF2	17	0.19947063808523885
6	PF2	18	0.21848292472426148
6	PF2	19	0.2300607967897452
6	PF2	20	0.23247727102449484
6	PF2	21	0.224712732398122
6	PF2	22	0.20857703878746262
6	PF2	23	0.18658741629615894
6	PF2	24	0.16126109102785355
6	PF2	25	0.13511528908618786
6	PF2	26	0.11066723657480439
6	PF2	27	0.09043415959734545
6	PF2	28	0.07693328425745347
6	PF2	29	0.07268183665877034
6	PF2	30	0.08019704290493815
6	PF2	31	0.10182359573079029
6	PF2	32	0.13593792038856606
6	PF2	33	0.17694817464791018
6	PF2	34	0.21908998290965928
6	PF2	35	0.2565989695746475
6	PF2	36	0.28371075904371157
6	PF2	37	0.2946609757176883
6	PF2	38	0.28368524399741235
6	PF2	39	0.24501918828372016
6	PF2	40	0.17289843297744792
6	PF2	41	0.06155860247943225
6	PF3	0	-0.05335586109451796
6	PF3	1	-0.07054374497640603
6	PF3	2	-0.05792975250066193
6	PF3	3	-0.021879984522289897
6	PF3	4	0.031239458103717616
6	PF3	5	0.09506247452235876
6	PF3	6	0.16322296387863547
6	PF3	7	0.22935482531754733
6	PF3	8	0.2870919579840966
6	PF3	9	0.3300682610232845
6	PF3	10	0.3521295865882109
6	PF3	11	0.3519967060182597
6	PF3	12	0.333265309839098
6	PF3	13	0.29974304158449216
6	PF3	14	0.25523754478820865
6	PF3	15	0.20355646298401353
6	PF3	16	0.14850743970567376
6	PF3	17	0.09389811848695512
6	PF3	18	0.043536142861624653
6	PF3	19	0.0012291563634481552
6	PF3	20	-0.029215197473808116
6	PF3	21	-0.045065673968255636
6	PF3	22	-0.04789662384552219
6	PF3	23	-0.04035879668311495
6	PF3	24	-0.025102942058539322
6	PF3	25	-0.004779809549301718
6	PF3	26	0.017959851267092788
6	PF3	27	0.04046529081313592
6	PF3	28	0.060085759511323646
6	PF3	29	0.07417050778414704
6	PF3	30	0.08006878605410293
6	PF3	31	0.07523931053623001
6	PF3	32	0.05965851067415682
6	PF3	33	0.03582052914009634
6	PF3	34	0.006328974398808557
6	PF3	35	-0.026212545084946165
6	PF3	36	-0.05920042084640537
6	PF3	37	-0.09003104442081067
6	PF3	38	-0.1161008073434015
6	PF3	39	-0.13480610114941594
6	PF3	40	-0.1435433173740944
6	PF3	41	-0.13970884755267557
7	PF1	0	-0.004250167310445821
7	PF1	1	-0.005404801776240253
7	PF1	2	-0.004115053255040191
7	PF1	3	-0.0010320716045034845
7	PF1	4	0.0031929933177135897
7	PF1	5	0.007908991653953718
7	PF1	6	0.012464773546559813
7	PF1	7	0.016209189137874815
7	PF1	8	0.018491088570241634
7	PF1	9	0.018659321986003202
7	PF1	10	0.01610043638231412
7	PF1	11	0.011068006416996984
7	PF1	12	0.00468263440854233
7	PF1	13	-0.0018973804697475921
7	PF1	14	-0.007513739044570436
7	PF1	15	-0.01100814214262405
7	PF1	16	-0.011222290590606157
7	PF1	17	-0.006997885215214519
7	PF1	18	0.00282337315685311
7	PF1	19	0.01939978369889897
7	PF1	20	0.04388964558422534
7	PF1	21	0.07667786868528884
7	PF1	22	0.1150558056711638
7	PF1	23	0.15554141991007878
7	PF1	24	0.19465267477026255
7	PF1	25	0.22890753361994376
7	PF1	26	0.25482395982735107
7	PF1	27	0.26891991676071325
7	PF1	28	0.26771336778825894
7	PF1	29	0.2477222762782167
7	PF1	30	0.20546460559881527
7	PF1	31	0.13780993843559997
7	PF1	32	0.04971510177239415
7	PF1	33	-0.04577583310869987
7	PF1	34	-0.1352671756082636
7	PF1	35	-0.20536323512687843
7	PF1	36	-0.24266832106512592
7	PF1	37	-0.2337867428235873
7	PF1	38	-0.16532280980284408
7	PF1	39	-0.023880831403477645
7	PF1	40	0.20393488297393061
7	PF1	41	0.531520023928799
7	PF2	0	-0.08606322803771037
7	PF2	1	-0.12589310445003798
7	PF2	2	-0.12709362940519509
7	PF2	3	-0.09726880307138872
7	PF2	4	-0.04402262561683264
7	PF2	5	0.025040902790263036
7	PF2	6	0.10231778198168795
7	PF2	7	0.18020401178923118
7	PF2	8	0.2510955920446821
7	PF2	9	0.30738852257983035
7	PF2	10	0.3417171307749346
7	PF2	11	0.3521972776250629
7	PF2	12	0.3424263577400918
7	PF2	13	0.3162400932783669
7	PF2	14	0.277474206398235
7	PF2	15	0.2299644192580425
7	PF2	16	0.17754645401613528
7	PF2	17	0.12405603283085972
7	PF2	18	0.07332887786056223
7	PF2	19	0.029200711263588683
7	PF2	20	-0.004492744801714084
7	PF2	21	-0.024890133766498505
7	PF2	22	-0.03302756141990945
7	PF2	23	-0.03091549914059083
7	PF2	24	-0.02056441830718648
7	PF2	25	-0.00398479029833973
7	PF2	26	0.01681291350730635
7	PF2	27	0.03981822173110747
7	PF2	28	0.06302066299442045
7	PF2	29	0.08440976591860129
7	PF2	30	0.10197505912500686
7	PF2	31	0.11376106816286588
7	PF2	32	0.11907724792247214
7	PF2	33	0.11849798263518291
7	PF2	34	0.11265265346022946
7	PF2	35	0.1021706415568406
7	PF2	36	0.08768132808424954
7	PF2	37	0.06981409420168533
7	PF2	38	0.04919832106837893
7	PF2	39	0.026463389843559497
7	PF2	40	0.002238681686458202
7	PF2	41	-0.022846422243692682
7	PF3	0	-0.04011965588241848
7	PF3	1	-0.056884136914660544
7	PF3	2	-0.05465039074422974
7	PF3	3	-0.03777536501862372
7	PF3	4	-0.010616007385349926
7	PF3	5	0.022470734508093778
7	PF3	6	0.05712791301420278
7	PF3	7	0.08899858048547563
7	PF3	8	0.11372578927441018
7	PF3	9	0.1269525917335047
7	PF3	10	0.12448282463467053
7	PF3	11	0.10581836639633778
7	PF3	12	0.0741591370834549
7	PF3	13	0.03286584118038369
7	PF3	14	-0.014700816828513576
7	PF3	15	-0.06518013245887463
7	PF3	16	-0.1152114012263376
7	PF3	17	-0.16143391864654033
7	PF3	18	-0.20048698023512052
7	PF3	19	-0.2290098815077164
7	PF3	20	-0.24364191797996546
7	PF3	21	-0.24218014684717593
7	PF3	22	-0.22705267202333465
7	PF3	23	-0.20184535910209978
7	PF3	24	-0.1701440736771277
7	PF3	25	-0.13553468134207652
7	PF3	26	-0.10160304769060272
7	PF3	27	-0.07193503831636441
7	PF3	28	-0.050116518813018394
7	PF3	29	-0.039733354774221956
7	PF3	30	-0.0443714117936341
7	PF3	31	-0.06739174103920972
7	PF3	32	-0.1069846618878168
7	PF3	33	-0.15616976192522744
7	PF3	34	-0.20774181431151761
7	PF3	35	-0.2544955922067593
7	PF3	36	-0.2892258687710293
7	PF3	37	-0.3047274171643995
7	PF3	38	-0.29379501054694834
7	PF3	39	-0.2492234220787433
7	PF3	40	-0.16380742491986278
7	PF3	41	-0.03034179223038086
8	PF1	0	0.012010056834503843
8	PF1	1	0.019413180524830098
8	PF1	2	0.022729917509770034
8	PF1	3	0.022480814228116527
8	PF1	4	0.019186417118661953
8	PF1	5	0.013367272620198451
8	PF1	6	0.0055439271715183
8	PF1	7	-0.0037630727885862233
8	PF1	8	-0.014033180821322822
8	PF1	9	-0.02474585048789929
8	PF1	10	-0.03537632933614143
8	PF1	11	-0.045303126606094035
8	PF1	12	-0.05380801323002046
8	PF1	13	-0.060168554126802276
8	PF1	14	-0.06366231421532106
8	PF1	15	-0.06356685841445858
8	PF1	16	-0.059159751643096295
8	PF1	17	-0.049718558820115874
8	PF1	18	-0.03452084486439891
8	PF1	19	-0.012844174694827005
8	PF1	20	0.016033886769718224
8	PF1	21	0.052153863088603425
8	PF1	22	0.09282863173418851
8	PF1	23	0.1346891586570814
8	PF1	24	0.1743664098078902
8	PF1	25	0.20849135113722306
8	PF1	26	0.23369494859568804
8	PF1	27	0.2466081681338932
8	PF1	28	0.24386197570244666
8	PF1	29	0.22208733725195645
8	PF1	30	0.17791521873303054
8	PF1	31	0.10833163658742481
8	PF1	32	0.018488768553286523
8	PF1	33	-0.0782950463348441
8	PF1	34	-0.16834641855127977
8	PF1	35	-0.23799195857033334
8	PF1	36	-0.2735582768663174
8	PF1	37	-0.2613719839135445
8	PF1	38	-0.1877596901863275
8	PF1	39	-0.03904800615897895
8	PF1	40	0.1984364576941885
8	PF1	41	0.5383670908988623
8	PF2	0	-0.08081458852576136
8	PF2	1	-0.12039974721564806
8	PF2	2	-0.12533660697405113
8	PF2	3	-0.10220629870536972
8	PF2	4	-0.05758995331399253
8	PF2	5	0.0019312982956849328
8	PF2	6	0.06977632521926931
8	PF2	7	0.13936399655236703
8	PF2	8	0.20411318139058418
8	PF2	9	0.25744274882952767
8	PF2	10	0.29297359088121694
8	PF2	11	0.30897312663518645
8	PF2	12	0.30835530225848395
8	PF2	13	0.29423608683457086
8	PF2	14	0.2697314494469091
8	PF2	15	0.23795735917895994
8	PF2	16	0.2020297851141851
8	PF2	17	0.1650646963360463
8	PF2	18	0.13017806192800496
8	PF2	19	0.10048585097352254
8	PF2	20	0.07910403255606097
8	PF2	21	0.06830257434921075
8	PF2	22	0.06696743838707897
8	PF2	23	0.07313858529390171
8	PF2	24	0.08485597569391516
8	PF2	25	0.10015957021135544
8	PF2	26	0.11708932947045889
8	PF2	27	0.13368521409546125
8	PF2	28	0.14798718471059963
8	PF2	29	0.15803520194010878
8	PF2	30	0.1618692264082259
8	PF2	31	0.15760563340864242
8	PF2	32	0.1451183356325237
8	PF2	33	0.12603878316851205
8	PF2	34	0.1020748407747038
8	PF2	35	0.07493437320919444
8	PF2	36	0.046325245230082274
8	PF2	37	0.017955321595461454
8	PF2	38	-0.008467532936569933
8	PF2	39	-0.031235453607915742
8	PF2	40	-0.048640575660479704
8	PF2	41	-0.0589750343361648
8	PF3	0	-0.0677203568013327
8	PF3	1	-0.10053446945216671
8	PF3	2	-0.10450576223195367
8	PF3	3	-0.08569765942015371
8	PF3	4	-0.05017358529621552
8	PF3	5	-0.003996964139596106
8	PF3	6	0.04676877977025172
8	PF3	7	0.09606022215387307
8	PF3	8	0.13781393873181388
8	PF3	9	0.16596650522462014
8	PF3	10	0.17466209752567552
8	PF3	11	0.16281969550364223
8	PF3	12	0.13413308300246052
8	PF3	13	0.09250364403890848
8	PF3	14	0.04183276262976499
8	PF3	15	-0.013978177208192222
8	PF3	16	-0.07102779145818443
8	PF3	17	-0.12541469610343306
8	PF3	18	-0.1732375071271601
8	PF3	19	-0.2105948405125872
8	PF3	20	-0.23358531224293563
8	PF3	21	-0.23954682325014864
8	PF3	22	-0.2307744142610526
8	PF3	23	-0.21080241095119587
8	PF3	24	-0.1831651389961274
8	PF3	25	-0.1513969240713937
8	PF3	26	-0.11903209185254504
8	PF3	27	-0.08960496801512685
8	PF3	28	-0.06664987823469046
8	PF3	29	-0.05370114818678086
8	PF3	30	-0.054293103546948246
8	PF3	31	-0.07175226122332193
8	PF3	32	-0.10462553647340908
8	PF3	33	-0.14668024290409726
8	PF3	34	-0.19147588535485688
8	PF3	35	-0.23257196866515162
8	PF3	36	-0.2635279976744542
8	PF3	37	-0.27790347722223147
8	PF3	38	-0.26925791214794764
8	PF3	39	-0.23115080729107781
8	PF3	40	-0.15714166749108607
8	PF3	41	-0.04078999758744153
9	PF1	0	-0.006584795036413516
9	PF1	1	-0.009334805008503144
9	PF1	2	-0.00900183642751995
9	PF1	3	-0.006337695804714535
9	PF1	4	-0.0020941896513394093
9	PF1	5	0.002976875521354616
9	PF1	6	0.008123693202116124
9	PF1	7	0.012594456879693804
9	PF1	8	0.01563736004283632
9	PF1	9	0.016500596180292343
9	PF1	10	0.014473169454898904
9	PF1	11	0.009782729533525825
9	PF1	12	0.0035955715870756993
9	PF1	13	-0.0028811985394606165
9	PF1	14	-0.008440475001092101
9	PF1	15	-0.011875151952827803
9	PF1	16	-0.011978123549676797
9	PF1	17	-0.007542283946648118
9	PF1	18	0.0026394727012491563
9	PF1	19	0.019774252239006
9	PF1	20	0.04506916051161335
9	PF1	21	0.07892936345290257
9	PF1	22	0.11855226735206673
9	PF1	23	0.160333338587139
9	PF1	24	0.200668043536153
9	PF1	25	0.23595184857714205
9	PF1	26	0.2625802200881395
9	PF1	27	0.2769486244471787
9	PF1	28	0.2754525280322933
9	PF1	29	0.2544873972215165
9	PF1	30	0.21044869839288155
9	PF1	31	0.14008756959268664
9	PF1	32	0.04833559723731025
9	PF1	33	-0.051695183886787247
9	PF1	34	-0.14653706732488167
9	PF1	35	-0.22272234662224843
9	PF1	36	-0.2667833153241634
9	PF1	37	-0.26525226697590176
9	PF1	38	-0.20466149512273946
9	PF1	39	-0.07154329330995189
9	PF1	40	0.14757004491718537
9	PF1	41	0.4661462260133966
9	PF2	0	-0.027577911849490065
9	PF2	1	-0.03993299423495683
9	PF2	2	-0.039281079312914594
9	PF2	3	-0.027837999239879105
9	PF2	4	-0.007819586172363543
9	PF2	5	0.018558327733117927
9	PF2	6	0.04907991032005063
9	PF2	7	0.08152932943192026
9	PF2	8	0.11369075291221253
9	PF2	9	0.14334834860441326
9	PF2	10	0.1683412787534533
9	PF2	11	0.18777357683750792
9	PF2	12	0.20201414756799604
9	PF2	13	0.21148689005778232
9	PF2	14	0.21661570341973113
9	PF2	15	0.217824486766707
9	PF2	16	0.21553713921157433
9	PF2	17	0.21017755986719772
9	PF2	18	0.2021696478464416
9	PF2	19	0.19193730226217035
9	PF2	20	0.17990442222724853
9	PF2	21	0.1665648217849946
9	PF2	22	0.15269197470054274
9	PF2	23	0.13912926966948147
9	PF2	24	0.12672009538739862
9	PF2	25	0.11630784054988261
9	PF2	26	0.10873589385252175
9	PF2	27	0.1048476439909039
9	PF2	28	0.10548647966061765
9	PF2	29	0.1114957895572513
9	PF2	30	0.12371896237639278
9	PF2	31	0.14289278964795943
9	PF2	32	0.1673023280914356
9	PF2	33	0.19278089961587233
9	PF2	34	0.2150552289646494
9	PF2	35	0.22985204088114802
9	PF2	36	0.2328980601087474
9	PF2	37	0.21992001139082848
9	PF2	38	0.1866446194707702
9	PF2	39	0.12879860909195398
9	PF2	40	0.04210870499775978
9	PF2	41	-0.07769836806843233
9	PF3	0	-0.07200403578808177
9	PF3	1	-0.10364346557868243
9	PF3	2	-0.10184071720010632
9	PF3	3	-0.07351821848066661
9	PF3	4	-0.025598397248664834
9	PF3	5	0.034996318667588636
9	PF3	6	0.1013435014397882
9	PF3	7	0.16652072323962602
9	PF3	8	0.22360555623879488
9	PF3	9	0.26567557260898794
9	PF3	10	0.28603759935504747
9	PF3	11	0.28327132464426336
9	PF3	12	0.2612292978063723
9	PF3	13	0.2239933230042609
9	PF3	14	0.175645204400816
9	PF3	15	0.12026674615892377
9	PF3	16	0.06193975244147135
9	PF3	17	0.004746027411345055
9	PF3	18	-0.0472326247685686
9	PF3	19	-0.08991439993538279
9	PF3	20	-0.11921749392621077
9	PF3	21	-0.13226891429878584
9	PF3	22	-0.1310309154933193
9	PF3	23	-0.11867456367064178
9	PF3	24	-0.09837092499158456
9	PF3	25	-0.0732910656169785
9	PF3	26	-0.04660605170765415
9	PF3	27	-0.021486949424442736
9	PF3	28	-0.0011048249281753464
9	PF3	29	0.011369255620316945
9	PF3	30	0.012764226060203554
9	PF3	31	5.744887467917792e-5
9	PF3	32	-0.026359854640478048
9	PF3	33	-0.06268260437690451
9	PF3	34	-0.10495729158221216
9	PF3	35	-0.14923040750401262
9	PF3	36	-0.19154844338991756
9	PF3	37	-0.22795789048753845
9	PF3	38	-0.25450524004448616
9	PF3	39	-0.2672369833083733
9	PF3	40	-0.26219961152681104
9	PF3	41	-0.2354396159474115
10	PF1	0	-0.013120118432391262
10	PF1	1	-0.017926631969898632
10	PF1	2	-0.01598314698388617
10	PF1	3	-0.008853269845719478
10	PF1	4	0.0018993930732377415
10	PF1	5	0.01471123540162074
10	PF1	6	0.02801865076806493
10	PF1	7	0.04025803280120581
10	PF1	8	0.04986577512967876
10	PF1	9	0.05527827138211931
10	PF1	10	0.05500066560337051
10	PF1	11	0.049119361411051485
10	PF1	12	0.03930202199555724
10	PF1	13	0.027285060963490412
10	PF1	14	0.014804891921453733
10	PF1	15	0.0035979284760498803
10	PF1	16	-0.0045994157661184976
10	PF1	17	-0.008050727198448668
10	PF1	18	-0.005019592214338002
10	PF1	19	0.006230402792816188
10	PF1	20	0.027435671429616632
10	PF1	21	0.05938510177650641
10	PF1	22	0.09907747980929069
10	PF1	23	0.1425640659776147
10	PF1	24	0.18589612073112405
10	PF1	25	0.22512490451946432
10	PF1	26	0.25630167779228075
10	PF1	27	0.2754777009992191
10	PF1	28	0.27870423458992466
10	PF1	29	0.2620325390140429
10	PF1	30	0.22151387472121936
10	PF1	31	0.15356895573677062
10	PF1	32	0.0631159283264471
10	PF1	33	-0.036429629003566305
10	PF1	34	-0.13128268417141417
10	PF1	35	-0.20765820509524072
10	PF1	36	-0.2517711596931901
10	PF1	37	-0.24983651588340672
10	PF1	38	-0.1880692415840351
10	PF1	39	-0.05268430471321921
10	PF1	40	0.1701033268108964
10	PF1	41	0.4940786850701676
10	PF2	0	-0.07252390045579167
10	PF2	1	-0.10718151250711627
10	PF2	2	-0.11003047714565622
10	PF2	3	-0.08712843536308872
10	PF2	4	-0.04453302815109781
10	PF2	5	0.011698103498636595
10	PF2	6	0.0755073185944336
10	PF2	7	0.14083697614461252
10	PF2	8	0.20162943515749226
10	PF2	9	0.2518270546413922
10	PF2	10	0.2855548827881911
10	PF2	11	0.301139819011643
10	PF2	12	0.30111061394737654
10	PF2	13	0.2881787074145803
10	PF2	14	0.2650555392324433
10	PF2	15	0.2344525492201538
10	PF2	16	0.19908117719690066
10	PF2	17	0.16165286298187245
10	PF2	18	0.12487904639425766
10	PF2	19	0.09147116725324504
10	PF2	20	0.0641406653780232
10	PF2	21	0.04499804481345832
10	PF2	22	0.03375006650712647
10	PF2	23	0.02950255563228171
10	PF2	24	0.03136133736217769
10	PF2	25	0.03843223687006795
10	PF2	26	0.04982107932920635
10	PF2	27	0.06463368991284688
10	PF2	28	0.0819758937942429
10	PF2	29	0.10095351614664881
10	PF2	30	0.12067238214331774
10	PF2	31	0.14020519321871744
10	PF2	32	0.15786280481523463
10	PF2	33	0.1711942263831744
10	PF2	34	0.17771534363405564
10	PF2	35	0.1749420422793979
10	PF2	36	0.1603902080307206
10	PF2	37	0.13157572659954198
10	PF2	38	0.08601448369738114
10	PF2	39	0.021222365035758542
10	PF2	40	-0.06528474367380793
10	PF2	41	-0.17599095671979903
10	PF3	0	-0.0708035509801926
10	PF3	1	-0.10466677824149817
10	PF3	2	-0.10800698708138051
10	PF3	3	-0.08724148279730062
10	PF3	4	-0.04878757068672466
10	PF3	5	9.374439528855791e-4
10	PF3	6	0.05551625582406591
10	PF3	7	0.10853155962935324
10	PF3	8	0.15356605007128404
10	PF3	9	0.18420242185239483
10	PF3	10	0.19424248977208716
10	PF3	11	0.18252783085765117
10	PF3	12	0.15293978436426625
10	PF3	13	0.10957880964397676
10	PF3	14	0.056545366048826776
10	PF3	15	-0.0020600870691395504
10	PF3	16	-0.06213709035787795
10	PF3	17	-0.1195851844653443
10	PF3	18	-0.17030391003949458
10	PF3	19	-0.2101928077282846
10	PF3	20	-0.23515141817967
10	PF3	21	-0.24236119504582704
10	PF3	22	-0.23413124399581275
10	PF3	23	-0.21405258370290423
10	PF3	24	-0.18571623284037894
10	PF3	25	-0.1527132100815144
10	PF3	26	-0.11863453409958731
10	PF3	27	-0.08707122356787546
10	PF3	28	-0.06161429715965555
10	PF3	29	-0.04585477354820541
10	PF3	30	-0.043383671406802146
10	PF3	31	-0.05759289067692996
10	PF3	32	-0.08729460046882709
10	PF3	33	-0.1267212390614864
10	PF3	34	-0.16990612600210675
10	PF3	35	-0.21088258083788766
10	PF3	36	-0.24368392311603154
10	PF3	37	-0.2623434723837337
10	PF3	38	-0.26089454818819446
10	PF3	39	-0.2333704700766169
10	PF3	40	-0.17380455759619637
10	PF3	41	-0.07623013029413522
11	PF1	0	-0.001568332115373609
11	PF1	1	-6.687524682804646e-4
11	PF1	2	0.002081345462072323
11	PF1	3	0.006064568196477882
11	PF1	4	0.010663522255728863
11	PF1	5	0.015260814160618273
11	PF1	6	0.019239050431938964
11	PF1	7	0.02198083759048385
11	PF1	8	0.022868782157045818
11	PF1	9	0.021285490652417756
11	PF1	10	0.01665283224818799
11	PF1	11	0.009295717084239263
11	PF1	12	4.420962687488317e-4
11	PF1	13	-0.008640816439310639
11	PF1	14	-0.016685807280966594
11	PF1	15	-0.022425662497246285
11	PF1	16	-0.024593168329177142
11	PF1	17	-0.02192111101778646
11	PF1	18	-0.013142276804101655
11	PF1	19	0.0030105480708499384
11	PF1	20	0.027804577366041
11	PF1	21	0.061683208040701015
11	PF1	22	0.10179456985508746
11	PF1	23	0.1444629757697143
11	PF1	24	0.1860127387450958
11	PF1	25	0.22276817174174635
11	PF1	26	0.25105358772018005
11	PF1	27	0.2671932996409111
11	PF1	28	0.2675116204644537
11	PF1	29	0.24833286315132214
11	PF1	30	0.20598134066203047
11	PF1	31	0.13714458170281363
11	PF1	32	0.0468640771314754
11	PF1	33	-0.05146472004261005
11	PF1	34	-0.14408314106434883
11	PF1	35	-0.21723251717864675
11	PF1	36	-0.25715417963040976
11	PF1	37	-0.2500894596645433
11	PF1	38	-0.18227968852595366
11	PF1	39	-0.03996619745954656
11	PF1	40	0.19060968228977232
11	PF1	41	0.523206619477097
11	PF2	0	-0.03813745757524191
11	PF2	1	-0.05370370750567344
11	PF2	2	-0.05029533357369542
11	PF2	3	-0.03150891956170816
11	PF2	4	-9.41049252113399e-4
11	PF2	5	0.03781169357268881
11	PF2	6	0.08115272513029782
11	PF2	7	0.1254854616383128
11	PF2	8	0.16721331931433303
11	PF2	9	0.20273971437595803
11	PF2	10	0.22857303385523087
11	PF2	11	0.24363599351641196
11	PF2	12	0.24926563785597744
11	PF2	13	0.24690398218484796
11	PF2	14	0.23799304181394418
11	PF2	15	0.22397483205418672
11	PF2	16	0.2062913682164963
11	PF2	17	0.1863846656117933
11	PF2	18	0.16569673955099856
11	PF2	19	0.1456696053450324
11	PF2	20	0.12774527830481575
11	PF2	21	0.11311739598855129
11	PF2	22	0.10198608494356984
11	PF2	23	0.09430309396448483
11	PF2	24	0.09002017184590921
11	PF2	25	0.08908906738245612
11	PF2	26	0.09146152936873925
11	PF2	27	0.09708930659937115
11	PF2	28	0.10592414786896537
11	PF2	29	0.11791780197213493
11	PF2	30	0.13302201770349242
11	PF2	31	0.15113209752988788
11	PF2	32	0.17084507837961255
11	PF2	33	0.18945973164239732
11	PF2	34	0.20421838238020926
11	PF2	35	0.21236335565501668
11	PF2	36	0.2111369765287852
11	PF2	37	0.1977815700634872
11	PF2	38	0.16953946132108594
11	PF2	39	0.12365297536355142
11	PF2	40	0.057364437252851036
11	PF2	41	-0.032083827949048585
11	PF3	0	-0.05226066415125449
11	PF3	1	-0.07051280296612328
11	PF3	2	-0.060978168736016206
11	PF3	3	-0.029878513752340394
11	PF3	4	0.01656440969349411
11	PF3	5	0.07212884931007867
11	PF3	6	0.13059305280600467
11	PF3	7	0.18573526788986322
11	PF3	8	0.23133374227024545
11	PF3	9	0.26116672365574284
11	PF3	10	0.2692326361500762
11	PF3	11	0.25459396094496034
11	PF3	12	0.22137723632010187
11	PF3	13	0.17392917695033808
11	PF3	14	0.11659649751050646
11	PF3	15	0.05372591267544398
11	PF3	16	-0.010335862880011981
11	PF3	17	-0.07124211448102423
11	PF3	18	-0.1246461274527557
11	PF3	19	-0.16620118712036894
11	PF3	20	-0.1915605788090269
11	PF3	21	-0.19774796066185907
11	PF3	22	-0.18726848209386326
11	PF3	23	-0.16399766533800367
11	PF3	24	-0.1318110326272443
11	PF3	25	-0.09458410619455056
11	PF3	26	-0.056192408272885463
11	PF3	27	-0.02051146109521422
11	PF3	28	0.008583213105499365
11	PF3	29	0.02721609209628966
11	PF3	30	0.03151165364419349
11	PF3	31	0.017788648415275117
11	PF3	32	-0.013165896246733005
11	PF3	33	-0.0560966763204306
11	PF3	34	-0.10555411488538828
11	PF3	35	-0.15608863502117676
11	PF3	36	-0.20225065980736553
11	PF3	37	-0.23859061232352832
11	PF3	38	-0.2596589156492328
11	PF3	39	-0.2600059928640514
11	PF3	40	-0.2341822670475536
11	PF3	41	-0.17673816127930986
12	PF1	0	0.0013903167487669592
12	PF1	1	0.004467404570329542
12	PF1	2	0.008729544345829822
12	PF1	3	0.013675016956410449
12	PF1	4	0.018802103283213283
12	PF1	5	0.023609084207380737
12	PF1	6	0.027594240610055075
12	PF1	7	0.03025585337237855
12	PF1	8	0.031092203375493413
12	PF1	9	0.029601571500541955
12	PF1	10	0.02531731495208569
12	PF1	11	0.018579546373330882
12	PF1	12	0.010535133846128218
12	PF1	13	0.0023660217757477606
12	PF1	14	-0.004745845432540398
12	PF1	15	-0.009618523373466161
12	PF1	16	-0.011070067641759489
12	PF1	17	-0.007918533832150297
12	PF1	18	0.0010180224606314726
12	PF1	19	0.016921545641855912
12	PF1	20	0.0409739801167931
12	PF1	21	0.07357601599004664
12	PF1	22	0.11200332616355446
12	PF1	23	0.1527503292385879
12	PF1	24	0.1923114438164183
12	PF1	25	0.22718108849831722
12	PF1	26	0.253853681885556
12	PF1	27	0.26882364257940605
12	PF1	28	0.26858538918113883
12	PF1	29	0.24963334029202575
12	PF1	30	0.20846191451333812
12	PF1	31	0.14191692201314746
12	PF1	32	0.05492617899592228
12	PF1	33	-0.03950049229747042
12	PF1	34	-0.12800187805936447
12	PF1	35	-0.1972167644820934
12	PF1	36	-0.23378393775799078
12	PF1	37	-0.2243421840793902
12	PF1	38	-0.15553028963862528
12	PF1	39	-0.01398704062802952
12	PF1	40	0.2136487767600634
12	PF1	41	0.5407383763333201
12	PF2	0	-0.08686598742080334
12	PF2	1	-0.13015034798296243
12	PF2	2	-0.1367793917366502
12	PF2	3	-0.11367942873204401
12	PF2	4	-0.06777676901931784
12	PF2	5	-0.005997722648646592
12	PF2	6	0.0647314003297945
12	PF2	7	0.13748428986583056
12	PF2	8	0.20533463590928647
12	PF2	9	0.2613561284099876
12	PF2	10	0.2988311209154555
12	PF2	11	0.3158412297202396
12	PF2	12	0.31526733386591643
12	PF2	13	0.3001989759917599
12	PF2	14	0.2737256987370432
12	PF2	15	0.23893704474104008
12	PF2	16	0.19892255664302427
12	PF2	17	0.15677177708226914
12	PF2	18	0.11557424869804826
12	PF2	19	0.07841951412963519
12	PF2	20	0.048397116016303594
12	PF2	21	0.027887735414631812
12	PF2	22	0.016436607050417114
12	PF2	23	0.012880104066761537
12	PF2	24	0.016054599606767125
12	PF2	25	0.024796466813535645
12	PF2	26	0.03794207883016943
12	PF2	27	0.05432780879977042
12	PF2	28	0.0727900298654407
12	PF2	29	0.09216511517028252
12	PF2	30	0.11128943785739734
12	PF2	31	0.12899814630005163
12	PF2	32	0.1440982191652861
12	PF2	33	0.15536846541391597
12	PF2	34	0.1615864692369203
12	PF2	35	0.16152981482527856
12	PF2	36	0.1539760863699702
12	PF2	37	0.13770286806197424
12	PF2	38	0.1114877440922701
12	PF2	39	0.07410829865183724
12	PF2	40	0.024342115931654404
12	PF2	41	-0.03903321987729866
12	PF3	0	-0.0211935004723505
12	PF3	1	-0.020744256063423366
12	PF3	2	-0.003196497653057736
12	PF3	3	0.026905543878906386
12	PF3	4	0.06501763765262969
12	PF3	5	0.1065955527882711
12	PF3	6	0.14709505840599232
12	PF3	7	0.181971923625953
12	PF3	8	0.20668191756831353
12	PF3	9	0.21668080935323436
12	PF3	10	0.20760408012404222
12	PF3	11	0.17922058755690143
12	PF3	12	0.1354325658608119
12	PF3	13	0.08032196126794122
12	PF3	14	0.01797072001045639
12	PF3	15	-0.047539211679475106
12	PF3	16	-0.11212588756968615
12	PF3	17	-0.1717073614280094
12	PF3	18	-0.2222016870222777
12	PF3	19	-0.2595269181203239
12	PF3	20	-0.2796011084899804
12	PF3	21	-0.27970733813453164
12	PF3	22	-0.2625887919990679
12	PF3	23	-0.23235368126413103
12	PF3	24	-0.193110217110263
12	PF3	25	-0.14896661071800532
12	PF3	26	-0.10403107326789973
12	PF3	27	-0.06241181594048811
12	PF3	28	-0.028217049916313075
12	PF3	29	-0.005554986375915598
12	PF3	30	0.001466163500162515
12	PF3	31	-0.011027474675721596
12	PF3	32	-0.04152002905453869
12	PF3	33	-0.08310588155058532
12	PF3	34	-0.12864507728525992
12	PF3	35	-0.17099766137996125
12	PF3	36	-0.20302367895608742
12	PF3	37	-0.2175831751350365
12	PF3	38	-0.20753619503820753
12	PF3	39	-0.16574278378699786
12	PF3	40	-0.08506298650280583
12	PF3	41	0.04164315169296949
13	PF1	0	0.002537320570293748
13	PF1	1	0.0054926300273701045
13	PF1	2	0.008587002309908984
13	PF1	3	0.011541511356588645
13	PF1	4	0.014077231106089143
13	PF1	5	0.015915235497089716
13	PF1	6	0.016776598468269656
13	PF1	7	0.01638239395830831
13	PF1	8	0.014453695905885022
13	PF1	9	0.010711578249679082
13	PF1	10	0.004905455767614669
13	PF1	11	-0.0025634174597536225
13	PF1	12	-0.010641948049240943
13	PF1	13	-0.01824870177841746
13	PF1	14	-0.024302244424853486
13	PF1	15	-0.027721141766119214
13	PF1	16	-0.02742395957978492
13	PF1	17	-0.022329263643420867
13	PF1	18	-0.011355619734597281
13	PF1	19	0.006578406369115591
13	PF1	20	0.0325542488901475
13	PF1	21	0.06687666922699394
13	PF1	22	0.10674373748241367
13	PF1	23	0.148576850935231
13	PF1	24	0.1887974068642703
13	PF1	25	0.223826802548356
13	PF1	26	0.25008643526631275
13	PF1	27	0.2639977022969648
13	PF1	28	0.2619820009191366
13	PF1	29	0.24046072841165245
13	PF1	30	0.19585528205333688
13	PF1	31	0.12494755033757932
13	PF1	32	0.03281071969275957
13	PF1	33	-0.06719072551775097
13	PF1	34	-0.16133180971601657
13	PF1	35	-0.2358875573241012
13	PF1	36	-0.27713299276406883
13	PF1	37	-0.2713431404579837
13	PF1	38	-0.2047930248279099
13	PF1	39	-0.06375767029591148
13	PF1	40	0.16548789871594766
13	PF1	41	0.4966686577856032
13	PF2	0	-0.03951905166717276
13	PF2	1	-0.054332632384936574
13	PF2	2	-0.048498615746304305
13	PF2	3	-0.026074875344284543
13	PF2	4	0.008880715228111444
13	PF2	5	0.05231028237787344
13	PF2	6	0.10015595251199078
13	PF2	7	0.14835985203745294
13	PF2	8	0.19286410736124954
13	PF2	9	0.22961084489036998
13	PF2	10	0.2546666459959572
13	PF2	11	0.26696055622468284
13	PF2	12	0.268284085298747
13	PF2	13	0.26055319790450326
13	PF2	14	0.24568385872830573
13	PF2	15	0.22559203245650772
13	PF2	16	0.2021936837754629
13	PF2	17	0.17740477737152516
13	PF2	18	0.15314127793104787
13	PF2	19	0.13131915014038495
13	PF2	20	0.11385435868589003
13	PF2	21	0.10221970520860563
13	PF2	22	0.09611533916833022
13	PF2	23	0.09479824697955128
13	PF2	24	0.09752541505675602
13	PF2	25	0.10355382981443173
13	PF2	26	0.11214047766706603
13	PF2	27	0.12254234502914632
13	PF2	28	0.1340164183151597
13	PF2	29	0.1458196839395935
13	PF2	30	0.1572091283169352
13	PF2	31	0.16742341737102856
13	PF2	32	0.1752798457408932
13	PF2	33	0.17917433678072858
13	PF2	34	0.1774844933540882
13	PF2	35	0.16858791832452735
13	PF2	36	0.15086221455560125
13	PF2	37	0.12268498491086227
13	PF2	38	0.08243383225386594
13	PF2	39	0.02848635944816609
13	PF2	40	-0.04077983064268291
13	PF2	41	-0.12698713515512655
13	PF3	0	-0.04617088870600023
13	PF3	1	-0.06158943393702654
13	PF3	2	-0.052048991734855374
13	PF3	3	-0.023342918141261666
13	PF3	4	0.018735430801978217
13	PF3	5	0.06839269905308916
13	PF3	6	0.11983553057029522
13	PF3	7	0.1672705693118206
13	PF3	8	0.20490445923588962
13	PF3	9	0.22694384430072667
13	PF3	10	0.22780772028925128
13	PF3	11	0.20679917495238093
13	PF3	12	0.16810538800902936
13	PF3	13	0.11612589100280607
13	PF3	14	0.05526021547732161
13	PF3	15	-0.010092107023814925
13	PF3	16	-0.07553154495699377
13	PF3	17	-0.136658566778605
13	PF3	18	-0.18907364094503917
13	PF3	19	-0.22837723591268633
13	PF3	20	-0.2501698201379371
13	PF3	21	-0.25148203889519094
13	PF3	22	-0.23506524473088639
13	PF3	23	-0.2051009670094717
13	PF3	24	-0.16577073509539508
13	PF3	25	-0.12125607835310442
13	PF3	26	-0.07573852614704686
13	PF3	27	-0.03339960784167152
13	PF3	28	0.0015791471985736084
13	PF3	29	0.025016209609241228
13	PF3	30	0.032730050025881974
13	PF3	31	0.020752494510470197
13	PF3	32	-0.009977456067322164
13	PF3	33	-0.05361362603012618
13	PF3	34	-0.10409648427415127
13	PF3	35	-0.15536649969560667
13	PF3	36	-0.20136414119070145
13	PF3	37	-0.23602987765564426
13	PF3	38	-0.2533041779866454
13	PF3	39	-0.24712751107991243
13	PF3	40	-0.211440345831655
13	PF3	41	-0.14018315113808266
14	PF1	0	-0.0018887728378759454
14	PF1	1	-0.0016471195845728648
14	PF1	2	1.707143383013754e-4
14	PF1	3	0.003010483509136741
14	PF1	4	0.0063179425063248085
14	PF1	5	0.00953884590825655
14	PF1	6	0.012118948293323033
14	PF1	7	0.013504004239915327
14	PF1	8	0.013139768326424474
14	PF1	9	0.010471995131241571
14	PF1	10	0.004983884593221827
14	PF1	11	-0.002980120058103483
14	PF1	12	-0.012214332302527095
14	PF1	13	-0.021475620259377534
14	PF1	14	-0.029520852047983312
14	PF1	15	-0.03510689578767301
14	PF1	16	-0.036990619597775165
14	PF1	17	-0.03392889159761831
14	PF1	18	-0.024678579906531002
14	PF1	19	-0.007996552643841782
14	PF1	20	0.017360322071120857
14	PF1	21	0.05181185469779001
14	PF1	22	0.09248457001064578
14	PF1	23	0.13568167136292986
14	PF1	24	0.17770636210788382
14	PF1	25	0.2148618455987496
14	PF1	26	0.24345132518876877
14	PF1	27	0.25977800423118325
14	PF1	28	0.2601450860792346
14	PF1	29	0.24085577408616454
14	PF1	30	0.19821327160521485
14	PF1	31	0.12888833338987726
14	PF1	32	0.03800539639939399
14	PF1	33	-0.06085742020124191
14	PF1	34	-0.15375444584678782
14	PF1	35	-0.2267400099720008
14	PF1	36	-0.265868442011638
14	PF1	37	-0.2571940714004566
14	PF1	38	-0.18677122757321374
14	PF1	39	-0.04065423996466656
14	PF1	40	0.19510256199042783
14	PF1	41	0.5344448488573122
14	PF2	0	-0.038141050564464735
14	PF2	1	-0.05499100030435222
14	PF2	2	-0.05385120896510989
14	PF2	3	-0.03802303629218798
14	PF2	4	-0.010807842031034007
14	PF2	5	0.02449301407290321
14	PF2	6	0.06457817227417516
14	PF2	7	0.10614627282733335
14	PF2	8	0.14589595598692917
14	PF2	9	0.18052586200751425
14	PF2	10	0.2068285066297931
14	PF2	11	0.2237555417759994
14	PF2	12	0.23241775554989474
14	PF2	13	0.23401981154139426
14	PF2	14	0.22976637334041322
14	PF2	15	0.22086210453686667
14	PF2	16	0.20851166872066984
14	PF2	17	0.19391972948173808
14	PF2	18	0.17829095040998605
14	PF2	19	0.16282999509532953
14	PF2	20	0.14874152712768332
14	PF2	21	0.13702918235642408
14	PF2	22	0.12789248566877356
14	PF2	23	0.12132993421141577
14	PF2	24	0.11734002513103314
14	PF2	25	0.11592125557431021
14	PF2	26	0.11707212268792905
14	PF2	27	0.12079112361857389
14	PF2	28	0.1270767555129284
14	PF2	29	0.13592751551767546
14	PF2	30	0.147341900779498
14	PF2	31	0.16126763530918642
14	PF2	32	0.17648466099197907
14	PF2	33	0.19060513758756192
14	PF2	34	0.2011904517197274
14	PF2	35	0.20580199001226943
14	PF2	36	0.20200113908898076
14	PF2	37	0.1873492855736531
14	PF2	38	0.15940781609007904
14	PF2	39	0.1157381172620519
14	PF2	40	0.053901575713366685
14	PF2	41	-0.028540421932186102
14	PF3	0	-0.043217078352838535
14	PF3	1	-0.05745076662257531
14	PF3	2	-0.0479884111202747
14	PF3	3	-0.020117358157002982
14	PF3	4	0.020875045956176168
14	PF3	5	0.06970145490819814
14	PF3	6	0.12107452238799768
14	PF3	7	0.16970690208451006
14	PF3	8	0.21031124768667037
14	PF3	9	0.2376002128834141
14	PF3	10	0.24647275105288907
14	PF3	11	0.23611270842514498
14	PF3	12	0.20998882408213165
14	PF3	13	0.1717561367950124
14	PF3	14	0.12506968533495058
14	PF3	15	0.07358450847310925
14	PF3	16	0.020955644980651784
14	PF3	17	-0.02916186637125833
14	PF3	18	-0.07311298681145859
14	PF3	19	-0.107242677568785
14	PF3	20	-0.1278958998720748
14	PF3	21	-0.13258699708740118
14	PF3	22	-0.12350784112978636
14	PF3	23	-0.10401968605148827
14	PF3	24	-0.07748378590476701
14	PF3	25	-0.047261394741879875
14	PF3	26	-0.016713766615085286
14	PF3	27	0.010797844423356961
14	PF3	28	0.0319121843211892
14	PF3	29	0.0432679990261521
14	PF3	30	0.04150403448598744
14	PF3	31	0.023421856811890365
14	PF3	32	-0.010432104125523783
14	PF3	33	-0.055766554696217885
14	PF3	34	-0.1081273811066989
14	PF3	35	-0.16306046956347756
14	PF3	36	-0.21611170627306237
14	PF3	37	-0.26282697744196076
14	PF3	38	-0.29875216927668274
14	PF3	39	-0.3194331679837376
14	PF3	40	-0.3204158597696337
14	PF3	41	-0.2972461308408827
15	PF1	0	-0.014031397909004494
15	PF1	1	-0.018654973013491172
15	PF1	2	-0.01567915500523774
15	PF1	3	-0.00691237357602037
15	PF1	4	0.005836941582384486
15	PF1	5	0.020760360778200003
15	PF1	6	0.03604945431964947
15	PF1	7	0.0498957925149562
15	PF1	8	0.06049094567234348
15	PF1	9	0.06602648410003473
15	PF1	10	0.06477254617851556
15	PF1	11	0.05680633595030758
15	PF1	12	0.044012123119967966
15	PF1	13	0.02835274546431646
15	PF1	14	0.011791040760172747
15	PF1	15	-0.0037101532156435107
15	PF1	16	-0.016187998686312648
15	PF1	17	-0.02367965787501496
15	PF1	18	-0.024222293004930763
15	PF1	19	-0.015853066299240395
15	PF1	20	0.003390860018875869
15	PF1	21	0.034449783366537014
15	PF1	22	0.07417383972205958
15	PF1	23	0.11839062470405923
15	PF1	24	0.16292773393115165
15	PF1	25	0.2036127630219528
15	PF1	26	0.23627330759507836
15	PF1	27	0.25673696326914414
15	PF1	28	0.26083132566276584
15	PF1	29	0.24438399039455935
15	PF1	30	0.20322255308314036
15	PF1	31	0.13356122358629563
15	PF1	32	0.040506339262743205
15	PF1	33	-0.061943635027867025
15	PF1	34	-0.1594036201867148
15	PF1	35	-0.23748853711497936
15	PF1	36	-0.28181330671384025
15	PF1	37	-0.27799284988447664
15	PF1	38	-0.21164208752806826
15	PF1	39	-0.06837594054579448
15	PF1	40	0.16619067016116534
15	PF1	41	0.5064428236916316
15	PF2	0	-0.02838489857660024
15	PF2	1	-0.036992978081398176
15	PF2	2	-0.029081771451445068
15	PF2	3	-0.007908811623792686
15	PF2	4	0.023268368464508964
15	PF2	5	0.06119223587640786
15	PF2	6	0.1026052576748531
15	PF2	7	0.1442499009227935
15	PF2	8	0.18286863268317768
15	PF2	9	0.21520392001895486
15	PF2	10	0.23809514738195303
15	PF2	11	0.25061079916823026
15	PF2	12	0.25404845971807377
15	PF2	13	0.24980263076065046
15	PF2	14	0.23926781402512684
15	PF2	15	0.22383851124067008
15	PF2	16	0.20490922413644677
15	PF2	17	0.18387445444162384
15	PF2	18	0.1621287038853681
15	PF2	19	0.1410664741968462
15	PF2	20	0.12208226710522531
15	PF2	21	0.1063406344583353
15	PF2	22	0.09408632857866023
15	PF2	23	0.08533415190734728
15	PF2	24	0.08009890688554347
15	PF2	25	0.0783953959543966
15	PF2	26	0.08023842155505315
15	PF2	27	0.08564278612866136
15	PF2	28	0.09462329211636719
15	PF2	29	0.107194741959319
15	PF2	30	0.12337193809866387
15	PF2	31	0.14310613522619525
15	PF2	32	0.1648869897985894
15	PF2	33	0.18574256003740255
15	PF2	34	0.20263735641483746
15	PF2	35	0.21253588940309817
15	PF2	36	0.21240266947438796
15	PF2	37	0.19920220710091102
15	PF2	38	0.16989901275486963
15	PF2	39	0.12145759690846773
15	PF2	40	0.050842470033908516
15	PF2	41	-0.044981857396603986
15	PF3	0	-0.057237429431040036
15	PF3	1	-0.08462118610333116
15	PF3	2	-0.08717598324248918
15	PF3	3	-0.06992653407413614
15	PF3	4	-0.03789755182388904
15	PF3	5	0.003886250282632173
15	PF3	6	0.050400159019810264
15	PF3	7	0.09661946116202563
15	PF3	8	0.13751944348365974
15	PF3	9	0.16807539275909428
15	PF3	10	0.18342773133746626
15	PF3	11	0.1825149997873171
15	PF3	12	0.16807385689658907
15	PF3	13	0.14300609702798261
15	PF3	14	0.11021351454419623
15	PF3	15	0.07259790380793037
15	PF3	16	0.03306105918188437
15	PF3	17	-0.00549522497124196
15	PF3	18	-0.040169154288749544
15	PF3	19	-0.06805893440793825
15	PF3	20	-0.08626277096610821
15	PF3	21	-0.09276259068380933
15	PF3	22	-0.0890752046145849
15	PF3	23	-0.0776011448952275
15	PF3	24	-0.0607409436625303
15	PF3	25	-0.04089513305328505
15	PF3	26	-0.020464245204284366
15	PF3	27	-0.001848812252320628
15	PF3	28	0.012550633665811974
15	PF3	29	0.020333560413322113
15	PF3	30	0.019099435853418133
15	PF3	31	0.0065358087475469034
15	PF3	32	-0.017643911483306202
15	PF3	33	-0.05170045475861516
15	PF3	34	-0.09380647009961615
15	PF3	35	-0.14213460652754556
15	PF3	36	-0.19485751306363722
15	PF3	37	-0.25014783872912816
15	PF3	38	-0.30617823254525156
15	PF3	39	-0.3611213435332451
15	PF3	40	-0.41314982071434175
15	PF3	41	-0.46043631310977906
16	PF1	0	0.001759599500829274
16	PF1	1	0.003930430277581554
16	PF1	2	0.006276919274104294
16	PF1	3	0.008563493434246248
16	PF1	4	0.010554579701855561
16	PF1	5	0.012014605020780347
16	PF1	6	0.01270799633486875
16	PF1	7	0.012399180587968996
16	PF1	8	0.010852584723929262
16	PF1	9	0.007832635686597728
16	PF1	10	0.0031290009073704703
16	PF1	11	-0.0028881209687548273
16	PF1	12	-0.009268000083178837
16	PF1	13	-0.01503466608975437
16	PF1	14	-0.01921214864233423
16	PF1	15	-0.02082447739477117
16	PF1	16	-0.018895682000918033
16	PF1	17	-0.012449792114627586
16	PF1	18	-5.108373897526469e-4
16	PF1	19	0.01789715251985402
16	PF1	20	0.04375014796033958
16	PF1	21	0.07729953120240338
16	PF1	22	0.11589833221495324
16	PF1	23	0.15617499289144893
16	PF1	24	0.19475795512535038
16	PF1	25	0.22827566081011752
16	PF1	26	0.25335655183921024
16	PF1	27	0.26662907010608833
16	PF1	28	0.2647216575042117
16	PF1	29	0.24426275592704044
16	PF1	30	0.20188080726803412
16	PF1	31	0.13455159647709522
16	PF1	32	0.04723979880229724
16	PF1	33	-0.04710102021011364
16	PF1	34	-0.13516995195744977
16	PF1	35	-0.2036660878370231
16	PF1	36	-0.2392885192461457
16	PF1	37	-0.2287363375821294
16	PF1	38	-0.1587086342422866
16	PF1	39	-0.015904500623929077
16	PF1	40	0.2129769718756312
16	PF1	41	0.541236691859082
16	PF2	0	-0.008713528866558523
16	PF2	1	-0.01719138529241737
16	PF2	2	-0.02482982509282066
16	PF2	3	-0.031025104083014173
16	PF2	4	-0.03517347807824408
16	PF2	5	-0.036671202893755354
16	PF2	6	-0.03491453434479295
16	PF2	7	-0.029299728246602423
16	PF2	8	-0.01922304041442928
16	PF2	9	-0.004080726663518837
16	PF2	10	0.01668521394909908
16	PF2	11	0.04258068780534942
16	PF2	12	0.07205950672611187
16	PF2	13	0.10352973929048156
16	PF2	14	0.1353994540775538
16	PF2	15	0.16607671966642362
16	PF2	16	0.19396960463618626
16	PF2	17	0.21748617756593686
16	PF2	18	0.23503450703477055
16	PF2	19	0.2450226616217828
16	PF2	20	0.24585870990606834
16	PF2	21	0.23663607544389803
16	PF2	22	0.21918960170024296
16	PF2	23	0.1960394871172503
16	PF2	24	0.16970593013706645
16	PF2	25	0.1427091292018387
16	PF2	26	0.11756928275371316
16	PF2	27	0.09680658923483719
16	PF2	28	0.08294124708735674
16	PF2	29	0.07849345475342007
16	PF2	30	0.08598341067517236
16	PF2	31	0.10774391645269535
16	PF2	32	0.1417976463185582
16	PF2	33	0.18185714713781773
16	PF2	34	0.22144756893346307
16	PF2	35	0.2540940617284869
16	PF2	36	0.2733217755458801
16	PF2	37	0.2726558604086329
16	PF2	38	0.24562146633973636
16	PF2	39	0.18574374336218122
16	PF2	40	0.08654784149895908
16	PF2	41	-0.05844108922693908
16	PF3	0	-0.002195131974839947
16	PF3	1	0.003791832946060702
16	PF3	2	0.016037417982156875
16	PF3	3	0.03261814635295507
16	PF3	4	0.05161054127792142
16	PF3	5	0.07109112597654375
16	PF3	6	0.08913642366829339
16	PF3	7	0.10382295757265375
16	PF3	8	0.11322725090910364
16	PF3	9	0.11542582689712243
16	PF3	10	0.10857351891894926
16	PF3	11	0.09262629410028678
16	PF3	12	0.06934125331030233
16	PF3	13	0.04055380758092226
16	PF3	14	0.008099367944072934
16	PF3	15	-0.026186654568319184
16	PF3	16	-0.060468848924327794
16	PF3	17	-0.09291180409202589
16	PF3	18	-0.12168010903948788
16	PF3	19	-0.1449383527347865
16	PF3	20	-0.1608511241459959
16	PF3	21	-0.16806962958256566
16	PF3	22	-0.16719154471945155
16	PF3	23	-0.15930116257298474
16	PF3	24	-0.14548277615949853
[truncated: 250,001 more rows]
