# Supplementary material for: A genetic tradeoff for tolerance to moderate and severe heat stress in US hybrid maize
Source: PLoS Genet. 2023 Jul 6;19(7):e1010799. doi: 10.1371/journal.pgen.1010799 (PMC10325116; doi:10.1371/journal.pgen.1010799)
Supplement: S12 Table — Data underlying Fig 4B. Columns include bootstrap, principal function, and proportion of variance explained. (CSV) [file pgen.1010799.s030.csv]

Bootstrap	PF	Variance
1	1	0.8685981107512417
1	2	0.06602843171004288
1	3	0.03469519328032394
2	1	0.7272051506798953
2	2	0.16945790653654322
2	3	0.045063758377364864
3	1	0.7609704137940184
3	2	0.12611157918082153
3	3	0.05938785242755332
4	1	0.69683983869844
4	2	0.17774451945368056
4	3	0.06261390533822175
5	1	0.7214355711751586
5	2	0.1605542794538887
5	3	0.05853935115617363
6	1	0.8862985564250718
6	2	0.051292869207065744
6	3	0.03134091046934102
7	1	0.8788512931330587
7	2	0.0585688119541157
7	3	0.040180084456852366
8	1	0.831886253061733
8	2	0.10675644497337894
8	3	0.0310287294080243
9	1	0.7285414501872264
9	2	0.14144462621193798
9	3	0.07161243360110528
10	1	0.7271113402402843
10	2	0.14923309708539498
10	3	0.06385672376520614
11	1	0.8749877505226487
11	2	0.05613658068964918
11	3	0.036566251602521575
12	1	0.8546462864657611
12	2	0.07364250087817319
12	3	0.046154511757953445
13	1	0.8224591860501009
13	2	0.0996250734523167
13	3	0.04603288773576372
14	1	0.877735844253113
14	2	0.06368580488713614
14	3	0.03182328377162616
15	1	0.7765248274288493
15	2	0.1491428669106865
15	3	0.03352904300934356
16	1	0.9135303302108762
16	2	0.057341583823178215
16	3	0.014625006640320475
17	1	0.8248602499489696
17	2	0.09006029457389418
17	3	0.04774035782564476
18	1	0.8739806156666375
18	2	0.06118881181732091
18	3	0.036507093795447636
19	1	0.7904789488467806
19	2	0.15121092271156744
19	3	0.0389463664188059
20	1	0.7818576205454462
20	2	0.13527769351407626
20	3	0.056868107230676965
21	1	0.8182770883780475
21	2	0.0774807786725369
21	3	0.050764702185748044
22	1	0.8826124763551103
22	2	0.05484262476790462
22	3	0.03183067356653664
23	1	0.7066601225943765
23	2	0.17565428474195527
23	3	0.0599595138784215
24	1	0.9033109949626126
24	2	0.05504351957127155
24	3	0.024287512574318507
25	1	0.9247330778763845
25	2	0.045694113515554816
25	3	0.011777896008578658
26	1	0.816473240016625
26	2	0.09909006602896887
26	3	0.05003273233027147
27	1	0.7272956814897469
27	2	0.14845882662152424
27	3	0.060815292912171415
28	1	0.8039230524157603
28	2	0.12830730819876915
28	3	0.04546785263126402
29	1	0.7445193575882668
29	2	0.13842664554233225
29	3	0.06491417944186816
30	1	0.7793214852630725
30	2	0.13680358625637265
30	3	0.04424783648842514
31	1	0.8478029048542246
31	2	0.08661679275713934
31	3	0.03572723604906789
32	1	0.8289040864541193
32	2	0.08513525424366492
32	3	0.05124919347080974
33	1	0.7791007308129029
33	2	0.11966342608640751
33	3	0.04473762664386658
34	1	0.9028253087131705
34	2	0.05063928657022206
34	3	0.027840599055443335
35	1	0.8581863794604083
35	2	0.07186112028924017
35	3	0.05038381896963611
36	1	0.8815961517234626
36	2	0.055788576883906656
36	3	0.03803235955001518
37	1	0.8181563583778158
37	2	0.1366875434483969
37	3	0.02598290354653131
38	1	0.8254002935465772
38	2	0.08738538664319603
38	3	0.046725178035763336
39	1	0.7761664334624109
39	2	0.10502377630147493
39	3	0.06702304064154516
40	1	0.8638544601903493
40	2	0.08585345470793965
40	3	0.026342018839601074
41	1	0.9247540580583481
41	2	0.03775204993726716
41	3	0.01810874818660794
42	1	0.8687590998553109
42	2	0.07141525209522058
42	3	0.024403203638621473
43	1	0.8059806685303734
43	2	0.096576297068435
43	3	0.0499038865978517
44	1	0.8124584190182529
44	2	0.10339715845259181
44	3	0.0466764789895132
45	1	0.7942883643084432
45	2	0.11224875535272821
45	3	0.04565298334672124
46	1	0.8734055710791302
46	2	0.05422680409426708
46	3	0.03232611649869387
47	1	0.8728023529958887
47	2	0.07840167936106428
47	3	0.032410566497385364
48	1	0.8811308883278709
48	2	0.047793268515490164
48	3	0.036750470873361904
49	1	0.9054690956512007
49	2	0.055259002621841906
49	3	0.024150431436827637
50	1	0.7255646603804778
50	2	0.16187481007239565
50	3	0.05912377030055463
51	1	0.7247719440911908
51	2	0.14795044712831934
51	3	0.061652306983930406
52	1	0.8683945564755148
52	2	0.07170069565009159
52	3	0.029707897112578
53	1	0.8861013355689968
53	2	0.051451284716588525
53	3	0.03890533594277454
54	1	0.8774513898289931
54	2	0.0665855592726302
54	3	0.026687609685565928
55	1	0.869203987936223
55	2	0.0701775913420598
55	3	0.03170200547882061
56	1	0.7366013349514516
56	2	0.14317520137563047
56	3	0.06792496260708242
57	1	0.781155417058983
57	2	0.11988427564778564
57	3	0.05248607999664881
58	1	0.8720243669222243
58	2	0.05863069243076641
58	3	0.04343774377515475
59	1	0.8887448762470165
59	2	0.061836894985230685
59	3	0.027475871632670068
60	1	0.7361176607791144
60	2	0.19233877604078045
60	3	0.04176214538481549
61	1	0.8188828541599199
61	2	0.08412911923469349
61	3	0.05974739898435848
62	1	0.8914863704754313
62	2	0.05960163847677803
62	3	0.025266482390676775
63	1	0.7458710481127298
63	2	0.1685117189052548
63	3	0.04284724545684096
64	1	0.7256479936367287
64	2	0.15781112734977668
64	3	0.06348671291014821
65	1	0.9020687621182282
65	2	0.05724862431516055
65	3	0.019840260091093232
66	1	0.7165395242104127
66	2	0.16135096274448024
66	3	0.05968726080698571
67	1	0.7127278915146388
67	2	0.16593382331755152
67	3	0.060676860857178945
68	1	0.8719706966506994
68	2	0.0810020921975141
68	3	0.021961817638666524
69	1	0.887280219996659
69	2	0.07095671547496457
69	3	0.022627194523295355
70	1	0.7547803878864421
70	2	0.11504393450391237
70	3	0.0631805644623785
71	1	0.8374824943096171
71	2	0.07962493125361571
71	3	0.050863386803568424
72	1	0.8660325852373778
72	2	0.06357202159016875
72	3	0.050522343571374015
73	1	0.6894243471647553
73	2	0.19631283216945675
73	3	0.05439608824535551
74	1	0.9044058009342087
74	2	0.047984335148081654
74	3	0.024022389501248746
75	1	0.7855986243651727
75	2	0.1166475019613125
75	3	0.05826630248063989
76	1	0.8270504072110326
76	2	0.09978640882322383
76	3	0.042736737050512
77	1	0.7840538294924367
77	2	0.1285182610423851
77	3	0.04549571419533754
78	1	0.7968377955111698
78	2	0.1379394379878186
78	3	0.029531062584774923
79	1	0.9395793585670418
79	2	0.026617109458919902
79	3	0.0196700280638063
80	1	0.768758603441292
80	2	0.11285041239607581
80	3	0.062129605948179754
81	1	0.8868826087476598
81	2	0.0555369670370863
81	3	0.0300788783284471
82	1	0.8267868698203585
82	2	0.07752983659827849
82	3	0.05110326436305561
83	1	0.6888380818173139
83	2	0.16716660311235054
83	3	0.09138305558710366
84	1	0.8524332033761595
84	2	0.07042697069958388
84	3	0.034881483986758464
85	1	0.8335067594863816
85	2	0.08050060219402631
85	3	0.04576653651860927
86	1	0.9053122321309337
86	2	0.04597076499559777
86	3	0.028590563281306994
87	1	0.8115391511546878
87	2	0.13693497131263088
87	3	0.0252967115154938
88	1	0.7471108973118927
88	2	0.13411107421927457
88	3	0.060149341743124675
89	1	0.88719161114441
89	2	0.07041166107805069
89	3	0.026831024887265836
90	1	0.7017252611958666
90	2	0.1894986598698033
90	3	0.06403512052197066
91	1	0.8708268239408035
91	2	0.08249626680344808
91	3	0.026095112870889635
92	1	0.9473508791241444
92	2	0.023759950964608655
92	3	0.014360569895706332
93	1	0.8422511177463599
93	2	0.08219639338709288
93	3	0.042906281957784946
94	1	0.8196849394653435
94	2	0.1033024482592214
94	3	0.04299454156738291
95	1	0.8367940887351811
95	2	0.08318804929176554
95	3	0.044803438916665266
96	1	0.8089209648148079
96	2	0.11056633818668259
96	3	0.04244549525676629
97	1	0.9173999357648112
97	2	0.05016323803122214
97	3	0.0147042442928624
98	1	0.7583121514356038
98	2	0.1614900068474295
98	3	0.05138217007401566
99	1	0.908507663340372
99	2	0.05766631604521299
99	3	0.019690442800677197
100	1	0.8945353137164267
100	2	0.05601280518499128
100	3	0.025062954014106086
101	1	0.7645615003517318
101	2	0.11872770625390774
101	3	0.057406167068736635
102	1	0.7825389530225948
102	2	0.12404549148962021
102	3	0.050189446139916945
103	1	0.7280708707916268
103	2	0.1285045446298031
103	3	0.08772304321145534
104	1	0.8084355643968428
104	2	0.08249398584643482
104	3	0.05253948672016872
105	1	0.8781915226063274
105	2	0.048182072913634764
105	3	0.03885870364290135
106	1	0.8198100203417831
106	2	0.12058719174524204
106	3	0.032841081375504164
107	1	0.870261397714851
107	2	0.06004057750044915
107	3	0.0392199518335466
108	1	0.8869262381697844
108	2	0.06492528924666675
108	3	0.02339723585661819
109	1	0.8638754057945428
109	2	0.0856520654053947
109	3	0.03256799154032696
110	1	0.776170319190016
110	2	0.11627640638459637
110	3	0.058542003325942275
111	1	0.9036120461334243
111	2	0.046933701481944985
111	3	0.032228069696884125
112	1	0.7718628689328254
112	2	0.13163474963497507
112	3	0.05059283355996592
113	1	0.7155641487743147
113	2	0.14638791349166871
113	3	0.07201692310568543
114	1	0.8777944146851917
114	2	0.07188543726286513
114	3	0.023967967149142354
115	1	0.7912380319240191
115	2	0.10184335013476647
115	3	0.05129917990944922
116	1	0.8896892605481201
116	2	0.054828696721512735
116	3	0.031354044136224946
117	1	0.8912784763447346
117	2	0.06263108343663751
117	3	0.02479393591180461
118	1	0.7508681610759593
118	2	0.12965590887012227
118	3	0.06456233188787638
119	1	0.9132957775472991
119	2	0.04635025695890485
119	3	0.02304332303687537
120	1	0.9178333982638432
120	2	0.0351907831036733
120	3	0.026250723205593265
121	1	0.7545949688205134
121	2	0.1178066849731895
121	3	0.06437171497459677
122	1	0.8218566544846877
122	2	0.11302165956429581
122	3	0.03718380682178237
123	1	0.896972342498822
123	2	0.05156624483410045
123	3	0.03185336319761773
124	1	0.6906357270069957
124	2	0.16071468722646118
124	3	0.08998790693925143
125	1	0.8520741304089542
125	2	0.08357922082710631
125	3	0.0350395085471259
126	1	0.6932737118182611
126	2	0.16637531873655187
126	3	0.07768380383124635
127	1	0.7869580401456957
127	2	0.11509121948838764
127	3	0.05339814983950984
128	1	0.853658097876203
128	2	0.08309609197481954
128	3	0.035131274001824316
129	1	0.7681795736802899
129	2	0.12331738449791654
129	3	0.05393531748662203
130	1	0.8807899002240088
130	2	0.06770400037147074
130	3	0.021437523481563935
131	1	0.919004826826281
131	2	0.051206909361360936
131	3	0.014884344117489448
132	1	0.8633584628679551
132	2	0.062179870879835925
132	3	0.040833274044548375
133	1	0.8629876457351677
133	2	0.07945493589225602
133	3	0.032780885241542705
134	1	0.8917654072224334
134	2	0.050280171574361876
134	3	0.03537169732000209
135	1	0.8001186791182093
135	2	0.105008073350487
135	3	0.0418542982415223
136	1	0.7289424651341314
136	2	0.14876644914138143
136	3	0.06548200787125097
137	1	0.8361405842731205
137	2	0.1013359603064163
137	3	0.03916410142002554
138	1	0.7705069197331508
138	2	0.12236722560961995
138	3	0.05507732979443644
139	1	0.749693905218788
139	2	0.1393642796633275
139	3	0.05163722577496581
140	1	0.9152760757857876
140	2	0.03689454432441069
140	3	0.029804702224998852
141	1	0.7651629741474697
141	2	0.1249649295139006
141	3	0.04486480603566671
142	1	0.8083512745363525
142	2	0.11479508527687511
142	3	0.04146743108512804
143	1	0.858003170559646
143	2	0.06633482249587128
143	3	0.040826474908129254
144	1	0.9238290305114915
144	2	0.041365285637643995
144	3	0.02048844180046897
145	1	0.8246550713238707
145	2	0.11290567504947893
145	3	0.027230518650975873
146	1	0.8660843766925764
146	2	0.07754922717081882
146	3	0.02385524597575671
147	1	0.7086914873637533
147	2	0.14834561977394697
147	3	0.08209797355786874
148	1	0.6941090079050367
148	2	0.16719857522710746
148	3	0.07933859270893151
149	1	0.7798307645227134
149	2	0.1153984129706428
149	3	0.05159171451075071
150	1	0.6886448603927675
150	2	0.1784159040513773
150	3	0.07845801841406763
151	1	0.7633277190398576
151	2	0.11376613006562185
151	3	0.06407980355927709
152	1	0.7903996040454419
152	2	0.1332895303941315
152	3	0.04432667476398462
153	1	0.9368662865367348
153	2	0.031776806845847126
153	3	0.014647875154661504
154	1	0.798173304860336
154	2	0.10234926273255951
154	3	0.05290749224017654
155	1	0.8102009146199967
155	2	0.10633737864456974
155	3	0.040370915807460765
156	1	0.7581138145099331
156	2	0.13252985980615772
156	3	0.05820670505112848
157	1	0.8941874586132414
157	2	0.05462858149971171
157	3	0.03310099693182629
158	1	0.8812119597210646
158	2	0.07272659370825223
158	3	0.02606332622528649
159	1	0.859464411737849
159	2	0.07682522708337146
159	3	0.041181898595723763
160	1	0.8801458815217519
160	2	0.0722917011015599
160	3	0.024022724075531236
161	1	0.8649844908736154
161	2	0.07037844170710969
161	3	0.037831272845162925
162	1	0.7800829021788183
162	2	0.11362574221958605
162	3	0.061357715530819305
163	1	0.7926856429778781
163	2	0.1293537081354431
163	3	0.0473511369062107
164	1	0.8442711165633512
164	2	0.08937068126260883
164	3	0.040013629521018716
165	1	0.8382000174598939
165	2	0.09502959095350799
165	3	0.04170503249902071
166	1	0.881951892928972
166	2	0.06459113608720342
166	3	0.029113237057167916
167	1	0.8608735212960539
167	2	0.0743847486401869
167	3	0.047950476587303885
168	1	0.9298356087345147
168	2	0.031707028941043096
168	3	0.021460076646343893
169	1	0.8492131166109373
169	2	0.08995024024828199
169	3	0.03520303515332795
170	1	0.7009546085382418
170	2	0.16715236707221334
170	3	0.06874429087135936
171	1	0.8392395785328212
171	2	0.08627880561074858
171	3	0.043978163366809604
172	1	0.8714097897277783
172	2	0.07282768388661925
172	3	0.030967431147763128
173	1	0.8425258822011304
173	2	0.08654490014998578
173	3	0.03623479873659031
174	1	0.7727450273727725
174	2	0.13489082271139058
174	3	0.047859342971613955
175	1	0.8391966214203846
175	2	0.08735696513002705
175	3	0.037680741639852106
176	1	0.683905296521448
176	2	0.1648552599088508
176	3	0.07636107198503254
177	1	0.8986305057505101
177	2	0.06188226140820704
177	3	0.021596806881152678
178	1	0.8818361261289073
178	2	0.05212973470611549
178	3	0.04306515719900657
179	1	0.7476820857156298
179	2	0.16977792256906535
179	3	0.05557359366785298
180	1	0.8813679087799074
180	2	0.07283633464050641
180	3	0.033167833286410556
181	1	0.7079784652004462
181	2	0.15810741004704462
181	3	0.06770683935188158
182	1	0.9173681813329592
182	2	0.04512036373579329
182	3	0.021682355345127566
183	1	0.6281923049541194
183	2	0.2354384226136224
183	3	0.0671520974238715
184	1	0.8545803446169868
184	2	0.09109169779981738
184	3	0.026331065207058257
185	1	0.8941825491488387
185	2	0.05541268677362814
185	3	0.02865922965888051
186	1	0.8614352815137206
186	2	0.058024315829781854
186	3	0.04356373072485569
187	1	0.8863968265895571
187	2	0.05317928476834368
187	3	0.0327267348067223
188	1	0.8343118518062199
188	2	0.08162363978339272
188	3	0.04814113193090689
189	1	0.9143546507468333
189	2	0.04985320838312153
189	3	0.018712167259442646
190	1	0.8561001326065071
190	2	0.08826702226548551
190	3	0.035482304581276713
191	1	0.7569268441458077
191	2	0.13821388433240867
191	3	0.061826176036334474
192	1	0.7918049503991544
192	2	0.1337372133505381
192	3	0.04558833452137983
193	1	0.9017339138560985
193	2	0.055966462646971964
193	3	0.019004672094308086
194	1	0.8776155220009262
194	2	0.06525715142082539
194	3	0.028524404484539554
195	1	0.7447240809420482
195	2	0.15892793451698692
195	3	0.05290027863363593
196	1	0.7730644570560553
196	2	0.1376740055661783
196	3	0.045714902742674667
197	1	0.8283948148663963
197	2	0.0899977921903131
197	3	0.04620421727420356
198	1	0.7001694330717043
198	2	0.15371113868354616
198	3	0.07803740899977665
199	1	0.7834382835290947
199	2	0.13312531901260968
199	3	0.0446066956631934
200	1	0.8095406172052649
200	2	0.11096469749605753
200	3	0.03260236793104206
201	1	0.858619325882871
201	2	0.07714320750659515
201	3	0.04348867855645952
202	1	0.8559599561950432
202	2	0.09849515390433292
202	3	0.02284671563730202
203	1	0.713920032011059
203	2	0.17528594375762943
203	3	0.06400024170628642
204	1	0.889750168009972
204	2	0.04878572627406602
204	3	0.03617704518505128
205	1	0.8007651941395991
205	2	0.1031454554316662
205	3	0.05338979393688405
206	1	0.9101632704995937
206	2	0.04926996687349176
206	3	0.01771219092863874
207	1	0.757720347594281
207	2	0.13109356528233104
207	3	0.05986353083440308
208	1	0.8427569626674418
208	2	0.10524383253496733
208	3	0.028762557584501015
209	1	0.9018976324918846
209	2	0.049304390068032944
209	3	0.030905627551615068
210	1	0.9103501351759081
210	2	0.04562037144972935
210	3	0.017806750050237456
211	1	0.6702675669154781
211	2	0.18276640451261275
211	3	0.06831825952205252
212	1	0.8823146286217282
212	2	0.06922915097133943
212	3	0.028002747212469245
213	1	0.726133752458111
213	2	0.1568447691167013
213	3	0.06081785677767091
214	1	0.742528599920051
214	2	0.16580482069328997
214	3	0.04119467708516465
215	1	0.7964138647872846
215	2	0.09740654708249066
215	3	0.06577610760493295
216	1	0.765595799425882
216	2	0.11961250484901255
216	3	0.058382603535429005
217	1	0.7198137120730611
217	2	0.14909695541042298
217	3	0.06456457105621774
218	1	0.9643380717759527
218	2	0.01672471892455863
218	3	0.009886069593754477
219	1	0.9124817115155327
219	2	0.05258354688877654
219	3	0.01943787993651176
220	1	0.8604296989168173
220	2	0.07573469959635006
220	3	0.031085693601934847
221	1	0.8117030548447479
221	2	0.1080012503658367
221	3	0.05895444421313707
222	1	0.9216267561119098
222	2	0.03966625822584509
222	3	0.023513369918613653
223	1	0.7272354412525908
223	2	0.19136483520409717
223	3	0.05347523237182351
224	1	0.8338325528347632
224	2	0.0816939983239147
224	3	0.04565177251401277
225	1	0.867521001357271
225	2	0.07063429569428183
225	3	0.03792580540778207
226	1	0.8106284785949082
226	2	0.09805426510005624
226	3	0.06021003424104729
227	1	0.6970562495884077
227	2	0.1634651571107152
227	3	0.07371330564057886
228	1	0.8496914156808778
228	2	0.09842290659284943
228	3	0.025195452493679504
229	1	0.790477331429186
229	2	0.11747444148181638
229	3	0.05102554842051849
230	1	0.8396570124332796
230	2	0.07098260756851962
230	3	0.057331303357446836
231	1	0.8924763598289203
231	2	0.054276087273545374
231	3	0.03499870843787318
232	1	0.7890894578703079
232	2	0.10571189932826161
232	3	0.05086745505603016
233	1	0.9273150360917357
233	2	0.040936947172785204
233	3	0.01763682741893834
234	1	0.7632823082797218
234	2	0.11595500499722909
234	3	0.05886776541217776
235	1	0.903194542365331
235	2	0.05499269550501027
235	3	0.0230374200515541
236	1	0.9012720613392194
236	2	0.04732359585099812
236	3	0.03602220664789681
237	1	0.8141819065167184
237	2	0.08691946371271021
237	3	0.04735341233071989
238	1	0.8542251794815011
238	2	0.08777808949260485
238	3	0.025891845574883877
239	1	0.6963148995663162
239	2	0.16885885267144796
239	3	0.07642971713141081
240	1	0.7160012698135121
240	2	0.16831273242317027
240	3	0.06096951967796298
241	1	0.8507901097973606
241	2	0.06188566894678872
241	3	0.053090324757682966
242	1	0.7596076385826381
242	2	0.14080323001078984
242	3	0.04725610873109547
243	1	0.8551396760586536
243	2	0.0726488073562871
243	3	0.044328324663419794
244	1	0.9338184517451318
244	2	0.03346115508768653
244	3	0.014133444614636457
245	1	0.7716630717124509
245	2	0.1194610838689341
245	3	0.0608913621965295
246	1	0.8970926746721226
246	2	0.05640740067935948
246	3	0.02128647829473402
247	1	0.8944524830430445
247	2	0.049953432030896305
247	3	0.03155970685164382
248	1	0.723678624665872
248	2	0.14115591212953882
248	3	0.07326244418343299
249	1	0.8554664588614618
249	2	0.08058362099456928
249	3	0.03406421271056555
250	1	0.9118846821565052
250	2	0.042748493963649506
250	3	0.028510563530492937
251	1	0.7904551678963636
251	2	0.12470317920726542
251	3	0.036438813008155886
252	1	0.9090436663530298
252	2	0.04934650123337686
252	3	0.02037089932283814
253	1	0.9047006811889434
253	2	0.05223303767084525
253	3	0.026826833760348424
254	1	0.9125747719590562
254	2	0.039904606083475264
254	3	0.024713319383158877
255	1	0.8716496328822807
255	2	0.06056544050376186
255	3	0.02979565976374526
256	1	0.8294478120500994
256	2	0.07736426707106385
256	3	0.0549284802415189
257	1	0.9007356259779242
257	2	0.04887655520345512
257	3	0.024635378698250596
258	1	0.756956562738222
258	2	0.1370246308088277
258	3	0.05420600289663821
259	1	0.8087132668746746
259	2	0.10103544650669806
259	3	0.0526578076679882
260	1	0.930236524199669
260	2	0.030161054820401906
260	3	0.025403317545144424
261	1	0.888102842252436
261	2	0.07413603970564371
261	3	0.020618850232457017
262	1	0.9135052615632169
262	2	0.04348827389575742
262	3	0.022620170065350373
263	1	0.9053486876370641
263	2	0.05228956409613898
263	3	0.02283627924413802
264	1	0.8892432253421577
264	2	0.050125629840941
264	3	0.04233362312988933
265	1	0.8271269097806117
265	2	0.07707650940724708
265	3	0.05449313178823796
266	1	0.8962184247136598
266	2	0.05720812246018892
266	3	0.02536411782734754
267	1	0.7937049412159024
267	2	0.09797931383729563
267	3	0.05503191997711864
268	1	0.8197893841653894
268	2	0.10281635294087269
268	3	0.038289626601519786
269	1	0.8901825002612447
269	2	0.056566713479572775
269	3	0.025568035200466254
270	1	0.6919577234598371
270	2	0.1856967910402394
270	3	0.057539262233578886
271	1	0.7535280500091246
271	2	0.13513330377342753
271	3	0.06037621999134645
272	1	0.9238902917752086
272	2	0.04018614957230859
272	3	0.018661889272844078
273	1	0.7544011430222067
273	2	0.12870730245318163
273	3	0.060855439792358246
274	1	0.8207884615723345
274	2	0.08774091928750226
274	3	0.058278716675548535
275	1	0.7872756699281525
275	2	0.11633645890438277
275	3	0.05415036959081729
276	1	0.8541520415036437
276	2	0.06219634664174053
276	3	0.05046144061689251
277	1	0.8712467011337561
277	2	0.06887090963452244
277	3	0.029472842719653482
278	1	0.7801234883485639
278	2	0.12570552078190492
278	3	0.052387601172605595
279	1	0.8643871403032709
279	2	0.07400735142567516
279	3	0.033725922504303125
280	1	0.7573905153466494
280	2	0.1517975436495554
280	3	0.04614736873791523
281	1	0.9179332088229848
281	2	0.03461867533733479
281	3	0.027548609597528043
282	1	0.8520787745600285
282	2	0.0644320535592606
282	3	0.04348080164993636
283	1	0.8274398190404937
283	2	0.09343785791067256
283	3	0.042231141796119906
284	1	0.7880246089966512
284	2	0.1264401404149865
284	3	0.0486393575001026
285	1	0.9270952394900551
285	2	0.05284823271642324
285	3	0.010562491604855662
286	1	0.8861723909473476
286	2	0.05430885964415824
286	3	0.02669682552640114
287	1	0.8647185313892551
287	2	0.06121258000356134
287	3	0.03637794870939698
288	1	0.8952502390753121
288	2	0.05833513035808027
288	3	0.021903819529376874
289	1	0.8991028692007077
289	2	0.059061628601121
289	3	0.025734892675315993
290	1	0.75489898366342
290	2	0.1585559465727728
290	3	0.051357749363612065
291	1	0.9367911741787992
291	2	0.03725869114484326
291	3	0.015109677955919797
292	1	0.9436551926821752
292	2	0.032259914512908903
292	3	0.012348663132774195
293	1	0.7163748145999214
293	2	0.1542350189171964
293	3	0.06459965063517324
294	1	0.8499872797306134
294	2	0.07707738861236252
294	3	0.03432149097097599
295	1	0.785738180137709
295	2	0.10694592698875224
295	3	0.05920463932488041
296	1	0.8146050272254974
296	2	0.10811991086092361
296	3	0.04763601303297338
297	1	0.734313883842679
297	2	0.1501436735262645
297	3	0.05250565580986069
298	1	0.8228223436674003
298	2	0.11509095248373391
298	3	0.03041012479241305
299	1	0.8789606680560024
299	2	0.06834136155812932
299	3	0.024237227646157083
300	1	0.8746992890672629
300	2	0.05165967339319632
300	3	0.045463922204231615
301	1	0.7014251363884603
301	2	0.16762591586076975
301	3	0.06639971141536906
302	1	0.8699316458120108
302	2	0.08323212434999344
302	3	0.03182326192199771
303	1	0.8882850854384423
303	2	0.05528407330476364
303	3	0.03177752943770557
304	1	0.8512889663018616
304	2	0.09797736612490651
304	3	0.028182419761658025
305	1	0.6550453891437507
305	2	0.21276161626130577
305	3	0.07473996235360345
306	1	0.7687318176794417
306	2	0.10376946209004992
306	3	0.08826648182808933
307	1	0.7053131998133607
307	2	0.18263921207995057
307	3	0.06428091350483353
308	1	0.8210665061020834
308	2	0.09720166568273512
308	3	0.043351287322614764
309	1	0.7304135576747529
309	2	0.14091848146201666
309	3	0.07050407052763119
310	1	0.8858879824988926
310	2	0.07464754645378678
310	3	0.020819688562958537
311	1	0.7140082948639777
311	2	0.16949824629900132
311	3	0.06817578098050983
312	1	0.6633229949645645
312	2	0.17236358382308029
312	3	0.08919761387156841
313	1	0.8893659640686709
313	2	0.04677192627875027
313	3	0.038315852672500074
314	1	0.8467604415426551
314	2	0.08371314858918737
314	3	0.042941935222822435
315	1	0.9250264877669738
315	2	0.0396369210112048
315	3	0.016674451818984314
316	1	0.7134873570240022
316	2	0.1498092563340788
316	3	0.07259401196239512
317	1	0.9009922959820434
317	2	0.05600135418005087
317	3	0.02160091024558289
318	1	0.7599441452314672
318	2	0.14165598292063017
318	3	0.04894869069841906
319	1	0.8956320452962401
319	2	0.05918123396222736
319	3	0.025110048985178778
320	1	0.8661142984687247
320	2	0.07705940615439254
320	3	0.03240370584076094
321	1	0.7266871451707461
321	2	0.1395462098133572
321	3	0.07251290569793088
322	1	0.8291649225518214
322	2	0.10605643946454346
322	3	0.03344269881617889
323	1	0.8745509937624505
323	2	0.07278561987489097
323	3	0.029480665266737892
324	1	0.7823134027399916
324	2	0.09625862723186548
324	3	0.057996950640975084
325	1	0.8897210954244127
325	2	0.0638936233109457
325	3	0.020824033669252374
326	1	0.9011805426338025
326	2	0.05657094203628961
326	3	0.021905228266317717
327	1	0.7534184080956153
327	2	0.18117149378802683
327	3	0.035343201904658283
328	1	0.7870035098680889
328	2	0.1126350489889107
328	3	0.053631331854744654
329	1	0.8129574363810312
329	2	0.09520317263636356
329	3	0.04596156343963375
330	1	0.8561908094984476
330	2	0.09176622865354629
330	3	0.021562235268082434
331	1	0.8817266629692313
331	2	0.06896559337464261
331	3	0.026427770114088266
332	1	0.8309998223870906
332	2	0.10277848059026251
332	3	0.03580211176884092
333	1	0.7652628668277573
333	2	0.13624717364775218
333	3	0.04686570605430062
334	1	0.9115363186990695
334	2	0.04009864000611974
334	3	0.02944752117812226
335	1	0.848891405640807
335	2	0.06852146781815299
335	3	0.044509354756784074
336	1	0.9168467567550725
336	2	0.04457303832611406
336	3	0.0240297590684543
337	1	0.8102066522513445
337	2	0.08726761157359024
337	3	0.05099756720226081
338	1	0.7190124289335461
338	2	0.14773786319321752
338	3	0.07616860831052237
339	1	0.8458216024666732
339	2	0.09206513994529168
339	3	0.030213580938317063
340	1	0.7415566968218075
340	2	0.1452411546733245
340	3	0.06003774405441329
341	1	0.8935357662092914
341	2	0.05613126242757642
341	3	0.025432034643758983
342	1	0.912012352450347
342	2	0.045384021321524075
342	3	0.02086551461686165
343	1	0.8657725783405911
343	2	0.06420794928289193
343	3	0.045621521435058314
344	1	0.9148543277834535
344	2	0.03880007425802898
344	3	0.027349946197636196
345	1	0.8640747874742439
345	2	0.07646107807915804
345	3	0.027570621927588686
346	1	0.7777186056381857
346	2	0.0972388059509217
346	3	0.05335697891722978
347	1	0.9330910811126677
347	2	0.026579792145254407
347	3	0.023538517085012076
348	1	0.7278642775981639
348	2	0.14970515546088878
348	3	0.06731450448138203
349	1	0.8960288137357698
349	2	0.04914817488756555
349	3	0.036414167318001005
350	1	0.783629585066707
350	2	0.08957257763117463
350	3	0.06422508707405089
351	1	0.9141899213735857
351	2	0.041911505086680206
351	3	0.020882006974769357
352	1	0.7738484086472052
352	2	0.11229256065329322
352	3	0.06199987440775252
353	1	0.883542132087561
353	2	0.05790487416785892
353	3	0.03183572292977229
354	1	0.845143477785029
354	2	0.06506418280139156
354	3	0.048878988314779076
355	1	0.8862357098543109
355	2	0.058561947623738966
355	3	0.030872944736131194
356	1	0.8514250811441398
356	2	0.09499042246178371
356	3	0.027976773994267727
357	1	0.901347422511537
357	2	0.05150007583797115
357	3	0.028741090265258496
358	1	0.6887107247190701
358	2	0.21072906341583
358	3	0.052819455931561926
359	1	0.9148888064312892
359	2	0.044193431957796764
359	3	0.023454759964756704
360	1	0.8931507346967319
360	2	0.05513528525087919
360	3	0.03687279255841408
361	1	0.8191899597030095
361	2	0.09669621895671889
361	3	0.046692032766232024
362	1	0.8313903565514125
362	2	0.09065794910803202
362	3	0.04433024636204721
363	1	0.8135023557766923
363	2	0.1322725237766329
363	3	0.030095604901648452
364	1	0.8688378206625507
364	2	0.06626770763722242
364	3	0.04292907851837588
365	1	0.7921987310060734
365	2	0.11597502343677032
365	3	0.04448659800849372
366	1	0.8756585595301298
366	2	0.057475967354799165
366	3	0.04480767298316437
367	1	0.8923823947756417
367	2	0.05584630124231267
367	3	0.02905928457502563
368	1	0.735924484502805
368	2	0.10656073279360606
368	3	0.09008215542450451
369	1	0.8096428582647058
369	2	0.11415936735611647
369	3	0.03971698392152
370	1	0.8134617235576448
370	2	0.129685741427232
370	3	0.03609719152915243
371	1	0.7516202611284306
371	2	0.1264389755666569
371	3	0.06952781084422417
372	1	0.8888284658692363
372	2	0.05253179183556669
372	3	0.03030313845969916
373	1	0.90033296513678
373	2	0.05053294486002514
373	3	0.022400363527716884
374	1	0.8147555633582386
374	2	0.1106101248378508
374	3	0.039575839000327295
375	1	0.8418419207995598
375	2	0.07850827222846592
375	3	0.039442039625746814
376	1	0.7166009141096122
376	2	0.13748502793466663
376	3	0.07916672278990278
377	1	0.8915408773256562
377	2	0.05392156851054301
377	3	0.03247725682875541
378	1	0.9077091973501146
378	2	0.050631067045973796
378	3	0.020735073362110425
379	1	0.8082041105444685
379	2	0.08723074565714044
379	3	0.05515843345575584
380	1	0.7697742232740324
380	2	0.11889719475554097
380	3	0.05444937349377871
381	1	0.7694251308882711
381	2	0.12531399852224362
381	3	0.05361554579331744
382	1	0.8838266217164494
382	2	0.060905824775542156
382	3	0.02672629964441362
383	1	0.7852813900790995
383	2	0.1173083420170534
383	3	0.056568275627780905
384	1	0.8995697276659165
384	2	0.04764199690632285
384	3	0.027847766096989465
385	1	0.8843563191271703
385	2	0.07290239203620745
385	3	0.026833315374227628
386	1	0.8754728933035413
386	2	0.0715856372847851
386	3	0.025909650687391282
387	1	0.8938012225321471
387	2	0.06441886034694974
387	3	0.017701406179060936
388	1	0.765628832294255
388	2	0.15398337894950698
388	3	0.045291119106748254
389	1	0.8588321007223864
389	2	0.08751152121934636
389	3	0.025404260968163152
390	1	0.834350692695536
390	2	0.07850322742470228
390	3	0.04942869690853127
391	1	0.7934254340041718
391	2	0.11791191869096224
391	3	0.0500331920713199
392	1	0.8949648425749602
392	2	0.061575885010213084
392	3	0.019899704652653873
393	1	0.7847721511481006
393	2	0.14723995579016927
393	3	0.03710193005614388
394	1	0.7683268974859605
394	2	0.1290807991881503
394	3	0.049773452892756406
395	1	0.7450758871984071
395	2	0.13662294751906154
395	3	0.06634795603138015
396	1	0.8848241406581824
396	2	0.057536846087898004
396	3	0.037690683995561615
397	1	0.8853246662217495
397	2	0.06441140689577741
397	3	0.027979667145081676
398	1	0.9009092117813097
398	2	0.06440772210687928
398	3	0.021207036347097977
399	1	0.9013848369525036
399	2	0.05442198783151169
399	3	0.026190956316343536
400	1	0.9212526738947056
400	2	0.033078880857678315
400	3	0.028438376399779683
401	1	0.8204061520418331
401	2	0.09780483601729001
401	3	0.04822826120201309
402	1	0.8622079090626571
402	2	0.08378506253854406
402	3	0.02903861095378151
403	1	0.8564675649365485
403	2	0.0702961095435659
403	3	0.04389339925209667
404	1	0.873768833873366
404	2	0.054387271298367984
404	3	0.04251696624369071
405	1	0.8774754251793432
405	2	0.0608842645906874
405	3	0.03363515403505305
406	1	0.8642867447086091
406	2	0.093607168661866
406	3	0.02157488029948
407	1	0.6317014515791978
407	2	0.18964571831227567
407	3	0.09698021833429918
408	1	0.8888795789071664
408	2	0.054341058288226635
408	3	0.03285019470638179
409	1	0.7029698968096105
409	2	0.17056597589569672
409	3	0.06819357430416932
410	1	0.8604931599979228
410	2	0.0870188303856069
410	3	0.023663615871837993
411	1	0.862653832161022
411	2	0.058503142368701994
411	3	0.04071779995427929
412	1	0.8578909645821782
412	2	0.07170415368235426
412	3	0.04682260190695563
413	1	0.7889288644294692
413	2	0.11612719212153469
413	3	0.04730331446302493
414	1	0.7144228624927794
414	2	0.14364019299062183
414	3	0.06467333168472722
415	1	0.8760979231562716
415	2	0.07477736921558076
415	3	0.022816949939226904
416	1	0.7451458038065105
416	2	0.12433603654757955
416	3	0.07229145748511806
417	1	0.9149790168546907
417	2	0.04181540192611997
417	3	0.021535476025708336
418	1	0.8476818784811272
418	2	0.0729010446446662
418	3	0.05373907413784032
419	1	0.8195484241852633
419	2	0.10784558663650405
419	3	0.03543175922360006
420	1	0.8474055711025921
420	2	0.08107712924915512
420	3	0.038373270045654655
421	1	0.8631131300538472
421	2	0.07847930501130236
421	3	0.03241461102013478
422	1	0.8708597996962589
422	2	0.06370339776807372
422	3	0.03619171793507145
423	1	0.9116620173845831
423	2	0.04647541746838562
423	3	0.020972249547417984
424	1	0.9084103339304451
424	2	0.05056766261168762
424	3	0.02403439038817843
425	1	0.694918891419743
425	2	0.17670838373099115
425	3	0.07030111210637802
426	1	0.8697297330780488
426	2	0.07451782708415593
426	3	0.030769362926566558
427	1	0.8219412477824952
427	2	0.09561597154375728
427	3	0.04742388534988586
428	1	0.7873153605235141
428	2	0.15626098350457412
428	3	0.03514014039442072
429	1	0.9181917247929015
429	2	0.04737457585743244
429	3	0.016289378011070596
430	1	0.7811520078459321
430	2	0.16167198349570555
430	3	0.03280842926074866
431	1	0.8867955280147966
431	2	0.06528385737233688
431	3	0.026419039910019263
432	1	0.8559957614266477
432	2	0.07990814862797707
432	3	0.04090221186746379
433	1	0.7292100341195372
433	2	0.14686813965469922
433	3	0.06638328934781011
434	1	0.8427857496174821
434	2	0.09794209548463206
434	3	0.03549849939624528
435	1	0.8896797503228866
435	2	0.0639772633261365
435	3	0.025496105826100797
436	1	0.7375074278983311
436	2	0.1957591191686561
436	3	0.03838676760482298
437	1	0.7324798898435303
437	2	0.14158383975710842
437	3	0.07571361039893927
438	1	0.7752708794349173
438	2	0.1255685188142072
438	3	0.04453126556619976
439	1	0.8709277992994413
439	2	0.08619041231447629
439	3	0.025234096603857434
440	1	0.8692399838379232
440	2	0.07217864861467126
440	3	0.035784958310922564
441	1	0.8706396113627072
441	2	0.0655975376398023
441	3	0.03663035346879476
442	1	0.7602798356870024
442	2	0.14184391830942286
442	3	0.056021300043834564
443	1	0.8365931712028712
443	2	0.08695092411652143
443	3	0.04134839170271252
444	1	0.7906753820379316
444	2	0.10568731156177577
444	3	0.06624226221751782
445	1	0.764002207589105
445	2	0.11657622522682995
445	3	0.0607795464995543
446	1	0.8774175423838616
446	2	0.06515912276613904
446	3	0.030803403117221677
447	1	0.77397497693129
447	2	0.11341412182064384
447	3	0.05515990535705503
448	1	0.7919950925876303
448	2	0.11272216802844022
448	3	0.04479428536630056
449	1	0.8369963007116933
449	2	0.07739827596345504
449	3	0.05533509579154263
450	1	0.8018455913125728
450	2	0.11252560635905368
450	3	0.060461759916729176
451	1	0.911097962874189
451	2	0.03726831541189826
451	3	0.03151566311179209
452	1	0.9672217268803025
452	2	0.020231945224148132
452	3	0.005730322384215742
453	1	0.9181402220207672
453	2	0.04227384572872674
453	3	0.024436130757213438
454	1	0.7588775172438883
454	2	0.13710042270796538
454	3	0.05808391881992021
455	1	0.9062833267298326
455	2	0.0430434859370184
455	3	0.032683136860644266
456	1	0.7658600469192355
456	2	0.13613310829674857
456	3	0.06051248518080206
457	1	0.8039490898820988
457	2	0.10841700720779832
457	3	0.054254645030702896
458	1	0.894396091538599
458	2	0.05665884085401571
458	3	0.033722276871449214
459	1	0.7941737019565036
459	2	0.13619799064847202
459	3	0.03382458495441239
460	1	0.8785858793158704
460	2	0.05657398560374846
460	3	0.0333251567134429
461	1	0.7554279683834334
461	2	0.12088636562080039
461	3	0.06333263909435687
462	1	0.6911062347006898
462	2	0.17188358117640234
462	3	0.06191353691462101
463	1	0.9242029747979708
463	2	0.03042256560650882
463	3	0.022788564395046184
464	1	0.8239639118127614
464	2	0.09150306954616984
464	3	0.0378059710581519
465	1	0.8683495301458098
465	2	0.0891609031451694
465	3	0.024493063496860788
466	1	0.9005190968539523
466	2	0.04325173848400666
466	3	0.03829031577641352
467	1	0.841561610078277
467	2	0.10186578969673132
467	3	0.027354622914621665
468	1	0.9033031544165795
468	2	0.04874934533869388
468	3	0.028747180381821207
469	1	0.7278589377220066
469	2	0.13209668016742887
469	3	0.0743842239923499
470	1	0.7865399465299752
470	2	0.10514851967053784
470	3	0.05585600338371586
471	1	0.7950497425111774
471	2	0.10513963376671946
471	3	0.05498502353674407
472	1	0.6941640624683834
472	2	0.17144788268933392
472	3	0.06913409949198772
473	1	0.8909042907995599
473	2	0.06527700986086082
473	3	0.02552061931482319
474	1	0.8682306125979102
474	2	0.05387311133671568
474	3	0.049076310141894196
475	1	0.888098865090142
475	2	0.06887419413178764
475	3	0.025461977426174363
476	1	0.8723193815978874
476	2	0.06974071096829584
476	3	0.032775853368266016
477	1	0.8942871737444889
477	2	0.04637550668957439
477	3	0.04202680729387451
478	1	0.6747381353903225
478	2	0.16839993347771448
478	3	0.07691130496819606
479	1	0.8724166345353603
479	2	0.07089347147163919
479	3	0.02631161593503991
480	1	0.7256020567677779
480	2	0.13571329928244097
480	3	0.0745963626847943
481	1	0.7963539934795363
481	2	0.09724396137822078
481	3	0.05474801408766343
482	1	0.8620758855369444
482	2	0.07883795356760129
482	3	0.03612168871096901
483	1	0.7531893958390549
483	2	0.13834777644674623
483	3	0.05551930290902749
484	1	0.8920668567646718
484	2	0.059503549056765824
484	3	0.026608577363579366
485	1	0.8607566052101292
485	2	0.08056979551117376
485	3	0.03968051710951199
486	1	0.8947297412813607
486	2	0.06146480203229452
486	3	0.025159961950402362
487	1	0.8932288085722803
487	2	0.05911357869375676
487	3	0.03049507762783745
488	1	0.6887890621950764
488	2	0.19227220535477238
488	3	0.05312934600507879
489	1	0.7748188753226906
489	2	0.12160049098679605
489	3	0.05275778772430187
490	1	0.8335480538613629
490	2	0.11692805658175827
490	3	0.023184515059851682
491	1	0.800645290361266
491	2	0.12245219148142797
491	3	0.04186959595147667
492	1	0.6391896969838097
492	2	0.20542412888115552
492	3	0.09042618910024626
493	1	0.8147764696614515
493	2	0.09491496881442935
493	3	0.050192855119714205
494	1	0.9125862905000468
494	2	0.036597607153956976
494	3	0.03175904868936726
495	1	0.8911726337781454
495	2	0.05827540909416089
495	3	0.032372183888753285
496	1	0.733600554712962
496	2	0.13594940523260057
496	3	0.07054919153516084
497	1	0.7581943668471781
497	2	0.12234738916970028
497	3	0.06037337049570338
498	1	0.7341046670607995
498	2	0.15337513870400962
498	3	0.05731157720363361
499	1	0.8766695517058999
499	2	0.0662835644145655
499	3	0.03675295562793849
500	1	0.8719395874428814
500	2	0.060716139398954795
500	3	0.04276326805144439
501	1	0.6984205803497204
501	2	0.16952519032714466
501	3	0.0641441085687294
502	1	0.8948773788617207
502	2	0.06622972768589812
502	3	0.020570878733261497
503	1	0.7863078545965362
503	2	0.10858088949874097
503	3	0.058262903365370565
504	1	0.909723079962869
504	2	0.05312031446331991
504	3	0.017668301624558642
505	1	0.8022025273916866
505	2	0.0865227717542624
505	3	0.07241915277943556
506	1	0.8668832805788871
506	2	0.08425601675616408
506	3	0.02441385965771938
507	1	0.8901987543576483
507	2	0.05281632162258311
507	3	0.031931490060835926
508	1	0.8418995216555963
508	2	0.08470916549623764
508	3	0.03550627573652269
509	1	0.7338146021350714
509	2	0.1393668285734387
509	3	0.06587854632884067
510	1	0.8724039932949484
510	2	0.07026684708363416
510	3	0.024449206175519236
511	1	0.8793562432644481
511	2	0.05417061718524084
511	3	0.04304743425646582
512	1	0.8734305185550528
512	2	0.06905482005289884
512	3	0.027054738411252024
513	1	0.867073201396413
513	2	0.07037575520437314
513	3	0.026380388544561432
514	1	0.7092674439744548
514	2	0.15046996025275208
514	3	0.06999309158559451
515	1	0.6613402451485203
515	2	0.19273930152399216
515	3	0.06754201549956342
516	1	0.7604398073706145
516	2	0.13106981194652215
516	3	0.05454296158582376
517	1	0.833197550690078
517	2	0.08693862697864255
517	3	0.04759698048749262
518	1	0.8548942062195354
518	2	0.09905271612988782
518	3	0.023756859724224283
519	1	0.7283435988086501
519	2	0.1607665226615746
519	3	0.057403147128679936
520	1	0.8673347405284667
520	2	0.08227087026035551
520	3	0.03016061394008753
521	1	0.9006003837190206
521	2	0.0606062023006606
521	3	0.021230809586163284
522	1	0.8929667848676214
522	2	0.05124016767009573
522	3	0.042111581096868383
523	1	0.7568703466136921
523	2	0.1275544454513782
523	3	0.06299503110487469
524	1	0.8716765116795726
524	2	0.057739648885488236
524	3	0.0453976373372533
525	1	0.7492063873025276
525	2	0.1306716762174861
525	3	0.054889242220350215
526	1	0.9026025725514434
526	2	0.04672896868412877
526	3	0.029691528454979476
527	1	0.6807715515918837
527	2	0.17863067208111066
527	3	0.06604652873108541
528	1	0.9231294036628301
528	2	0.03519187822264418
528	3	0.02428934553923639
529	1	0.834054351480124
529	2	0.08669598192023883
529	3	0.0539726622686211
530	1	0.8840398154216209
530	2	0.0785220575431718
530	3	0.01694131763305973
531	1	0.7378203090071055
531	2	0.17157086525827714
531	3	0.053876609196568295
532	1	0.8802190416758455
532	2	0.08082913449433543
532	3	0.020627985863465207
533	1	0.6723229475190294
533	2	0.2142566813371113
533	3	0.06122617361261282
534	1	0.7834124309811998
534	2	0.13325732213399177
534	3	0.04234460369758472
535	1	0.7373103417550239
535	2	0.14953596061862232
535	3	0.06182839979894796
536	1	0.7876034366925712
536	2	0.12976502724660813
536	3	0.05907683696985164
537	1	0.8058097085212712
537	2	0.09345211981861908
537	3	0.04369637802083048
538	1	0.7370971042592928
538	2	0.14458376201516546
538	3	0.06258605175091195
539	1	0.7965350010806952
539	2	0.09589168329465393
539	3	0.054469168245412855
540	1	0.7108238455442533
540	2	0.1442560871969987
540	3	0.07158938802877599
541	1	0.840861901470943
541	2	0.09970049755629087
541	3	0.026733697099404048
542	1	0.794475591059792
542	2	0.11871259155936055
542	3	0.04316413795805064
543	1	0.7577285589867987
543	2	0.11945652845953271
543	3	0.056884784273284146
544	1	0.9224915951841902
544	2	0.03865176574622198
544	3	0.01950427572742087
545	1	0.891848746123589
545	2	0.04801288196342038
545	3	0.042414189910652135
546	1	0.715369423021666
546	2	0.15472512568749927
546	3	0.062349550766447284
547	1	0.9103879092511551
547	2	0.050569307422997964
547	3	0.02156553982779441
548	1	0.899618042968981
548	2	0.04247927186689147
548	3	0.03330174569834062
549	1	0.8038266479406699
549	2	0.11461756889182048
549	3	0.04698834697024484
550	1	0.8222013317894467
550	2	0.10017166249707309
550	3	0.038150906130573294
551	1	0.899782589413414
551	2	0.05951111996455663
551	3	0.020189380721206653
552	1	0.8740947927529149
552	2	0.07514306236129488
552	3	0.024574147500780363
553	1	0.9024319586811386
553	2	0.059881909235743123
553	3	0.017558965605811737
554	1	0.6479065616302706
554	2	0.17991458506935026
554	3	0.1001591065856583
555	1	0.937056267588104
555	2	0.04239501155764933
555	3	0.007609322850716196
556	1	0.8278840830015206
556	2	0.10460799542939374
556	3	0.031031400260724887
557	1	0.8611644357764097
557	2	0.06955507817872209
557	3	0.041620911566921624
558	1	0.8734533314512088
558	2	0.06485305106966915
558	3	0.030502575116290162
559	1	0.7492630578604966
559	2	0.15712437840475732
559	3	0.058353966672217795
560	1	0.9182758910876728
560	2	0.036264720652674824
560	3	0.020257045250530382
561	1	0.8806276410781944
561	2	0.06759540746522022
561	3	0.03091420168469846
562	1	0.8408721772903887
562	2	0.07993561400451141
562	3	0.04777407331572761
563	1	0.8900176040697038
563	2	0.06479277443556634
563	3	0.028437122476073405
564	1	0.8736391186287361
564	2	0.068638043804212
564	3	0.03081103614239275
565	1	0.8157960267739477
565	2	0.09999721257690364
565	3	0.0415400206476989
566	1	0.8360600052831937
566	2	0.10007127934918049
566	3	0.039230004725010044
567	1	0.8297276833333188
567	2	0.11387381132010369
567	3	0.027687193221577325
568	1	0.9308169703246353
568	2	0.03776023095271206
568	3	0.016176956761164044
569	1	0.7649350695632434
569	2	0.1382316851130367
569	3	0.047802565659303034
570	1	0.8491115949246573
570	2	0.09250314149431568
570	3	0.03477875255698224
571	1	0.74787289264537
571	2	0.14668917180617633
571	3	0.044353128525097
572	1	0.8997101497972276
572	2	0.05736224140354907
572	3	0.022132057277263074
573	1	0.6643118189832404
573	2	0.19262426654039028
573	3	0.08026947389483252
574	1	0.912768321803076
574	2	0.038662538151396725
574	3	0.028093262524332144
575	1	0.7827353894229921
575	2	0.10675086188462293
575	3	0.05826207023551193
576	1	0.9122838023382426
576	2	0.043447406125441665
576	3	0.01866073714741072
577	1	0.9105394931928847
577	2	0.051081192772665256
577	3	0.018538405922278317
578	1	0.849308786191181
578	2	0.08014605105334759
578	3	0.048009505320783054
579	1	0.8665140563980451
579	2	0.08164779517395254
579	3	0.03246219709602569
580	1	0.8489207458703975
580	2	0.07734370291056644
580	3	0.04469262544845072
581	1	0.6607248992505038
581	2	0.18817400367660134
581	3	0.0789712460071804
582	1	0.8927122174667239
582	2	0.05979353399377173
582	3	0.02737356002433753
583	1	0.7171682364324856
583	2	0.15065143107658222
583	3	0.07220038362684883
584	1	0.7995665304666375
584	2	0.10356185690895313
584	3	0.060478243263887864
585	1	0.7066491756718898
585	2	0.1574926089666351
585	3	0.08783730943666088
586	1	0.8740251770626147
586	2	0.06825035267799368
586	3	0.03160459850213557
587	1	0.719452554635942
587	2	0.14790862286490264
587	3	0.05881290412553122
588	1	0.9049248377015631
588	2	0.04801684782291256
588	3	0.03065533739039145
589	1	0.7336444610025284
589	2	0.12880199154118602
589	3	0.07440326262451251
590	1	0.9056935402041069
590	2	0.061847392699533404
590	3	0.018325982503339274
591	1	0.893430505157884
591	2	0.05467072563082315
591	3	0.024496227747546416
592	1	0.899813930564299
592	2	0.04461579354741149
592	3	0.03824979566328857
593	1	0.8854730912030953
593	2	0.052620831602465584
593	3	0.02942592291175675
594	1	0.8035941717062317
594	2	0.10774130334776641
594	3	0.049838450519835736
595	1	0.741066753498839
595	2	0.139914260141132
595	3	0.06275927266080343
596	1	0.7386098036451088
596	2	0.14269003894125584
596	3	0.050390869957991934
597	1	0.8895411314778927
597	2	0.072999035345587
597	3	0.02476879594905296
598	1	0.8751548313364894
598	2	0.06735915425657854
598	3	0.029887989143403328
599	1	0.7223815325107283
599	2	0.1429343113328975
599	3	0.08637848956070454
600	1	0.8042881463394183
600	2	0.09271171305717608
600	3	0.05889166513539261
601	1	0.7974804649696091
601	2	0.11451921544976765
601	3	0.04817829684276717
602	1	0.7865823525165028
602	2	0.12806015655943428
602	3	0.05411129444123647
603	1	0.7848401879710873
603	2	0.11774748160519319
603	3	0.044962621732535214
604	1	0.7493114582264826
604	2	0.13739574651121692
604	3	0.058238221917089786
605	1	0.8441218118128653
605	2	0.09847899508663276
605	3	0.02908435635180175
606	1	0.8150304321595092
606	2	0.09612506173341424
606	3	0.04715719967569004
607	1	0.7653417294202002
607	2	0.12040014690131987
607	3	0.052225264732009814
608	1	0.8380766613314372
608	2	0.09502875578031586
608	3	0.04069302664899326
609	1	0.8776918202678804
609	2	0.06435624722084125
609	3	0.02910282063887322
610	1	0.6726638190844126
610	2	0.1814910087555571
610	3	0.06375740320662394
611	1	0.8777702051393185
611	2	0.06645056076672816
611	3	0.03246352433009745
612	1	0.7813318476679669
612	2	0.1413709144805059
612	3	0.041749593909943664
613	1	0.7933454293949098
613	2	0.14298706454167567
613	3	0.03332627910734888
614	1	0.6879389768149822
614	2	0.18144090226439144
614	3	0.07743700059659867
615	1	0.8797562125677849
615	2	0.05577196682995778
615	3	0.028849028315602
616	1	0.8660162805547603
616	2	0.05844591517408841
616	3	0.045854631372015515
617	1	0.894005315559578
617	2	0.06514601358267147
617	3	0.020372833121261428
618	1	0.8772983139675824
618	2	0.06924761884460091
618	3	0.02761678201071218
619	1	0.7767080867935767
619	2	0.1214925510245586
619	3	0.0521920127864139
620	1	0.7998370281130813
620	2	0.08881462258258616
620	3	0.0541218352726089
621	1	0.9056932230674497
621	2	0.05651486184991501
621	3	0.026438823346968517
622	1	0.8204951493370622
622	2	0.11115364651561684
622	3	0.04408449861854451
623	1	0.8670804120776819
623	2	0.07249372315044345
623	3	0.026956116323184655
624	1	0.9033328687652454
624	2	0.05669093537755528
624	3	0.019013434384835038
625	1	0.7029086353276551
625	2	0.15056209904395276
625	3	0.07257395623222641
626	1	0.8950020660461315
626	2	0.050644837605066745
626	3	0.027040358016763643
627	1	0.7763716238552525
627	2	0.11001253412276442
627	3	0.0658644516222496
628	1	0.861988670006857
628	2	0.0730294961088117
628	3	0.04333180812377063
629	1	0.7040710745795787
629	2	0.1621835503194898
629	3	0.07837612849287376
630	1	0.7066254551173329
630	2	0.17393263235285414
630	3	0.05324291736435294
631	1	0.9069189257975707
631	2	0.04104159249119423
631	3	0.0284266916196331
632	1	0.7271358269505832
632	2	0.13996309710143737
632	3	0.058395440412848665
633	1	0.8472312840343804
633	2	0.06967605766264649
633	3	0.04750435604301782
634	1	0.8938626751648144
634	2	0.07360960362216933
634	3	0.019164247295538228
635	1	0.8386820185667286
635	2	0.07589069034675937
635	3	0.04574474199658024
636	1	0.7958046778861757
636	2	0.09768856075813578
636	3	0.06251622186983065
637	1	0.8832853667579834
637	2	0.05786144215802858
637	3	0.04101740336049356
638	1	0.8734762692124761
638	2	0.08044733193639281
638	3	0.023386905683883897
639	1	0.81274948103812406
639	2	0.11382189692060281
639	3	0.04635557119941449
640	1	0.8624066373477488
640	2	0.07184411067770782
640	3	0.03893939257685657
641	1	0.8987919570313477
641	2	0.04624269015005904
641	3	0.038795680371763376
642	1	0.9245526114675422
642	2	0.04019912739524182
642	3	0.015607129143853342
643	1	0.7205018890138377
643	2	0.13541758850681196
643	3	0.0813745133806608
644	1	0.7661060252723979
644	2	0.11957269949644073
644	3	0.06132133396554653
645	1	0.7142941164601068
645	2	0.12439898532365486
645	3	0.10766743211643211
646	1	0.9179028821796338
646	2	0.046992888610383886
646	3	0.02005127691711347
647	1	0.8877932404247262
647	2	0.05516368637590845
647	3	0.029928220329089837
648	1	0.8802728159614687
648	2	0.0710248574087521
648	3	0.026297610504791635
649	1	0.7150631916532856
649	2	0.15066534642797766
649	3	0.07556788242827021
650	1	0.8316467646407443
650	2	0.10188253292321821
650	3	0.04599489809332844
651	1	0.6848889157503408
651	2	0.18965116767096946
651	3	0.06339925987481387
652	1	0.8482189063237016
652	2	0.07977269431993711
652	3	0.044933567057232636
653	1	0.8450599181844589
653	2	0.09489284980254861
653	3	0.029251403621064945
654	1	0.9156055871225393
654	2	0.045486158737088174
654	3	0.019843753811507363
655	1	0.8311332077390423
655	2	0.09716247803751052
655	3	0.050146649545724765
656	1	0.8604953819286313
656	2	0.09346250083009337
656	3	0.02403577178092454
657	1	0.8632738663252337
657	2	0.07514058328211941
657	3	0.030095331835615222
658	1	0.7810382985577232
658	2	0.11912500868186288
658	3	0.04578191298529381
659	1	0.9019184931090684
659	2	0.05103188458318241
659	3	0.027443377385016385
660	1	0.9140449195661372
660	2	0.03834500757929687
660	3	0.031047776270576068
661	1	0.8732896360976996
661	2	0.057192731747887075
661	3	0.03892198953331486
662	1	0.822170879509118
662	2	0.10457461590754724
662	3	0.03007937112911453
663	1	0.8477815725497692
663	2	0.08591166369295186
663	3	0.0387889058170075
664	1	0.7195875490500034
664	2	0.16124563995283084
664	3	0.05990458628936195
665	1	0.8595941069217892
665	2	0.07399808626960541
665	3	0.03743936741834292
666	1	0.7909181353214612
666	2	0.09166815387264496
666	3	0.05455931186387531
667	1	0.9048456082418156
[truncated: 4,001 more rows]
